# Supplementary material for: METAnnotatorX2: a Comprehensive Tool for Deep and Shallow Metagenomic Data Set Analyses
Source: mSystems. 2021 Jun 29;6(3):e00583-21. doi: 10.1128/mSystems.00583-21 (PMC8269244; doi:10.1128/mSystems.00583-21)
Supplement: TABLE S1 [file msystems.00583-21-st001.xlsx]

## Sheet: Table S1
Table S1: Improvements provided by METAnnotatorX2 respect to METAnnotatorX
METAnnotatorX	METAnnotatorX2
General Changes
Requires manual installation or use of virtual machine.	Installation script available.
No automatic update available.	New -u option for automatic update of Software, Databases or both.
Quality Filtering of Raw Data
Quality filtering	Quality filtering and host filtering. Nine databases are provided to the user with the additional option to introduce a custom database to filter reads belonging to a specific host.
Reads-based analysis
Reads are submitted to RapSearch2, i.e. nt reads are converted to aa and aligned to protein databases.	Reads are submitted to BLASTn, i.e. nt reads aligned to nucleotidic databases, thus providing increased accuracy in taxonomic classification.
Databases encompasses only preotein sequences of coding regions of included databases.	Databases encompasses all the nucleotidic sequence of included genomes.
No taxonomic correction of databases is performed.	The taxonomy of genomes included in the database is corrected based on NCBI-computed matrices of ANI value comparison against reference genomes, thus providing increased taxonomic accuracy.
Reads are taxonomically classified based on the best hit approach, limited customization by the user.	Reads are taxonomically classified based on the 100 best-hits. Users can personalize a range of parameters leading to high customization of the pipeline.
Taxonomic profile at genus and species levels.	Taxonomic profile at genus and species levels. Multiple profiles are additionally provided to the user based on the taxonomic organism's domain.
No identification of unclassifiable reads	Reads showing equal best hit against two different species are submitted to LCA prediction.
Absence of normalizations.	Reads are normalized on the basis of the genome length of each identified taxa.
Functional profiling of the reads based on the CAZyand MetaCyc databases.
No option for custom database analyses.	Option for custom database analyses.
Assembly-based analysis
Support only for Illumina short reads.	Support for Illumina short reads and Nanopore/PacBio long reads.
Assembly is performed only for short reads.	Assembly can be performed for short reads only, long reads only or with an hybrid approach.
Contigs are classified based on taxonomic classification of predicted genes by RapSearch2 aminoacidic alignment; the most common taxonomy is attributed to the whole contig.	Contigs are classified based on whole sequence alignment to nucleotidic databases.
Contigs sharing the same taxonomy are grouped ina signle GenBank file with predicted and functionally annotated genes.
