# Supplementary material for: METAnnotatorX2: a Comprehensive Tool for Deep and Shallow Metagenomic Data Set Analyses
Source: mSystems. 2021 Jun 29;6(3):e00583-21. doi: 10.1128/mSystems.00583-21 (PMC8269244; doi:10.1128/mSystems.00583-21)
Supplement: DATA SET S1 [file msystems.00583-21-sd001.xlsx]

## Sheet: Artificial_datasets_composition
Taxonomic composition of the artificial datasets generated in the framework of this study.
Environmental_Matrix					Human_Matrix					Milk_Matrix					Infant_Matrix					Lung_Matrix					Skin_Matrix					Sputum_Matrix					Parmesan_Matrix					Vaginal_Matrix
Taxonomic group	Species	Reads included in the dataset	Number of reads per taxonomc group	Expected relative abundance	Taxonomic group	Species	Reads included in the dataset	Number of reads per taxonomc group	Expected relative abundance	Taxonomic group	Species	Reads included in the dataset	Number of reads per taxonomc group	Expected relative abundance	Taxonomic group	Species	Reads included in the dataset	Number of reads per taxonomc group	Expected relative abundance	Taxonomic group	Species	Reads included in the dataset	Number of reads per taxonomc group	Expected relative abundance	Taxonomic group	Species	Reads included in the dataset	Number of reads per taxonomc group	Expected relative abundance	Taxonomic group	Species	Reads included in the dataset	Number of reads per taxonomc group	Expected relative abundance	Taxonomic group	Species	Reads included in the dataset	Number of reads per taxonomc group	Expected relative abundance	Taxonomic group	Species	Reads included in the dataset	Number of reads per taxonomc group	Expected relative abundance
Archaea	Methanosarcina_acetivorans_GCF_000007345	200000	1000000	0.2	Archaea	Haloferax_massiliensis_GCF_001368915	200000	1000000	0.2	Archaea	Methanothrix_soehngenii_GCF_000204415.1	1000000	1000000	1	Archaea	Haloferax_massiliensis_GCF_001368915	200000	1000000	0.2	Archaea	Methanobrevibacter_oralis_GCF_900289035	1000000	1000000	1	Archaea	Methanosphaera_stadtmanae_GCF_902384015	1000000	1000000	1	Archaea	Methanobrevibacter_oralis_GCF_900289035	1000000	1000000	1	Archaea	Methanothrix_soehngenii_GCF_000204415.1	1000000	1000000	1	Archaea	Methanobrevibacter_smithii_GCF_000016525	1000000	1000000	1
Archaea	Methanosarcina_mazei_GCF_000007065	250000		0.25	Archaea	Methanobrevibacter_smithii_GCF_000016525	250000		0.25	Bacteria	Lactobacillus_acidophilus_GCA_000011985.1	1000000	10000000	0.1	Archaea	Methanobrevibacter_smithii_GCF_000016525	250000		0.25	Bacteria	Achromobacter_xylosoxidans_GCA_001457475.1	1000000	10000000	0.1	Bacteria	Corynebacterium_diphtheriae_GCA_001457455.1	1000000	10000000	0.1	Bacteria	Collinsella_aerofaciens_GCA_003856815.1	500000	10000000	0.05	Bacteria	Lactobacillus_acidophilus_GCA_000011985.1	1000000	10000000	0.1	Bacteria	Lactobacillus_crispatus_GCF_008694205.1	1000000	10000000	0.1
Archaea	Methanothrix_thermoacetophila_GCF_000014945.1	250000		0.25	Archaea	Methanomassiliicoccus_luminyensis_GCF_000308215	250000		0.25	Bacteria	Lactobacillus_delbrueckii_GCA_000056065.1	1500000		0.15	Archaea	Methanomassiliicoccus_luminyensis_GCF_000308215	250000		0.25	Bacteria	Pseudomonas_aeruginosa_GCA_000006765.1	1000000		0.1	Bacteria	Corynebacterium_striatum_GCA_002156805.1	1000000		0.1	Bacteria	Fusobacterium_nucleatum_GCA_001457555.1	500000		0.05	Bacteria	Lactobacillus_amylovorus_GCA_002706375.1	1000000		0.1	Bacteria	Lactobacillus_gasseri_GCA_000014425.1	1000000		0.1
Archaea	Nitrosarchaeum_koreense_GCF_000220175	300000		0.3	Archaea	Methanosphaera_stadtmanae_GCF_902384015	300000		0.3	Bacteria	Lactobacillus_helveticus_GCA_001308285.1	1500000		0.15	Archaea	Methanosphaera_stadtmanae_GCF_902384015	300000		0.3	Bacteria	Rothia_aeria_GCA_002355935.1	1500000		0.15	Bacteria	Cutibacterium_acnes_GCA_000008345.1	1000000		0.1	Bacteria	Klebsiella_pneumoniae_GCA_000240185.2	1000000		0.1	Bacteria	Lactobacillus_Crispatus_GCA_009730275.1	1000000		0.1	Bacteria	Lactobacillus_iners_GCA_011058735.1	1000000		0.1
Bacteria	Acidobacterium_capsulatum_GCF_000022565	2000000	10000000	0.2	Bacteria	Akkermansia_muciniphila_GCA_000020225.1	250000	10000000	0.025	Bacteria	Lactobacillus_rhamnosus_GCA_000026505.1	1500000		0.15	Bacteria	Bacteroides_dorei_GCA_001640865.1	500000	10000000	0.05	Bacteria	Staphylococcus_aureus_GCA_000013425.1	2000000		0.2	Bacteria	Dermacoccus_nishinomiyaensis_GCA_000725405.1	1500000		0.15	Bacteria	Pediococcus_pentosaceus_GCA_000014505.1	1000000		0.1	Bacteria	Lactobacillus_delbrueckii_GCA_000056065.1	1500000		0.15	Bacteria	Lactobacillus_jensenii_GCA_001936235.1	1500000		0.15
Bacteria	Caulobacter_vibrioides_GCF_000022005	2500000		0.25	Bacteria	Bacteroides_dorei_GCA_001640865.1	250000		0.025	Bacteria	Lactococcus_lactis_GCA_000006865.1	2000000		0.2	Bacteria	Bacteroides_fragilis_GCA_000009925.1	500000		0.05	Bacteria	Stenotrophomonas_maltophilia_GCF_000020665.1	2000000		0.2	Bacteria	Staphylococcus_aureus_GCA_000013425.1	1500000		0.15	Bacteria	Prevotella_intermedia_GCA_001953955.1	1500000		0.15	Bacteria	Lactobacillus_helveticus_GCA_001308285.1	1500000		0.15	Bacteria	Megasphaera_elsdenii_GCA_001304715.1	1500000		0.15
Bacteria	Granulicella_mallensis_GCF_000178955	2500000		0.25	Bacteria	Bacteroides_fragilis_GCA_000009925.1	250000		0.025	Bacteria	Streptococcus_thermophilus_GCA_010120595.1	2500000		0.25	Bacteria	Bacteroides_uniformis_GCA_006742345.1	500000		0.05	Bacteria	Veillonella_atypica_GCA_002082765.1	2500000		0.25	Bacteria	Staphylococcus_epidermidis_GCA_000007645.1	2000000		0.2	Bacteria	Streptobacillus_moniliformis_GCA_000024565.1	1500000		0.15	Bacteria	Lactobacillus_kefiranofaciens_GCA_000214785.1	2000000		0.2	Bacteria	Ureaplasma_parvum_GCA_000019345.1	2000000		0.2
Bacteria	Terriglobus_saanensis_GCF_000179915	3000000		0.3	Bacteria	Bacteroides_uniformis_GCA_006742345.1	250000		0.025	Fungi	Candida_krusei_GCF_003054445.1	4000000	20000000	0.2	Bacteria	Bifidobacterium_adolescentis_GCA_000010425.1	500000		0.05	Fungi	Candida_tropicalis_GCF_000006335.3	2000000	20000000	0.1	Bacteria	Staphylococcus_hominis_GCA_009730135.1	2000000		0.2	Bacteria	Streptococcus_pneumoniae_GCA_000007045.1	2000000		0.2	Bacteria	Streptococcus_thermophilus_GCA_010120595.1	2000000		0.2	Bacteria	Ureaplasma_urealyticum_GCA_000021265.1	2000000		0.2
Fungi	Absidia_corymbifera_GCA_000723665	2000000	20000000	0.1	Bacteria	Bacteroides_vulgatus_GCA_000012825.1	250000		0.025	Fungi	Kluyveromyces_marxianus_GCA_001854445.2	6000000		0.3	Bacteria	Bifidobacterium_breve_GCA_001025175.1	500000		0.05	Fungi	Cryptococcus_neoformans_GCF_000091045.1	4000000		0.2	Fungi	Malassezia_globosa_GCA_010232095.1	7000000	20000000	0.35	Bacteria	Trueperella_pyogenes_GCA_000612055.1	2000000		0.2	Fungi	Penicillium_digitatum_GCF_000315645.1	10000000	20000000	0.5	Fungi	Candida_glabrata_GCA_010111755.1	4000000	20000000	0.2
Fungi	cremonium_chrysogenum_GCA_000769265	4000000		0.2	Bacteria	Bifidobacterium_bifidum_GCA_000165905.1	250000		0.025	Fungi	Yarrowia_lipolytica_GCA_003054365.1	10000000		0.5	Bacteria	Bifidobacterium_longum_GCA_000007525.1	500000		0.05	Fungi	Hyphopichia_burtonii_GCA_003856795.1	6000000		0.3	Fungi	Malassezia_restricta_GCF_003290485.1	13000000		0.65	Fungi	Candida_dubliniensis_GCF_000026945.1	2000000	20000000	0.1	Fungi	Penicillium_expansum_GCF_000769745	10000000		0.5	Fungi	Candida_krusei_GCF_003054445.1	6000000		0.3
Fungi	Fusarium_incarnatum_GCA_004367075	6000000		0.3	Bacteria	Bifidobacterium_breve_GCA_001025175.1	500000		0.05	Virus	Lactobacillus_phage_A2_GCF_000848025	175000	500000	0.35	Bacteria	Clostridium_perfringens_GCA_001579785.1	1000000		0.1	Fungi	Pneumocystis_jirovecii_GCF_001477535.1	8000000		0.4	Virus	Staphylococcus_phage_P954_GCF_000886755	50000	500000	0.1	Fungi	Candida_glabrata_GCA_010111755.1	2000000		0.1	Virus	Lactococcus_phage_949_GCF_000890755	50000	500000	0.1	Fungi	Meyerozyma_guilliermondii_GCF_000149425.1	10000000		0.5
Fungi	Fusarium_oxysporum_GCF_000149955	8000000		0.4	Bacteria	Bifidobacterium_longum_GCA_000007525.1	500000		0.05	Virus	Lactobacillus_phage_phig1e_GCF_000841565	325000		0.65	Bacteria	Escherichia_coli_GCA_000005845.2	1000000		0.1	Virus	Pseudomonas_phage_73_GCF_000864505	50000	500000	0.1	Virus	Staphylococcus_phage_phi_11_GCF_000841245	100000		0.2	Fungi	Candida_lusitaniae_GCA_009498055.1	2000000		0.1	Virus	Lactococcus_phage_bIL285_GCF_000838885	100000		0.2	Virus	Pseudomonas_phage_PB1_GCF_000858425	50000	500000	0.2
Virus	Escherichia_phage_T7_GCF_000844825	100000	500000	0.2	Bacteria	Blautia_hansenii_GCA_002222595.2	500000		0.05			Total	31500000	4	Bacteria	Escherichia_fergusonii_GCA_000026225.1	1000000		0.1	Virus	Pseudomonas_phage_B3_GCF_000844345	100000		0.2	Virus	Staphylococcus_virus_phiSLT_GCF_000837385	150000		0.3	Fungi	Malassezia_globosa_GCA_010232095.1	2000000		0.1	Virus	Lactococcus_phage_TP901-1_GCF_000838065	150000		0.3	Virus	Pseudomonas_phage_phiKMV_GCF_000883535.	100000		0.3
Virus	Listeria_phage_A511_GCF_000871125	150000		0.3	Bacteria	Campylobacter_jejuni_GCA_000009085.1	500000		0.05						Bacteria	Salmonella_enterica_GCA_000195995.1	1000000		0.1	Virus	Pseudomonas_phage_F10_GCF_000865465	150000		0.3	Virus	Staphylococcus_virus_SAP26_GCF_000888535	200000		0.4	Fungi	Malassezia_restricta_GCF_003290485.1	3000000		0.15	Virus	Lactococcus_phage_Tuc2009_GCF_000838985	200000		0.4	Virus	Pseudomonas_phage_TL_GCF_000914475	250000		0.5
Virus	Yersinia_phage_phiA1122_GCF_000843345	250000		0.5	Bacteria	Christensenella_minuta_GCA_003628755.1	500000		0.05						Bacteria	Streptococcus_thermophilus_GCA_010120595.1	1500000		0.15	Virus	Pseudomonas_virus_D3112_GCF_000842485	200000		0.4			Total	31500000	4	Fungi	Rhodotorula_graminis_GCF_001329695.1	4000000		0.2			Total	31500000	4			Total	31500000	4
		Total	31500000	4	Bacteria	Clostridioides_difficile_GCA_000009205.2	500000		0.05						Bacteria	Veillonella_atypica_GCA_002082765.1	1500000		0.15			Total	31500000	4						Fungi	Scedosporium_apiospermum_GCA_002158515.1	5000000		0.25
					Bacteria	Clostridium_perfringens_GCA_000013285.1	500000		0.05						Fungi	Candida_krusei_GCF_003054445.1	2000000	20000000	0.1											Virus	Streptococcus_phage_Dp-1_GCF_000893335	50000	500000	0.1
					Bacteria	Collinsella_aerofaciens_GCA_003856815.1	500000		0.05						Fungi	Malassezia_globosa_GCA_010232095.1	4000000		0.2											Virus	Streptococcus_virus_ALQ132_GCF_000886115	100000		0.2
					Bacteria	Enterobacter_hormaechei_GCA_001729725.1	500000		0.05						Fungi	Malassezia_restricta_GCF_003290485.1	6000000		0.3											Virus	Streptococcus_virus_phiAbc2_GCF_000885535	150000		0.3
					Bacteria	Escherichia_coli_GCA_000005845.2	500000		0.05						Fungi	Saccharomyces_cerevisiae_GCA_004328465.1	8000000		0.4											Virus	Streptococcus_virus_Sfi21_GCF_000837365	200000		0.4
					Bacteria	Faecalibacterium_prausnitzii_GCF_003312465.1	500000		0.05						Virus	Clostridium_phage_phi3626_GCF_000839145	50000	500000	0.1													Total	31500000	4
					Bacteria	Fusobacterium_nucleatum_GCF_001457555.1	500000		0.05						Virus	Clostridium_phage_phiCTP1_GCF_000890075	100000		0.2
					Bacteria	Prevotella_intermedia_GCA_001953955.1	500000		0.05						Virus	Salmonella_phage_SETP3_GCF_000870645	150000		0.3
					Bacteria	Salmonella_enterica_GCA_000195995.1	1000000		0.1						Virus	Salmonella_phage_SS3e_GCF_000857125	200000		0.4
					Bacteria	Streptococcus_pyogenes_GCA_000006785.2	1000000		0.1								Total	31500000	4
					Fungi	Candida_lusitaniae_GCA_009498055.1	4000000	20000000	0.2
					Fungi	Malassezia_restricta_GCF_003290485.1	6000000		0.3
					Fungi	Saccharomyces_cerevisiae_GCA_004328465.1	10000000		0.5
					Virus	Enterobacteria_phage_BP-4795_GCF_000843125	50000	500000	0.1
					Virus	Enterobacteria_phage_cdtI_GCF_000873845	100000		0.2
					Virus	Enterococcus_phage_phiFL3A_GCF_000884555	150000		0.3
					Virus	Enterococcus_phage_phiFL4A_GCF_000887035	200000		0.4
							Total	31500000	2.5

## Sheet: Artificial_datasets_BarPlot
Barplot visualization of the taxonomic composition of the artificial datasets.
	Environmental Archaea	Environmental Bacteria	Environmental Fungi	Environmental Viral		Human Archaea	Human Bacteria	Human Fungi	Human Viral		Milk Archaea	Milk Bacteria	Milk Fungi	Milk Viral		Infant Archaea	Infant Bacteria	Infant Fungi	Infant Viral		Lung Archaea	Lung Bacteria	Lung Fungi	Lung Viral		Skin Archaea	Skin Bacteria	Skin Fungi	Skin Viral		Sputum Archaea	Sputum Bacteria	Sputum Fungi	Sputum Viral		Parmesan Archaea	Parmesan Bacteria	Parmesan Fungi	Parmesan Viral		Vaginal Archaea	Vaginal Bacteria	Vaginal Fungi	Vaginal Viral
Methanosarcina_acetivorans_GCF_000007345	0.2	0	0	0		0	0	0	0		0	0	0	0		0	0	0	0		0	0	0	0		0	0	0	0		0	0	0	0		0	0	0	0		0	0	0	0
Methanosarcina_mazei_GCF_000007065	0.25	0	0	0		0	0	0	0		0	0	0	0		0	0	0	0		0	0	0	0		0	0	0	0		0	0	0	0		0	0	0	0		0	0	0	0
Methanothrix_thermoacetophila_GCF_000014945.1	0.25	0	0	0		0	0	0	0		0	0	0	0		0	0	0	0		0	0	0	0		0	0	0	0		0	0	0	0		0	0	0	0		0	0	0	0
Nitrosarchaeum_koreense_GCF_000220175	0.3	0	0	0		0	0	0	0		0	0	0	0		0	0	0	0		0	0	0	0		0	0	0	0		0	0	0	0		0	0	0	0		0	0	0	0
Acidobacterium_capsulatum_GCF_000022565	0	0.2	0	0		0	0	0	0		0	0	0	0		0	0	0	0		0	0	0	0		0	0	0	0		0	0	0	0		0	0	0	0		0	0	0	0
Caulobacter_vibrioides_GCF_000022005	0	0.25	0	0		0	0	0	0		0	0	0	0		0	0	0	0		0	0	0	0		0	0	0	0		0	0	0	0		0	0	0	0		0	0	0	0
Granulicella_mallensis_GCF_000178955	0	0.25	0	0		0	0	0	0		0	0	0	0		0	0	0	0		0	0	0	0		0	0	0	0		0	0	0	0		0	0	0	0		0	0	0	0
Terriglobus_saanensis_GCF_000179915	0	0.3	0	0		0	0	0	0		0	0	0	0		0	0	0	0		0	0	0	0		0	0	0	0		0	0	0	0		0	0	0	0		0	0	0	0
Absidia_corymbifera_GCA_000723665	0	0	0.1	0		0	0	0	0		0	0	0	0		0	0	0	0		0	0	0	0		0	0	0	0		0	0	0	0		0	0	0	0		0	0	0	0
cremonium_chrysogenum_GCA_000769265	0	0	0.2	0		0	0	0	0		0	0	0	0		0	0	0	0		0	0	0	0		0	0	0	0		0	0	0	0		0	0	0	0		0	0	0	0
Fusarium_incarnatum_GCA_004367075	0	0	0.3	0		0	0	0	0		0	0	0	0		0	0	0	0		0	0	0	0		0	0	0	0		0	0	0	0		0	0	0	0		0	0	0	0
Fusarium_oxysporum_GCF_000149955	0	0	0.4	0		0	0	0	0		0	0	0	0		0	0	0	0		0	0	0	0		0	0	0	0		0	0	0	0		0	0	0	0		0	0	0	0
Escherichia_phage_T7_GCF_000844825	0	0	0	0.2		0	0	0	0		0	0	0	0		0	0	0	0		0	0	0	0		0	0	0	0		0	0	0	0		0	0	0	0		0	0	0	0
Listeria_phage_A511_GCF_000871125	0	0	0	0.3		0	0	0	0		0	0	0	0		0	0	0	0		0	0	0	0		0	0	0	0		0	0	0	0		0	0	0	0		0	0	0	0
Yersinia_phage_phiA1122_GCF_000843345	0	0	0	0.5		0	0	0	0		0	0	0	0		0	0	0	0		0	0	0	0		0	0	0	0		0	0	0	0		0	0	0	0		0	0	0	0
Haloferax_massiliensis_GCF_001368915	0	0	0	0		0.2	0	0	0		0	0	0	0		0.2	0	0	0		0	0	0	0		0	0	0	0		0	0	0	0		0	0	0	0		0	0	0	0
Methanobrevibacter_smithii_GCF_000016525	0	0	0	0		0.25	0	0	0		0	0	0	0		0.25	0	0	0		0	0	0	0		0	0	0	0		0	0	0	0		0	0	0	0		1	0	0	0
Methanomassiliicoccus_luminyensis_GCF_000308215	0	0	0	0		0.25	0	0	0		0	0	0	0		0.25	0	0	0		0	0	0	0		0	0	0	0		0	0	0	0		0	0	0	0		0	0	0	0
Methanosphaera_stadtmanae_GCF_902384015	0	0	0	0		0.3	0	0	0		0	0	0	0		0.3	0	0	0		0	0	0	0		1	0	0	0		0	0	0	0		0	0	0	0		0	0	0	0
Akkermansia_muciniphila_GCA_000020225.1	0	0	0	0		0	0.025	0	0		0	0	0	0		0	0	0	0		0	0	0	0		0	0	0	0		0	0	0	0		0	0	0	0		0	0	0	0
Bacteroides_dorei_GCA_001640865.1	0	0	0	0		0	0.025	0	0		0	0	0	0		0	0.05	0	0		0	0	0	0		0	0	0	0		0	0	0	0		0	0	0	0		0	0	0	0
Bacteroides_fragilis_GCA_000009925.1	0	0	0	0		0	0.025	0	0		0	0	0	0		0	0.05	0	0		0	0	0	0		0	0	0	0		0	0	0	0		0	0	0	0		0	0	0	0
Bacteroides_uniformis_GCA_006742345.1	0	0	0	0		0	0.025	0	0		0	0	0	0		0	0.05	0	0		0	0	0	0		0	0	0	0		0	0	0	0		0	0	0	0		0	0	0	0
Bacteroides_vulgatus_GCA_000012825.1	0	0	0	0		0	0.025	0	0		0	0	0	0		0	0	0	0		0	0	0	0		0	0	0	0		0	0	0	0		0	0	0	0		0	0	0	0
Bifidobacterium_bifidum_GCA_000165905.1	0	0	0	0		0	0.025	0	0		0	0	0	0		0	0	0	0		0	0	0	0		0	0	0	0		0	0	0	0		0	0	0	0		0	0	0	0
Bifidobacterium_breve_GCA_001025175.1	0	0	0	0		0	0.05	0	0		0	0	0	0		0	0.05	0	0		0	0	0	0		0	0	0	0		0	0	0	0		0	0	0	0		0	0	0	0
Bifidobacterium_longum_GCA_000007525.1	0	0	0	0		0	0.05	0	0		0	0	0	0		0	0.05	0	0		0	0	0	0		0	0	0	0		0	0	0	0		0	0	0	0		0	0	0	0
Blautia_hansenii_GCA_002222595.2	0	0	0	0		0	0.05	0	0		0	0	0	0		0	0	0	0		0	0	0	0		0	0	0	0		0	0	0	0		0	0	0	0		0	0	0	0
Campylobacter_jejuni_GCA_000009085.1	0	0	0	0		0	0.05	0	0		0	0	0	0		0	0	0	0		0	0	0	0		0	0	0	0		0	0	0	0		0	0	0	0		0	0	0	0
Christensenella_minuta_GCA_003628755.1	0	0	0	0		0	0.05	0	0		0	0	0	0		0	0	0	0		0	0	0	0		0	0	0	0		0	0	0	0		0	0	0	0		0	0	0	0
Clostridioides_difficile_GCA_000009205.2	0	0	0	0		0	0.05	0	0		0	0	0	0		0	0	0	0		0	0	0	0		0	0	0	0		0	0	0	0		0	0	0	0		0	0	0	0
Clostridium_perfringens_GCA_000013285.1	0	0	0	0		0	0.05	0	0		0	0	0	0		0	0	0	0		0	0	0	0		0	0	0	0		0	0	0	0		0	0	0	0		0	0	0	0
Collinsella_aerofaciens_GCA_003856815.1	0	0	0	0		0	0.05	0	0		0	0	0	0		0	0	0	0		0	0	0	0		0	0	0	0		0	0.05	0	0		0	0	0	0		0	0	0	0
Enterobacter_hormaechei_GCA_001729725.1	0	0	0	0		0	0.05	0	0		0	0	0	0		0	0	0	0		0	0	0	0		0	0	0	0		0	0	0	0		0	0	0	0		0	0	0	0
Escherichia_coli_GCA_000005845.2	0	0	0	0		0	0.05	0	0		0	0	0	0		0	0.1	0	0		0	0	0	0		0	0	0	0		0	0	0	0		0	0	0	0		0	0	0	0
Faecalibacterium_prausnitzii_GCF_003312465.1	0	0	0	0		0	0.05	0	0		0	0	0	0		0	0	0	0		0	0	0	0		0	0	0	0		0	0	0	0		0	0	0	0		0	0	0	0
Fusobacterium_nucleatum_GCF_001457555.1	0	0	0	0		0	0.05	0	0		0	0	0	0		0	0	0	0		0	0	0	0		0	0	0	0		0	0	0	0		0	0	0	0		0	0	0	0
Prevotella_intermedia_GCA_001953955.1	0	0	0	0		0	0.05	0	0		0	0	0	0		0	0	0	0		0	0	0	0		0	0	0	0		0	0.15	0	0		0	0	0	0		0	0	0	0
Salmonella_enterica_GCA_000195995.1	0	0	0	0		0	0.1	0	0		0	0	0	0		0	0.1	0	0		0	0	0	0		0	0	0	0		0	0	0	0		0	0	0	0		0	0	0	0
Streptococcus_pyogenes_GCA_000006785.2	0	0	0	0		0	0.1	0	0		0	0	0	0		0	0	0	0		0	0	0	0		0	0	0	0		0	0	0	0		0	0	0	0		0	0	0	0
Clavispora_lusitaniae_GCA_009498055.1	0	0	0	0		0	0	0.2	0		0	0	0	0		0	0	0	0		0	0	0	0		0	0	0	0		0	0	0	0		0	0	0	0		0	0	0	0
Malassezia_restricta_GCF_003290485.1	0	0	0	0		0	0	0.3	0		0	0	0	0		0	0	0.3	0		0	0	0	0		0	0	0.65	0		0	0	0.15	0		0	0	0	0		0	0	0	0
Saccharomyces_cerevisiae_GCA_004328465.1	0	0	0	0		0	0	0.5	0		0	0	0	0		0	0	0.4	0		0	0	0	0		0	0	0	0		0	0	0	0		0	0	0	0		0	0	0	0
Enterobacteria_phage_BP-4795_GCF_000843125	0	0	0	0		0	0	0	0.1		0	0	0	0		0	0	0	0		0	0	0	0		0	0	0	0		0	0	0	0		0	0	0	0		0	0	0	0
Enterobacteria_phage_cdtI_GCF_000873845	0	0	0	0		0	0	0	0.2		0	0	0	0		0	0	0	0		0	0	0	0		0	0	0	0		0	0	0	0		0	0	0	0		0	0	0	0
Enterococcus_phage_phiFL3A_GCF_000884555	0	0	0	0		0	0	0	0.3		0	0	0	0		0	0	0	0		0	0	0	0		0	0	0	0		0	0	0	0		0	0	0	0		0	0	0	0
Enterococcus_phage_phiFL4A_GCF_000887035	0	0	0	0		0	0	0	0.4		0	0	0	0		0	0	0	0		0	0	0	0		0	0	0	0		0	0	0	0		0	0	0	0		0	0	0	0
Methanothrix_soehngenii_GCF_000204415.1	0	0	0	0		0	0	0	0		1	0	0	0		0	0	0	0		0	0	0	0		0	0	0	0		0	0	0	0		1	0	0	0		0	0	0	0
Lactobacillus_acidophilus_GCA_000011985.1	0	0	0	0		0	0	0	0		0	0.1	0	0		0	0	0	0		0	0	0	0		0	0	0	0		0	0	0	0		0	0.1	0	0		0	0	0	0
Lactobacillus_delbrueckii_GCA_000056065.1	0	0	0	0		0	0	0	0		0	0.15	0	0		0	0	0	0		0	0	0	0		0	0	0	0		0	0	0	0		0	0.15	0	0		0	0	0	0
Lactobacillus_helveticus_GCA_001308285.1	0	0	0	0		0	0	0	0		0	0.15	0	0		0	0	0	0		0	0	0	0		0	0	0	0		0	0	0	0		0	0.15	0	0		0	0	0	0
Lactobacillus_rhamnosus_GCA_000026505.1	0	0	0	0		0	0	0	0		0	0.15	0	0		0	0	0	0		0	0	0	0		0	0	0	0		0	0	0	0		0	0	0	0		0	0	0	0
Lactococcus_lactis_GCA_000006865.1	0	0	0	0		0	0	0	0		0	0.2	0	0		0	0	0	0		0	0	0	0		0	0	0	0		0	0	0	0		0	0	0	0		0	0	0	0
Streptococcus_thermophilus_GCA_010120595.1	0	0	0	0		0	0	0	0		0	0.25	0	0		0	0.15	0	0		0	0	0	0		0	0	0	0		0	0	0	0		0	0.2	0	0		0	0	0	0
Candida_krusei_GCF_003054445.1	0	0	0	0		0	0	0	0		0	0	0.2	0		0	0	0.1	0		0	0	0	0		0	0	0	0		0	0	0	0		0	0	0	0		0	0	0.3	0
Kluyveromyces_marxianus_GCA_001854445.2	0	0	0	0		0	0	0	0		0	0	0.3	0		0	0	0	0		0	0	0	0		0	0	0	0		0	0	0	0		0	0	0	0		0	0	0	0
Yarrowia_lipolytica_GCA_003054365.1	0	0	0	0		0	0	0	0		0	0	0.5	0		0	0	0	0		0	0	0	0		0	0	0	0		0	0	0	0		0	0	0	0		0	0	0	0
Lactobacillus_phage_A2_GCF_000848025	0	0	0	0		0	0	0	0		0	0	0	0.35		0	0	0	0		0	0	0	0		0	0	0	0		0	0	0	0		0	0	0	0		0	0	0	0
Lactobacillus_phage_phig1e_GCF_000841565	0	0	0	0		0	0	0	0		0	0	0	0.65		0	0	0	0		0	0	0	0		0	0	0	0		0	0	0	0		0	0	0	0		0	0	0	0
Bifidobacterium_adolescentis_GCA_000010425.1	0	0	0	0		0	0	0	0		0	0	0	0		0	0.05	0	0		0	0	0	0		0	0	0	0		0	0	0	0		0	0	0	0		0	0	0	0
Clostridium_perfringens_GCA_001579785.1	0	0	0	0		0	0	0	0		0	0	0	0		0	0.1	0	0		0	0	0	0		0	0	0	0		0	0	0	0		0	0	0	0		0	0	0	0
Escherichia_fergusonii_GCA_000026225.1	0	0	0	0		0	0	0	0		0	0	0	0		0	0.1	0	0		0	0	0	0		0	0	0	0		0	0	0	0		0	0	0	0		0	0	0	0
Veillonella_atypica_GCA_002082765.1	0	0	0	0		0	0	0	0		0	0	0	0		0	0.15	0	0		0	0.25	0	0		0	0	0	0		0	0	0	0		0	0	0	0		0	0	0	0
Malassezia_globosa_GCA_010232095.1	0	0	0	0		0	0	0	0		0	0	0	0		0	0	0.2	0		0	0	0	0		0	0	0.35	0		0	0	0.1	0		0	0	0	0		0	0	0	0
Clostridium_phage_phi3626_GCF_000839145	0	0	0	0		0	0	0	0		0	0	0	0		0	0	0	0.1		0	0	0	0		0	0	0	0		0	0	0	0		0	0	0	0		0	0	0	0
Clostridium_phage_phiCTP1_GCF_000890075	0	0	0	0		0	0	0	0		0	0	0	0		0	0	0	0.2		0	0	0	0		0	0	0	0		0	0	0	0		0	0	0	0		0	0	0	0
Salmonella_phage_SETP3_GCF_000870645	0	0	0	0		0	0	0	0		0	0	0	0		0	0	0	0.3		0	0	0	0		0	0	0	0		0	0	0	0		0	0	0	0		0	0	0	0
Salmonella_phage_SS3e_GCF_000857125	0	0	0	0		0	0	0	0		0	0	0	0		0	0	0	0.4		0	0	0	0		0	0	0	0		0	0	0	0		0	0	0	0		0	0	0	0
Methanobrevibacter_oralis_GCF_900289035	0	0	0	0		0	0	0	0		0	0	0	0		0	0	0	0		1	0	0	0		0	0	0	0		1	0	0	0		0	0	0	0		0	0	0	0
Achromobacter_xylosoxidans_GCA_001457475.1	0	0	0	0		0	0	0	0		0	0	0	0		0	0	0	0		0	0.1	0	0		0	0	0	0		0	0	0	0		0	0	0	0		0	0	0	0
Pseudomonas_aeruginosa_GCA_000006765.1	0	0	0	0		0	0	0	0		0	0	0	0		0	0	0	0		0	0.1	0	0		0	0	0	0		0	0	0	0		0	0	0	0		0	0	0	0
Rothia_aeria_GCA_002355935.1	0	0	0	0		0	0	0	0		0	0	0	0		0	0	0	0		0	0.15	0	0		0	0	0	0		0	0	0	0		0	0	0	0		0	0	0	0
Staphylococcus_aureus_GCA_000013425.1	0	0	0	0		0	0	0	0		0	0	0	0		0	0	0	0		0	0.2	0	0		0	0.15	0	0		0	0	0	0		0	0	0	0		0	0	0	0
Stenotrophomonas_maltophilia_GCF_000020665.1	0	0	0	0		0	0	0	0		0	0	0	0		0	0	0	0		0	0.2	0	0		0	0	0	0		0	0	0	0		0	0	0	0		0	0	0	0
Candida_tropicalis_GCF_000006335.3	0	0	0	0		0	0	0	0		0	0	0	0		0	0	0	0		0	0	0.1	0		0	0	0	0		0	0	0	0		0	0	0	0		0	0	0	0
Cryptococcus_neoformans_GCF_000091045.1	0	0	0	0		0	0	0	0		0	0	0	0		0	0	0	0		0	0	0.2	0		0	0	0	0		0	0	0	0		0	0	0	0		0	0	0	0
Hyphopichia_burtonii_GCA_003856795.1	0	0	0	0		0	0	0	0		0	0	0	0		0	0	0	0		0	0	0.3	0		0	0	0	0		0	0	0	0		0	0	0	0		0	0	0	0
Pneumocystis_jirovecii_GCF_001477535.1	0	0	0	0		0	0	0	0		0	0	0	0		0	0	0	0		0	0	0.4	0		0	0	0	0		0	0	0	0		0	0	0	0		0	0	0	0
Pseudomonas_phage_73_GCF_000864505	0	0	0	0		0	0	0	0		0	0	0	0		0	0	0	0		0	0	0	0.1		0	0	0	0		0	0	0	0		0	0	0	0		0	0	0	0
Pseudomonas_phage_B3_GCF_000844345	0	0	0	0		0	0	0	0		0	0	0	0		0	0	0	0		0	0	0	0.2		0	0	0	0		0	0	0	0		0	0	0	0		0	0	0	0
Pseudomonas_phage_F10_GCF_000865465	0	0	0	0		0	0	0	0		0	0	0	0		0	0	0	0		0	0	0	0.3		0	0	0	0		0	0	0	0		0	0	0	0		0	0	0	0
Pseudomonas_virus_D3112_GCF_000842485	0	0	0	0		0	0	0	0		0	0	0	0		0	0	0	0		0	0	0	0.4		0	0	0	0		0	0	0	0		0	0	0	0		0	0	0	0
Corynebacterium_diphtheriae_GCA_001457455.1	0	0	0	0		0	0	0	0		0	0	0	0		0	0	0	0		0	0	0	0		0	0.1	0	0		0	0	0	0		0	0	0	0		0	0	0	0
Corynebacterium_striatum_GCA_002156805.1	0	0	0	0		0	0	0	0		0	0	0	0		0	0	0	0		0	0	0	0		0	0.1	0	0		0	0	0	0		0	0	0	0		0	0	0	0
Cutibacterium_acnes_GCA_000008345.1	0	0	0	0		0	0	0	0		0	0	0	0		0	0	0	0		0	0	0	0		0	0.1	0	0		0	0	0	0		0	0	0	0		0	0	0	0
Dermacoccus_nishinomiyaensis_GCA_000725405.1	0	0	0	0		0	0	0	0		0	0	0	0		0	0	0	0		0	0	0	0		0	0.15	0	0		0	0	0	0		0	0	0	0		0	0	0	0
Staphylococcus_epidermidis_GCA_000007645.1	0	0	0	0		0	0	0	0		0	0	0	0		0	0	0	0		0	0	0	0		0	0.2	0	0		0	0	0	0		0	0	0	0		0	0	0	0
Staphylococcus_hominis_GCA_009730135.1	0	0	0	0		0	0	0	0		0	0	0	0		0	0	0	0		0	0	0	0		0	0.2	0	0		0	0	0	0		0	0	0	0		0	0	0	0
Staphylococcus_phage_P954_GCF_000886755	0	0	0	0		0	0	0	0		0	0	0	0		0	0	0	0		0	0	0	0		0	0	0	0.1		0	0	0	0		0	0	0	0		0	0	0	0
Staphylococcus_phage_phi_11_GCF_000841245	0	0	0	0		0	0	0	0		0	0	0	0		0	0	0	0		0	0	0	0		0	0	0	0.2		0	0	0	0		0	0	0	0		0	0	0	0
Staphylococcus_virus_phiSLT_GCF_000837385	0	0	0	0		0	0	0	0		0	0	0	0		0	0	0	0		0	0	0	0		0	0	0	0.3		0	0	0	0		0	0	0	0		0	0	0	0
Staphylococcus_virus_SAP26_GCF_000888535	0	0	0	0		0	0	0	0		0	0	0	0		0	0	0	0		0	0	0	0		0	0	0	0.4		0	0	0	0		0	0	0	0		0	0	0	0
Fusobacterium_nucleatum_GCA_001457555.1	0	0	0	0		0	0	0	0		0	0	0	0		0	0	0	0		0	0	0	0		0	0	0	0		0	0.05	0	0		0	0	0	0		0	0	0	0
Klebsiella_pneumoniae_GCA_000240185.2	0	0	0	0		0	0	0	0		0	0	0	0		0	0	0	0		0	0	0	0		0	0	0	0		0	0.1	0	0		0	0	0	0		0	0	0	0
Pediococcus_pentosaceus_GCA_000014505.1	0	0	0	0		0	0	0	0		0	0	0	0		0	0	0	0		0	0	0	0		0	0	0	0		0	0.1	0	0		0	0	0	0		0	0	0	0
Streptobacillus_moniliformis_GCA_000024565.1	0	0	0	0		0	0	0	0		0	0	0	0		0	0	0	0		0	0	0	0		0	0	0	0		0	0.15	0	0		0	0	0	0		0	0	0	0
Streptococcus_pneumoniae_GCA_000007045.1	0	0	0	0		0	0	0	0		0	0	0	0		0	0	0	0		0	0	0	0		0	0	0	0		0	0.2	0	0		0	0	0	0		0	0	0	0
Trueperella_pyogenes_GCA_000612055.1	0	0	0	0		0	0	0	0		0	0	0	0		0	0	0	0		0	0	0	0		0	0	0	0		0	0.2	0	0		0	0	0	0		0	0	0	0
Candida_dubliniensis_GCF_000026945.1	0	0	0	0		0	0	0	0		0	0	0	0		0	0	0	0		0	0	0	0		0	0	0	0		0	0	0.1	0		0	0	0	0		0	0	0	0
Candida_glabrata_GCA_010111755.1	0	0	0	0		0	0	0	0		0	0	0	0		0	0	0	0		0	0	0	0		0	0	0	0		0	0	0.1	0		0	0	0	0		0	0	0.2	0
Candida_lusitaniae_GCA_009498055.1	0	0	0	0		0	0	0	0		0	0	0	0		0	0	0	0		0	0	0	0		0	0	0	0		0	0	0.1	0		0	0	0	0		0	0	0	0
Rhodotorula_graminis_GCF_001329695.1	0	0	0	0		0	0	0	0		0	0	0	0		0	0	0	0		0	0	0	0		0	0	0	0		0	0	0.2	0		0	0	0	0		0	0	0	0
Scedosporium_apiospermum_GCA_002158515.1	0	0	0	0		0	0	0	0		0	0	0	0		0	0	0	0		0	0	0	0		0	0	0	0		0	0	0.25	0		0	0	0	0		0	0	0	0
Streptococcus_phage_Dp-1_GCF_000893335	0	0	0	0		0	0	0	0		0	0	0	0		0	0	0	0		0	0	0	0		0	0	0	0		0	0	0	0.1		0	0	0	0		0	0	0	0
Streptococcus_virus_ALQ132_GCF_000886115	0	0	0	0		0	0	0	0		0	0	0	0		0	0	0	0		0	0	0	0		0	0	0	0		0	0	0	0.2		0	0	0	0		0	0	0	0
Streptococcus_virus_phiAbc2_GCF_000885535	0	0	0	0		0	0	0	0		0	0	0	0		0	0	0	0		0	0	0	0		0	0	0	0		0	0	0	0.3		0	0	0	0		0	0	0	0
Streptococcus_virus_Sfi21_GCF_000837365	0	0	0	0		0	0	0	0		0	0	0	0		0	0	0	0		0	0	0	0		0	0	0	0		0	0	0	0.4		0	0	0	0		0	0	0	0
Lactobacillus_amylovorus_GCA_002706375.1	0	0	0	0		0	0	0	0		0	0	0	0		0	0	0	0		0	0	0	0		0	0	0	0		0	0	0	0		0	0.1	0	0		0	0	0	0
Lactobacillus_Crispatus_GCA_009730275.1	0	0	0	0		0	0	0	0		0	0	0	0		0	0	0	0		0	0	0	0		0	0	0	0		0	0	0	0		0	0.1	0	0		0	0	0	0
Lactobacillus_kefiranofaciens_GCA_000214785.1	0	0	0	0		0	0	0	0		0	0	0	0		0	0	0	0		0	0	0	0		0	0	0	0		0	0	0	0		0	0.2	0	0		0	0	0	0
Penicillium_digitatum_GCF_000315645.1	0	0	0	0		0	0	0	0		0	0	0	0		0	0	0	0		0	0	0	0		0	0	0	0		0	0	0	0		0	0	0.5	0		0	0	0	0
Penicillium_expansum_GCF_000769745	0	0	0	0		0	0	0	0		0	0	0	0		0	0	0	0		0	0	0	0		0	0	0	0		0	0	0	0		0	0	0.5	0		0	0	0	0
Lactococcus_phage_949_GCF_000890755	0	0	0	0		0	0	0	0		0	0	0	0		0	0	0	0		0	0	0	0		0	0	0	0		0	0	0	0		0	0	0	0.1		0	0	0	0
Lactococcus_phage_bIL285_GCF_000838885	0	0	0	0		0	0	0	0		0	0	0	0		0	0	0	0		0	0	0	0		0	0	0	0		0	0	0	0		0	0	0	0.2		0	0	0	0
Lactococcus_phage_TP901-1_GCF_000838065	0	0	0	0		0	0	0	0		0	0	0	0		0	0	0	0		0	0	0	0		0	0	0	0		0	0	0	0		0	0	0	0.3		0	0	0	0
Lactococcus_phage_Tuc2009_GCF_000838985	0	0	0	0		0	0	0	0		0	0	0	0		0	0	0	0		0	0	0	0		0	0	0	0		0	0	0	0		0	0	0	0.4		0	0	0	0
Lactobacillus_crispatus_GCF_008694205.1	0	0	0	0		0	0	0	0		0	0	0	0		0	0	0	0		0	0	0	0		0	0	0	0		0	0	0	0		0	0	0	0		0	0.1	0	0
Lactobacillus_gasseri_GCA_000014425.1	0	0	0	0		0	0	0	0		0	0	0	0		0	0	0	0		0	0	0	0		0	0	0	0		0	0	0	0		0	0	0	0		0	0.1	0	0
Lactobacillus_iners_GCA_011058735.1	0	0	0	0		0	0	0	0		0	0	0	0		0	0	0	0		0	0	0	0		0	0	0	0		0	0	0	0		0	0	0	0		0	0.1	0	0
Lactobacillus_jensenii_GCA_001936235.1	0	0	0	0		0	0	0	0		0	0	0	0		0	0	0	0		0	0	0	0		0	0	0	0		0	0	0	0		0	0	0	0		0	0.15	0	0
Megasphaera_elsdenii_GCA_001304715.1	0	0	0	0		0	0	0	0		0	0	0	0		0	0	0	0		0	0	0	0		0	0	0	0		0	0	0	0		0	0	0	0		0	0.15	0	0
Ureaplasma_parvum_GCA_000019345.1	0	0	0	0		0	0	0	0		0	0	0	0		0	0	0	0		0	0	0	0		0	0	0	0		0	0	0	0		0	0	0	0		0	0.2	0	0
Ureaplasma_urealyticum_GCA_000021265.1	0	0	0	0		0	0	0	0		0	0	0	0		0	0	0	0		0	0	0	0		0	0	0	0		0	0	0	0		0	0	0	0		0	0.2	0	0
Meyerozyma_guilliermondii_GCF_000149425.1	0	0	0	0		0	0	0	0		0	0	0	0		0	0	0	0		0	0	0	0		0	0	0	0		0	0	0	0		0	0	0	0		0	0	0.5	0
Pseudomonas_phage_PB1_GCF_000858425	0	0	0	0		0	0	0	0		0	0	0	0		0	0	0	0		0	0	0	0		0	0	0	0		0	0	0	0		0	0	0	0		0	0	0	0.2
Pseudomonas_phage_phiKMV_GCF_000883535.	0	0	0	0		0	0	0	0		0	0	0	0		0	0	0	0		0	0	0	0		0	0	0	0		0	0	0	0		0	0	0	0		0	0	0	0.3
Pseudomonas_phage_TL_GCF_000914475	0	0	0	0		0	0	0	0		0	0	0	0		0	0	0	0		0	0	0	0		0	0	0	0		0	0	0	0		0	0	0	0		0	0	0	0.5

## Sheet: MetannotatorX2_profile
Taxonomic profiles retrieved from analysis of 100,000 reads with METAnnotatorX2
	Taxa detected but not present in the artificial dataset (Missclassifications)
	Environmental_Matrix						Human_Matrix						Infant_Matrix						Lung_Matrix						Milk_Matrix						Parmesan_Matrix						Skin_Matrix						Sputum_Matrix						Vaginal_Matrix
	Taxonomy	Observed relative abundance	Expected relative abundance	Difference From Expected	DExA Index	Absolute difference from expected	Taxonomy	Observed relative abundance	Expected relative abundance	Difference From Expected	DExA Index	Absolute difference from expected	Taxonomy	Observed relative abundance	Expected relative abundance	Difference From Expected	DExA Index	Absolute difference from expected	Taxonomy	Observed relative abundance	Expected relative abundance	Difference From Expected	DExA Index	Absolute difference from expected	Taxonomy	Observed relative abundance	Expected relative abundance	Difference From Expected	DExA Index	Absolute difference from expected	Taxonomy	Observed relative abundance	Expected relative abundance	Difference From Expected	DExA Index	Absolute difference from expected	Taxonomy	Observed relative abundance	Expected relative abundance	Difference From Expected	DExA Index	Absolute difference from expected	Taxonomy	Observed relative abundance	Expected relative abundance	Difference From Expected	DExA Index	Absolute difference from expected	Taxonomy
	Prokaryote_Nitrosarchaeum koreense	0.29929	0.3	-0.00071	0.00787204	0.00071	Methanosphaera stadtmanae	0.29912	0.3	-0.00088	0.002628	0.00088	Prokaryote_Methanosphaera stadtmanae	0.296872	0.3	-0.003128	0.007128	0.003128	Prokaryote_Methanobrevibacter oralis	0.974442	1	-0.025558	0.0255581	0.025558	Prokaryote_Methanothrix soehngenii	1	1	0	0	0	Prokaryote_Methanothrix soehngenii	1	1	0	0	0	Prokaryote_Methanosphaera stadtmanae	1	1	0	0	0	Prokaryote_Methanobrevibacter oralis	0.974633	1	-0.025367	0.0253671	0.025367	Prokaryote_Methanobrevibacter smithii
	Prokaryote_Methanothrix thermoacetophila	0.25271	0.25	0.00271		0.00271	Methanomassiliicoccus luminyensis	0.252628	0.25	0.002628		0.002628	Prokaryote_Methanomassiliicoccus luminyensis	0.254053	0.25	0.004053		0.004053	Prokaryote_Methanobrevibacter unknown_species	0.0255582	0	0.0255582		0.0255582	Prokaryote_Streptococcus thermophilus	0.248488	0.25	-0.001512	0.010653	0.001512	Prokaryote_Streptococcus thermophilus	0.205726	0.2	0.005726	0.018688	0.005726	Prokaryote_Staphylococcus hominis	0.2045	0.2	0.0045	0.0332902	0.0045	Prokaryote_Methanobrevibacter unknown_species	0.0253671	0	0.0253671		0.0253671	Prokaryote_Ureaplasma parvum
	Prokaryote_Methanosarcina mazei	0.245002	0.25	-0.004998		0.004998	Methanobrevibacter smithii	0.249562	0.25	-0.000438		0.000438	Prokaryote_Methanobrevibacter smithii	0.253075	0.25	0.003075		0.003075	Prokaryote_Veillonella atypica	0.252101	0.25	0.002101	0.0109827	0.002101	Prokaryote_Lactococcus lactis	0.203057	0.2	0.003057		0.003057	Prokaryote_Lactobacillus kefiranofaciens	0.185353	0.2	-0.014647		0.014647	Prokaryote_Staphylococcus epidermidis	0.194848	0.2	-0.005152		0.005152	Prokaryote_Trueperella pyogenes	0.233879	0.2	0.033879	0.0857535	0.033879	Prokaryote_Ureaplasma urealyticum
	Prokaryote_Methanosarcina acetivorans	0.197836	0.2	-0.002164		0.002164	Haloferax massiliensis	0.19869	0.2	-0.00131		0.00131	Prokaryote_Haloferax massiliensis	0.196	0.2	-0.004		0.004	Prokaryote_Stenotrophomonas maltophilia	0.201444	0.2	0.001444		0.001444	Prokaryote_Lactobacillus delbrueckii	0.153576	0.15	0.003576		0.003576	Prokaryote_Lactobacillus delbrueckii	0.156571	0.15	0.006571		0.006571	Prokaryote_Dermacoccus nishinomiyaensis	0.154192	0.15	0.004192		0.004192	Prokaryote_Prevotella intermedia	0.171674	0.15	0.021674		0.021674	Prokaryote_Megasphaera elsdenii
	Prokaryote_Methanosarcina unknown_species	0.00516209	0	0.00516209		0.00516209	Salmonella enterica	0.103106	0.1	0.003106	0.0514334	0.003106	Prokaryote_Veillonella atypica	0.165758	0.15	0.015758	0.0504489	0.015758	Prokaryote_Staphylococcus aureus	0.194048	0.2	-0.005952		0.005952	Prokaryote_Lactobacillus rhamnosus	0.152755	0.15	0.002755		0.002755	Prokaryote_Lactobacillus helveticus	0.149438	0.15	-0.000562		0.000562	Prokaryote_Staphylococcus aureus	0.151124	0.15	0.001124		0.001124	Prokaryote_Streptobacillus moniliformis	0.161699	0.15	0.011699		0.011699	Prokaryote_Lactobacillus jensenii
	Prokaryote_Terriglobus saanensis	0.300293	0.3	0.000293	0.0018725	0.000293	Streptococcus pyogenes	0.0942031	0.1	-0.0057969		0.0057969	Prokaryote_Streptococcus thermophilus	0.164666	0.15	0.014666		0.014666	Prokaryote_Rothia aeria	0.154053	0.15	0.004053		0.004053	Prokaryote_Lactobacillus helveticus	0.140859	0.15	-0.009141		0.009141	Prokaryote_Lactobacillus acidophilus	0.106347	0.1	0.006347		0.006347	Prokaryote_Cutibacterium acnes	0.100158	0.1	0.000158		0.000158	Prokaryote_Streptococcus pneumoniae	0.129917	0.2	-0.070083		0.070083	Prokaryote_Lactobacillus iners
	Prokaryote_Granulicella mallensis	0.25158	0.25	0.00158		0.00158	Clostridium perfringens	0.0581528	0.05	0.0081528		0.0081528	Prokaryote_Clostridium perfringens	0.112969	0.1	0.012969		0.012969	Prokaryote_Pseudomonas aeruginosa	0.103385	0.1	0.003385		0.003385	Prokaryote_Lactobacillus acidophilus	0.101265	0.1	0.001265		0.001265	Prokaryote_Lactobacillus crispatus	0.100044	0.1	4.4e-05		4.4e-05	Prokaryote_Corynebacterium diphtheriae	0.100084	0.1	8.4e-05		8.4e-05	Prokaryote_Pediococcus pentosaceus	0.107366	0.1	0.007366		0.007366	Prokaryote_Lactobacillus crispatus
	Prokaryote_Caulobacter vibrioides	0.249514	0.25	-0.000486		0.000486	Prevotella intermedia	0.0555613	0.05	0.0055613		0.0055613	Prokaryote_Salmonella enterica	0.103499	0.1	0.003499		0.003499	Prokaryote_Achromobacter xylosoxidans	0.0949696	0.1	-0.0050304		0.0050304	Eukaryota-Fungi_Yarrowia lipolytica	0.492078	0.5	-0.007922	0.0204718	0.007922	Prokaryote_Lactobacillus amylovorus	0.0965209	0.1	-0.0034791		0.0034791	Prokaryote_Corynebacterium striatum	0.0718616	0.1	-0.0281384		0.0281384	Prokaryote_Klebsiella pneumoniae	0.0843301	0.1	-0.0156699		0.0156699	Prokaryote_Lactobacillus gasseri
	Prokaryote_Acidobacterium capsulatum	0.198614	0.2	-0.001386		0.001386	Clostridioides difficile	0.0554807	0.05	0.0054807		0.0054807	Prokaryote_Escherichia fergusonii	0.085697	0.1	-0.014303		0.014303	Eukaryota-Fungi_Pneumocystis jirovecii	0.389879	0.4	-0.010121	0.0390668	0.010121	Eukaryota-Fungi_Kluyveromyces marxianus	0.28745	0.3	-0.01255		0.01255	Eukaryota-Fungi_Penicillium digitatum	0.504218	0.5	0.004218	0.0154707	0.004218	Prokaryote_Corynebacterium unknown_species	0.0232319	0	0.0232319		0.0232319	Prokaryote_Fusobacterium nucleatum	0.0564958	0.05	0.0064958		0.0064958	Prokaryote_Ureaplasma unknown_species
	Eukaryota-Fungi_Fusarium oxysporum	0.381616	0.4	-0.018384	0.0303564	0.018384	Christensenella minuta	0.0554346	0.05	0.0054346		0.0054346	Prokaryote_Escherichia coli	0.0779814	0.1	-0.0220186		0.0220186	Eukaryota-Fungi_Hyphopichia burtonii	0.271055	0.3	-0.028945		0.028945	Eukaryota-Fungi_Pichia kudriavzevii	0.200835	0.2	0.000835		0.000835	Eukaryota-Fungi_Penicillium expansum	0.484529	0.5	-0.015471		0.015471	Eukaryota-Fungi_Malassezia restricta	0.653609	0.5	0.153609	0.1	0.153609	Prokaryote_Collinsella aerofaciens	0.0546402	0.05	0.0046402		0.0046402	Prokaryote_Lactobacillus unknown_species
	Eukaryota-Fungi_Fusarium incarnatum	0.288028	0.3	-0.011972		0.011972	Enterobacter hormaechei	0.0549854	0.05	0.0049854		0.0049854	Prokaryote_Bifidobacterium adolescentis	0.0530218	0.05	0.0030218		0.0030218	Eukaryota-Fungi_Cryptococcus neoformans	0.203258	0.2	0.003258		0.003258	Eukaryota-Fungi_Kluyveromyces unknown_species	0.0117094	0	0.0117094		0.0117094	Eukaryota-Fungi_Penicillium unknown_species	0.0112523	0	0.0112523		0.0112523	Eukaryota-Fungi_Malassezia globosa	0.346391	0.3	0.046391		0.046391	Eukaryota-Fungi_Scedosporium apiospermum	0.217785	0.25	-0.032215	0.0449385	0.032215	Eukaryota-Fungi_Meyerozyma guilliermondii
	Eukaryota-Fungi_Acremonium chrysogenum	0.215454	0.2	0.015454		0.015454	Fusobacterium nucleatum	0.054375	0.05	0.004375		0.004375	Prokaryote_Bifidobacterium breve	0.0505351	0.05	0.0005351		0.0005351	Eukaryota-Fungi_Candida tropicalis	0.100107	0.1	0.000107		0.000107	Eukaryota-Fungi_Yarrowia unknown_species	0.0079273	0	0.0079273		0.0079273	Virus_Siphoviridae Lactococcus-phage-Tuc2009_PerdictedHost-bacteria	0.342159	0.4	-0.057841	0.057841	0.057841	Virus_Siphoviridae Staphylococcus-virus-phiSLT_PerdictedHost-bacteria	0.314802	0.3	0.014802	0.244323	0.014802	Eukaryota-Fungi_Rhodotorula graminis	0.201048	0.2	0.001048		0.001048	Eukaryota-Fungi_Pichia kudriavzevii
	Eukaryota-Fungi_Lichtheimia corymbifera	0.109527	0.1	0.009527		0.009527	Blautia hansenii	0.0534766	0.05	0.0034766		0.0034766	Prokaryote_Bacteroides fragilis	0.0498263	0.05	-0.0001737		0.0001737	Eukaryota-Fungi_Hyphopichia unknown_species	0.0296343	0	0.0296343		0.0296343	Virus_Siphoviridae Lactobacillus-phage-phig1e_PerdictedHost-bacteria	0.652248	0.65	0.002248	0.002248	0.002248	Virus_Siphoviridae Lactococcus-phage-TP901-1_PerdictedHost-bacteria	0.314775	0.3	0.014775		0.014775	Virus_ Staphylococcus-virus-11_PerdictedHost-Undefined	0.260997	0.2	0.060997		0.060997	Eukaryota-Fungi_Malassezia restricta	0.152267	0.15	0.002267		0.002267	Eukaryota-Fungi_Candida glabrata
	Eukaryota-Fungi_Acremonium unknown_species	0.00537581	0	0.00537581		0.00537581	Collinsella aerofaciens	0.0520945	0.05	0.0020945		0.0020945	Prokaryote_Bacteroides uniformis	0.0482344	0.05	-0.0017656		0.0017656	Eukaryota-Fungi_Pneumocystis unknown_species	0.00606831	0	0.00606831		0.00606831	Virus_Siphoviridae Lactobacillus-phage-A2_PerdictedHost-bacteria	0.347752	0.35	-0.002248		0.002248	Virus_Siphoviridae Lactococcus-phage-bIL285_PerdictedHost-bacteria	0.242359	0.2	0.042359		0.042359	Virus_Siphoviridae Staphylococcus-virus-SAP26_PerdictedHost-bacteria	0.20922	0.4	-0.19078		0.19078	Eukaryota-Fungi_Malassezia globosa	0.101184	0.1	0.001184		0.001184	Virus_Podoviridae Pseudomonas-phage-TL_PerdictedHost-bacteria
	Virus_Autographiviridae Yersinia-phage-phiA1122_PerdictedHost-bacteria	0.405169	0.5	-0.094831	0.0997329	0.094831	Faecalibacterium prausnitzii	0.0519332	0.05	0.0019332		0.0019332	Prokaryote_Bifidobacterium longum	0.0480833	0.05	-0.0019167		0.0019167	Virus_Siphoviridae Pseudomonas-virus-D3112_PerdictedHost-bacteria	0.399354	0.4	-0.000646	0.00152065	0.000646							Virus_Siphoviridae Lactococcus-phage-949_PerdictedHost-bacteria	0.100707	0.1	0.000707		0.000707	Virus_Siphoviridae Staphylococcus-phage-P954_PerdictedHost-bacteria	0.0464578	0.1	-0.0535422		0.0535422	Eukaryota-Fungi_Candida glabrata	0.100795	0.1	0.000795		0.000795	Virus_Myoviridae Pseudomonas-phage-PB1_PerdictedHost-bacteria
	Virus_Herelleviridae Listeria-virus-A511_PerdictedHost-bacteria	0.298867	0.3	-0.001133		0.001133	Bifidobacterium breve	0.0494915	0.05	-0.0005085		0.0005085	Prokaryote_Phocaeicola dorei	0.0397286	0.05	-0.0102714		0.0102714	Virus_Siphoviridae Pseudomonas-phage-F10_PerdictedHost-bacteria	0.301232	0.3	0.001232		0.001232													Virus_Siphoviridae Staphylococcus-virus-85_PerdictedHost-bacteria	0.0311365	0	0.0311365		0.0311365	Eukaryota-Fungi_Candida dubliniensis	0.0997719	0.1	-0.0002281		0.0002281	Virus_Autographiviridae Pseudomonas-phage-phiKMV_PerdictedHost-bacteria
	Virus_Autographiviridae Escherichia-phage-T7_PerdictedHost-bacteria	0.196231	0.2	-0.003769		0.003769	Bifidobacterium longum	0.0474068	0.05	-0.0025932		0.0025932	Eukaryota-Fungi_Saccharomyces cerevisiae	0.387623	0.4	-0.012377	0.0127191	0.012377	Virus_Siphoviridae Pseudomonas-phage-B3_PerdictedHost-bacteria	0.200289	0.2	0.000289		0.000289													Virus_Siphoviridae Staphylococcus-virus-77_PerdictedHost-bacteria	0.0263827	0	0.0263827		0.0263827	Eukaryota-Fungi_Clavispora lusitaniae	0.087505	0.1	-0.012495		0.012495	Virus_Myoviridae Pseudomonas-phage-F8_PerdictedHost-bacteria
	Virus_Autographiviridae Enterobacteria-phage-T3_PerdictedHost-bacteria	0.0997328	0	0.0997328		0.0997328	Campylobacter jejuni	0.0434102	0.05	-0.0065898		0.0065898	Eukaryota-Fungi_Malassezia restricta	0.304126	0.3	0.004126		0.004126	Virus_Siphoviridae Pseudomonas-phage-73_PerdictedHost-bacteria	0.0991257	0.1	-0.0008743		0.0008743													Virus_Siphoviridae Staphylococcus-virus-phiETA_PerdictedHost-bacteria	0.0199928	0	0.0199928		0.0199928	Eukaryota-Fungi_Scedosporium unknown_species	0.0256591	0	0.0256591		0.0256591	Virus_Podoviridae Pseudomonas-virus-LUZ24_PerdictedHost-bacteria
							Escherichia coli	0.0394941	0.05	-0.0105059		0.0105059	Eukaryota-Fungi_Malassezia globosa	0.199658	0.2	-0.000342		0.000342																			Virus_Siphoviridae Staphylococcus-virus-phiETA2_PerdictedHost-bacteria	0.0172557	0	0.0172557		0.0172557	Eukaryota-Fungi_Clavispora unknown_species	0.0139857	0	0.0139857		0.0139857	Virus_Podoviridae Pseudomonas-phage-phiIBB-PAA2_PerdictedHost-bacteria
							Akkermansia muciniphila	0.0297271	0.025	0.0047271		0.0047271	Eukaryota-Fungi_Pichia kudriavzevii	0.102034	0.1	0.002034		0.002034																			Virus_Siphoviridae Staphylococcus-virus-13_PerdictedHost-bacteria	0.0155888	0	0.0155888		0.0155888	Virus_Siphoviridae Streptococcus-virus-Sfi21_PerdictedHost-bacteria	0.339401	0.4	-0.060599	0.151301	0.060599	Virus_Myoviridae Pseudomonas-phage-14-1_PerdictedHost-bacteria
							Bifidobacterium bifidum	0.027055	0.025	0.002055		0.002055	Eukaryota-Fungi_Saccharomyces unknown_species	0.00655918	0	0.00655918		0.00655918																			Virus_Siphoviridae Staphylococcus-virus-71_PerdictedHost-bacteria	0.0116376	0	0.0116376		0.0116376	Virus_Siphoviridae Streptococcus-virus-phiAbc2_PerdictedHost-bacteria	0.223709	0.3	-0.076291		0.076291	Virus_Myoviridae Pseudomonas-phage-LBL3_PerdictedHost-bacteria
							Bacteroides fragilis	0.025051	0.025	5.1e-05		5.1e-05	Virus_Siphoviridae Salmonella-phage-SS3e_PerdictedHost-bacteria	0.409684	0.4	0.009684	0.0117458	0.009684																			Virus_Siphoviridae Staphylococcus-virus-52a_PerdictedHost-bacteria	0.0114215	0	0.0114215		0.0114215	Virus_Siphoviridae Streptococcus-virus-ALQ132_PerdictedHost-bacteria	0.185589	0.2	-0.014411		0.014411
							Bacteroides uniformis	0.0239568	0.025	-0.0010432		0.0010432	Virus_Siphoviridae Salmonella-phage-SETP3_PerdictedHost-bacteria	0.288433	0.3	-0.011567		0.011567																			Virus_Siphoviridae Staphylococcus-virus-69_PerdictedHost-bacteria	0.00904461	0	0.00904461		0.00904461	Virus_Siphoviridae Streptococcus-phage-Dp-1_PerdictedHost-bacteria	0.101906	0.1	0.001906		0.001906
							Phocaeicola dorei	0.018221	0.025	-0.006779		0.006779	Virus_Siphoviridae Clostridium-phage-phiCTP1_PerdictedHost-bacteria	0.202062	0.2	0.002062		0.002062																			Virus_Siphoviridae Staphylococcus-virus-phiMR25_PerdictedHost-bacteria	0.00847867	0	0.00847867		0.00847867	Virus_Siphoviridae Streptococcus-virus-DT1_PerdictedHost-bacteria	0.0869504	0	0.0869504		0.0869504
							Phocaeicola vulgatus	0.00738284	0.025	-0.0176172		0.0176172	Virus_Siphoviridae Clostridium-phage-phi3626_PerdictedHost-bacteria	0.0998213	0.1	-0.0001787		0.0001787																			Virus_Siphoviridae Staphylococcus-prophage-phiPV83_PerdictedHost-bacteria	0.0064619	0	0.0064619		0.0064619	Virus_ Streptococcus-virus-Sfi11_PerdictedHost-Undefined	0.0624445	0	0.0624445		0.0624445
							Eukaryota-Fungi_Saccharomyces cerevisiae	0.48521	0.5	-0.01479	0.041642	0.01479																									Virus_Siphoviridae Staphylococcus-phage-phiNM3_PerdictedHost-bacteria	0.00580336	0	0.00580336		0.00580336
							Eukaryota-Fungi_Malassezia restricta	0.304918	0.3	0.004918		0.004918																									Virus_Siphoviridae Staphylococcus-virus-92_PerdictedHost-bacteria	0.00531975	0	0.00531975		0.00531975
							Eukaryota-Fungi_Clavispora lusitaniae	0.173148	0.2	-0.026852		0.026852
							Eukaryota-Fungi_Clavispora unknown_species	0.0282626	0	0.0282626		0.0282626
							Eukaryota-Fungi_Saccharomyces unknown_species	0.00846143	0	0.00846143		0.00846143
							Virus_Siphoviridae Enterococcus-phage-phiFL4A_PerdictedHost-bacteria	0.399332	0.4	-0.000668	0.0224157	0.000668
							Virus_Siphoviridae Enterococcus-phage-phiFL3A_PerdictedHost-bacteria	0.30043	0.3	0.00043		0.00043
							Virus_Siphoviridae Enterobacteria-phage-cdtI_PerdictedHost-bacteria	0.192834	0.2	-0.007166		0.007166
							Virus_Siphoviridae Enterobacteria-phage-BP-4795_PerdictedHost-bacteria	0.0854187	0.1	-0.0145813		0.0145813
							Virus_Podoviridae Escherichia-phage-933W_PerdictedHost-bacteria	0.0161399	0	0.0161399		0.0161399
							Virus_Myoviridae Enterobacteria-phage-SfV_PerdictedHost-bacteria	0.00584619	0	0.00584619		0.00584619
[truncated: 5 more columns]

## Sheet: METAnnotatorX2_BarPlot
Barplots of the taxonomic profiles retrieved from analysis of 100,000 reads with METAnnotatorX2
	Environmental ARCHAEA	Environmental BACTERIA	Environmental FUNGI	Environmental VIRAL		Human ARCHAEA	Human BACTERIA	Human FUNGI	Human VIRAL		Infant ARCHAEA	Infant BACTERIA	Infant FUNGI	Infant VIRAL		Lung ARCHAEA	Lung BACTERIA	Lung FUNGI	Lung VIRAL		Milk ARCHAEA	Milk BACTERIA	Milk FUNGI	Milk VIRAL		Parmesan ARCHAEA	Parmesan BACTERIA	Parmesan FUNGI	Parmesan VIRAL		Skin ARCHAEA	Skin BACTERIA	Skin FUNGI	Skin VIRAL		Sputum ARCHAEA	Sputum BACTERIA	Sputum FUNGI	Sputum VIRAL		Vaginal ARCHAEA	Vaginal BACTERIA	Vaginal FUNGI	Vaginal VIRAL
Prokaryote_Methanobrevibacter smithii	0	0	0	0		0	0	0	0		0	0	0	0		0.253075	0	0	0		0	0	0	0		0	0	0	0		0	0	0	0		0	0	0	0		1	0	0	0
Akkermansia muciniphila	0	0	0	0		0	0.0297271	0	0		0	0	0	0		0	0	0	0		0	0	0	0		0	0	0	0		0	0	0	0		0	0	0	0		0	0	0	0
Bacteroides fragilis	0	0	0	0		0	0.025051	0	0		0	0	0	0		0	0	0	0		0	0	0	0		0	0	0	0		0	0	0	0		0	0	0	0		0	0	0	0
Bacteroides uniformis	0	0	0	0		0	0.0239568	0	0		0	0	0	0		0	0	0	0		0	0	0	0		0	0	0	0		0	0	0	0		0	0	0	0		0	0	0	0
Bifidobacterium bifidum	0	0	0	0		0	0.027055	0	0		0	0	0	0		0	0	0	0		0	0	0	0		0	0	0	0		0	0	0	0		0	0	0	0		0	0	0	0
Bifidobacterium breve	0	0	0	0		0	0.0494915	0	0		0	0	0	0		0	0	0	0		0	0	0	0		0	0	0	0		0	0	0	0		0	0	0	0		0	0	0	0
Bifidobacterium longum	0	0	0	0		0	0.0474068	0	0		0	0	0	0		0	0	0	0		0	0	0	0		0	0	0	0		0	0	0	0		0	0	0	0		0	0	0	0
Blautia hansenii	0	0	0	0		0	0.0534766	0	0		0	0	0	0		0	0	0	0		0	0	0	0		0	0	0	0		0	0	0	0		0	0	0	0		0	0	0	0
Campylobacter jejuni	0	0	0	0		0	0.0434102	0	0		0	0	0	0		0	0	0	0		0	0	0	0		0	0	0	0		0	0	0	0		0	0	0	0		0	0	0	0
Christensenella minuta	0	0	0	0		0	0.0554346	0	0		0	0	0	0		0	0	0	0		0	0	0	0		0	0	0	0		0	0	0	0		0	0	0	0		0	0	0	0
Clostridioides difficile	0	0	0	0		0	0.0554807	0	0		0	0	0	0		0	0	0	0		0	0	0	0		0	0	0	0		0	0	0	0		0	0	0	0		0	0	0	0
Clostridium perfringens	0	0	0	0		0	0.0581528	0	0		0	0	0	0		0	0	0	0		0	0	0	0		0	0	0	0		0	0	0	0		0	0	0	0		0	0	0	0
Collinsella aerofaciens	0	0	0	0		0	0.0520945	0	0		0	0	0	0		0	0	0	0		0	0	0	0		0	0	0	0		0	0	0	0		0	0	0	0		0	0	0	0
Enterobacter hormaechei	0	0	0	0		0	0.0549854	0	0		0	0	0	0		0	0	0	0		0	0	0	0		0	0	0	0		0	0	0	0		0	0	0	0		0	0	0	0
Escherichia coli	0	0	0	0		0	0.0394941	0	0		0	0	0	0		0	0	0	0		0	0	0	0		0	0	0	0		0	0	0	0		0	0	0	0		0	0	0	0
Eukaryota-Fungi_Acremonium chrysogenum	0	0	0.215454	0		0	0	0	0		0	0	0	0		0	0	0	0		0	0	0	0		0	0	0	0		0	0	0	0		0	0	0	0		0	0	0	0
Eukaryota-Fungi_Acremonium unknown_species	0	0	0.00537581	0		0	0	0	0		0	0	0	0		0	0	0	0		0	0	0	0		0	0	0	0		0	0	0	0		0	0	0	0		0	0	0	0
Eukaryota-Fungi_Candida dubliniensis	0	0	0	0		0	0	0	0		0	0	0	0		0	0	0	0		0	0	0	0		0	0	0	0		0	0	0.0997719	0		0	0	0	0		0	0	0	0
Eukaryota-Fungi_Candida glabrata	0	0	0	0		0	0	0	0		0	0	0	0		0	0	0	0		0	0	0	0		0	0	0	0		0	0	0.100795	0		0	0	0	0		0	0	0.197952	0
Eukaryota-Fungi_Candida tropicalis	0	0	0	0		0	0	0	0		0	0	0	0		0	0	0	0		0	0	0.100107	0		0	0	0	0		0	0	0	0		0	0	0	0		0	0	0	0
Eukaryota-Fungi_Clavispora lusitaniae	0	0	0	0		0	0	0.173148	0		0	0	0	0		0	0	0	0		0	0	0	0		0	0	0	0		0	0	0.087505	0		0	0	0	0		0	0	0	0
Eukaryota-Fungi_Clavispora unknown_species	0	0	0	0		0	0	0.0282626	0		0	0	0	0		0	0	0	0		0	0	0	0		0	0	0	0		0	0	0.0139857	0		0	0	0	0		0	0	0	0
Eukaryota-Fungi_Cryptococcus neoformans	0	0	0	0		0	0	0	0		0	0	0	0		0	0	0	0		0	0	0.203258	0		0	0	0	0		0	0	0	0		0	0	0	0		0	0	0	0
Eukaryota-Fungi_Fusarium incarnatum	0	0	0.288028	0		0	0	0	0		0	0	0	0		0	0	0	0		0	0	0	0		0	0	0	0		0	0	0	0		0	0	0	0		0	0	0	0
Eukaryota-Fungi_Fusarium oxysporum	0	0	0.381616	0		0	0	0	0		0	0	0	0		0	0	0	0		0	0	0	0		0	0	0	0		0	0	0	0		0	0	0	0		0	0	0	0
Eukaryota-Fungi_Hyphopichia burtonii	0	0	0	0		0	0	0	0		0	0	0	0		0	0	0	0		0	0	0.271055	0		0	0	0	0		0	0	0	0		0	0	0	0		0	0	0	0
Eukaryota-Fungi_Hyphopichia unknown_species	0	0	0	0		0	0	0	0		0	0	0	0		0	0	0	0		0	0	0.0296343	0		0	0	0	0		0	0	0	0		0	0	0	0		0	0	0	0
Eukaryota-Fungi_Kluyveromyces marxianus	0	0	0	0		0	0	0	0		0	0	0.28745	0		0	0	0	0		0	0	0	0		0	0	0	0		0	0	0	0		0	0	0	0		0	0	0	0
Eukaryota-Fungi_Kluyveromyces unknown_species	0	0	0	0		0	0	0	0		0	0	0.0117094	0		0	0	0	0		0	0	0	0		0	0	0	0		0	0	0	0		0	0	0	0		0	0	0	0
Eukaryota-Fungi_Lichtheimia corymbifera	0	0	0.109527	0		0	0	0	0		0	0	0	0		0	0	0	0		0	0	0	0		0	0	0	0		0	0	0	0		0	0	0	0		0	0	0	0
Eukaryota-Fungi_Malassezia globosa	0	0	0	0		0	0	0	0		0	0	0	0		0	0	0.199658	0		0	0	0	0		0	0	0.346391	0		0	0	0.101184	0		0	0	0	0		0	0	0	0
Eukaryota-Fungi_Malassezia restricta	0	0	0	0		0	0	0.304918	0		0	0	0	0		0	0	0.304126	0		0	0	0	0		0	0	0.653609	0		0	0	0.152267	0		0	0	0	0		0	0	0	0
Eukaryota-Fungi_Meyerozyma guilliermondii	0	0	0	0		0	0	0	0		0	0	0	0		0	0	0	0		0	0	0	0		0	0	0	0		0	0	0	0		0	0	0	0		0	0	0.50252	0
Eukaryota-Fungi_Penicillium digitatum	0	0	0	0		0	0	0	0		0	0	0	0		0	0	0	0		0	0	0	0		0	0	0	0		0	0	0	0		0	0	0.504218	0		0	0	0	0
Eukaryota-Fungi_Penicillium expansum	0	0	0	0		0	0	0	0		0	0	0	0		0	0	0	0		0	0	0	0		0	0	0	0		0	0	0	0		0	0	0.484529	0		0	0	0	0
Eukaryota-Fungi_Penicillium unknown_species	0	0	0	0		0	0	0	0		0	0	0	0		0	0	0	0		0	0	0	0		0	0	0	0		0	0	0	0		0	0	0.0112523	0		0	0	0	0
Eukaryota-Fungi_Pichia kudriavzevii	0	0	0	0		0	0	0	0		0	0	0.200835	0		0	0	0.102034	0		0	0	0	0		0	0	0	0		0	0	0	0		0	0	0	0		0	0	0.299528	0
Eukaryota-Fungi_Pneumocystis jirovecii	0	0	0	0		0	0	0	0		0	0	0	0		0	0	0	0		0	0	0.389879	0		0	0	0	0		0	0	0	0		0	0	0	0		0	0	0	0
Eukaryota-Fungi_Pneumocystis unknown_species	0	0	0	0		0	0	0	0		0	0	0	0		0	0	0	0		0	0	0.00606831	0		0	0	0	0		0	0	0	0		0	0	0	0		0	0	0	0
Eukaryota-Fungi_Rhodotorula graminis	0	0	0	0		0	0	0	0		0	0	0	0		0	0	0	0		0	0	0	0		0	0	0	0		0	0	0.201048	0		0	0	0	0		0	0	0	0
Eukaryota-Fungi_Saccharomyces cerevisiae	0	0	0	0		0	0	0.48521	0		0	0	0	0		0	0	0.387623	0		0	0	0	0		0	0	0	0		0	0	0	0		0	0	0	0		0	0	0	0
Eukaryota-Fungi_Saccharomyces unknown_species	0	0	0	0		0	0	0.00846143	0		0	0	0	0		0	0	0.00655918	0		0	0	0	0		0	0	0	0		0	0	0	0		0	0	0	0		0	0	0	0
Eukaryota-Fungi_Scedosporium apiospermum	0	0	0	0		0	0	0	0		0	0	0	0		0	0	0	0		0	0	0	0		0	0	0	0		0	0	0.217785	0		0	0	0	0		0	0	0	0
Eukaryota-Fungi_Scedosporium unknown_species	0	0	0	0		0	0	0	0		0	0	0	0		0	0	0	0		0	0	0	0		0	0	0	0		0	0	0.0256591	0		0	0	0	0		0	0	0	0
Eukaryota-Fungi_Yarrowia lipolytica	0	0	0	0		0	0	0	0		0	0	0.492078	0		0	0	0	0		0	0	0	0		0	0	0	0		0	0	0	0		0	0	0	0		0	0	0	0
Eukaryota-Fungi_Yarrowia unknown_species	0	0	0	0		0	0	0	0		0	0	0.0079273	0		0	0	0	0		0	0	0	0		0	0	0	0		0	0	0	0		0	0	0	0		0	0	0	0
Faecalibacterium prausnitzii	0	0	0	0		0	0.0519332	0	0		0	0	0	0		0	0	0	0		0	0	0	0		0	0	0	0		0	0	0	0		0	0	0	0		0	0	0	0
Fusobacterium nucleatum	0	0	0	0		0	0.054375	0	0		0	0	0	0		0	0	0	0		0	0	0	0		0	0	0	0		0	0	0	0		0	0	0	0		0	0	0	0
Haloferax massiliensis	0	0	0	0		0.19869	0	0	0		0	0	0	0		0	0	0	0		0	0	0	0		0	0	0	0		0	0	0	0		0	0	0	0		0	0	0	0
Methanobrevibacter smithii	0	0	0	0		0.249562	0	0	0		0	0	0	0		0	0	0	0		0	0	0	0		0	0	0	0		0	0	0	0		0	0	0	0		0	0	0	0
Methanomassiliicoccus luminyensis	0	0	0	0		0.252628	0	0	0		0	0	0	0		0	0	0	0		0	0	0	0		0	0	0	0		0	0	0	0		0	0	0	0		0	0	0	0
Methanosphaera stadtmanae	0	0	0	0		0.29912	0	0	0		0	0	0	0		0	0	0	0		0	0	0	0		0	0	0	0		0	0	0	0		0	0	0	0		0	0	0	0
Phocaeicola dorei	0	0	0	0		0	0.018221	0	0		0	0	0	0		0	0	0	0		0	0	0	0		0	0	0	0		0	0	0	0		0	0	0	0		0	0	0	0
Phocaeicola vulgatus	0	0	0	0		0	0.00738284	0	0		0	0	0	0		0	0	0	0		0	0	0	0		0	0	0	0		0	0	0	0		0	0	0	0		0	0	0	0
Prevotella intermedia	0	0	0	0		0	0.0555613	0	0		0	0	0	0		0	0	0	0		0	0	0	0		0	0	0	0		0	0	0	0		0	0	0	0		0	0	0	0
Prokaryote_Achromobacter xylosoxidans	0	0	0	0		0	0	0	0		0	0	0	0		0	0	0	0		0	0.0949696	0	0		0	0	0	0		0	0	0	0		0	0	0	0		0	0	0	0
Prokaryote_Acidobacterium capsulatum	0	0.198614	0	0		0	0	0	0		0	0	0	0		0	0	0	0		0	0	0	0		0	0	0	0		0	0	0	0		0	0	0	0		0	0	0	0
Prokaryote_Bacteroides fragilis	0	0	0	0		0	0	0	0		0	0	0	0		0	0.0498263	0	0		0	0	0	0		0	0	0	0		0	0	0	0		0	0	0	0		0	0	0	0
Prokaryote_Bacteroides uniformis	0	0	0	0		0	0	0	0		0	0	0	0		0	0.0482344	0	0		0	0	0	0		0	0	0	0		0	0	0	0		0	0	0	0		0	0	0	0
Prokaryote_Bifidobacterium adolescentis	0	0	0	0		0	0	0	0		0	0	0	0		0	0.0530218	0	0		0	0	0	0		0	0	0	0		0	0	0	0		0	0	0	0		0	0	0	0
Prokaryote_Bifidobacterium breve	0	0	0	0		0	0	0	0		0	0	0	0		0	0.0505351	0	0		0	0	0	0		0	0	0	0		0	0	0	0		0	0	0	0		0	0	0	0
Prokaryote_Bifidobacterium longum	0	0	0	0		0	0	0	0		0	0	0	0		0	0.0480833	0	0		0	0	0	0		0	0	0	0		0	0	0	0		0	0	0	0		0	0	0	0
Prokaryote_Caulobacter vibrioides	0	0.249514	0	0		0	0	0	0		0	0	0	0		0	0	0	0		0	0	0	0		0	0	0	0		0	0	0	0		0	0	0	0		0	0	0	0
Prokaryote_Clostridium perfringens	0	0	0	0		0	0	0	0		0	0	0	0		0	0.112969	0	0		0	0	0	0		0	0	0	0		0	0	0	0		0	0	0	0		0	0	0	0
Prokaryote_Collinsella aerofaciens	0	0	0	0		0	0	0	0		0	0	0	0		0	0	0	0		0	0	0	0		0	0	0	0		0	0.0546402	0	0		0	0	0	0		0	0	0	0
Prokaryote_Corynebacterium diphtheriae	0	0	0	0		0	0	0	0		0	0	0	0		0	0	0	0		0	0	0	0		0	0.100084	0	0		0	0	0	0		0	0	0	0		0	0	0	0
Prokaryote_Corynebacterium striatum	0	0	0	0		0	0	0	0		0	0	0	0		0	0	0	0		0	0	0	0		0	0.0718616	0	0		0	0	0	0		0	0	0	0		0	0	0	0
Prokaryote_Corynebacterium unknown_species	0	0	0	0		0	0	0	0		0	0	0	0		0	0	0	0		0	0	0	0		0	0.0232319	0	0		0	0	0	0		0	0	0	0		0	0	0	0
Prokaryote_Cutibacterium acnes	0	0	0	0		0	0	0	0		0	0	0	0		0	0	0	0		0	0	0	0		0	0.100158	0	0		0	0	0	0		0	0	0	0		0	0	0	0
Prokaryote_Dermacoccus nishinomiyaensis	0	0	0	0		0	0	0	0		0	0	0	0		0	0	0	0		0	0	0	0		0	0.154192	0	0		0	0	0	0		0	0	0	0		0	0	0	0
Prokaryote_Escherichia coli	0	0	0	0		0	0	0	0		0	0	0	0		0	0.0779814	0	0		0	0	0	0		0	0	0	0		0	0	0	0		0	0	0	0		0	0	0	0
Prokaryote_Escherichia fergusonii	0	0	0	0		0	0	0	0		0	0	0	0		0	0.085697	0	0		0	0	0	0		0	0	0	0		0	0	0	0		0	0	0	0		0	0	0	0
Prokaryote_Fusobacterium nucleatum	0	0	0	0		0	0	0	0		0	0	0	0		0	0	0	0		0	0	0	0		0	0	0	0		0	0.0564958	0	0		0	0	0	0		0	0	0	0
Prokaryote_Granulicella mallensis	0	0.25158	0	0		0	0	0	0		0	0	0	0		0	0	0	0		0	0	0	0		0	0	0	0		0	0	0	0		0	0	0	0		0	0	0	0
Prokaryote_Haloferax massiliensis	0	0	0	0		0	0	0	0		0	0	0	0		0.196	0	0	0		0	0	0	0		0	0	0	0		0	0	0	0		0	0	0	0		0	0	0	0
Prokaryote_Klebsiella pneumoniae	0	0	0	0		0	0	0	0		0	0	0	0		0	0	0	0		0	0	0	0		0	0	0	0		0	0.0843301	0	0		0	0	0	0		0	0	0	0
Prokaryote_Lactobacillus acidophilus	0	0	0	0		0	0	0	0		0	0.101265	0	0		0	0	0	0		0	0	0	0		0	0	0	0		0	0	0	0		0	0.106347	0	0		0	0	0	0
Prokaryote_Lactobacillus amylovorus	0	0	0	0		0	0	0	0		0	0	0	0		0	0	0	0		0	0	0	0		0	0	0	0		0	0	0	0		0	0.0965209	0	0		0	0	0	0
Prokaryote_Lactobacillus crispatus	0	0	0	0		0	0	0	0		0	0	0	0		0	0	0	0		0	0	0	0		0	0	0	0		0	0	0	0		0	0.100044	0	0		0	0.100211	0	0
Prokaryote_Lactobacillus delbrueckii	0	0	0	0		0	0	0	0		0	0.153576	0	0		0	0	0	0		0	0	0	0		0	0	0	0		0	0	0	0		0	0.156571	0	0		0	0	0	0
Prokaryote_Lactobacillus gasseri	0	0	0	0		0	0	0	0		0	0	0	0		0	0	0	0		0	0	0	0		0	0	0	0		0	0	0	0		0	0	0	0		0	0.100072	0	0
Prokaryote_Lactobacillus helveticus	0	0	0	0		0	0	0	0		0	0.140859	0	0		0	0	0	0		0	0	0	0		0	0	0	0		0	0	0	0		0	0.149438	0	0		0	0	0	0
Prokaryote_Lactobacillus iners	0	0	0	0		0	0	0	0		0	0	0	0		0	0	0	0		0	0	0	0		0	0	0	0		0	0	0	0		0	0	0	0		0	0.103194	0	0
Prokaryote_Lactobacillus jensenii	0	0	0	0		0	0	0	0		0	0	0	0		0	0	0	0		0	0	0	0		0	0	0	0		0	0	0	0		0	0	0	0		0	0.135842	0	0
Prokaryote_Lactobacillus kefiranofaciens	0	0	0	0		0	0	0	0		0	0	0	0		0	0	0	0		0	0	0	0		0	0	0	0		0	0	0	0		0	0.185353	0	0		0	0	0	0
Prokaryote_Lactobacillus rhamnosus	0	0	0	0		0	0	0	0		0	0.152755	0	0		0	0	0	0		0	0	0	0		0	0	0	0		0	0	0	0		0	0	0	0		0	0	0	0
Prokaryote_Lactobacillus unknown_species	0	0	0	0		0	0	0	0		0	0	0	0		0	0	0	0		0	0	0	0		0	0	0	0		0	0	0	0		0	0	0	0		0	0.00569974	0	0
Prokaryote_Lactococcus lactis	0	0	0	0		0	0	0	0		0	0.203057	0	0		0	0	0	0		0	0	0	0		0	0	0	0		0	0	0	0		0	0	0	0		0	0	0	0
Prokaryote_Megasphaera elsdenii	0	0	0	0		0	0	0	0		0	0	0	0		0	0	0	0		0	0	0	0		0	0	0	0		0	0	0	0		0	0	0	0		0	0.159058	0	0
Prokaryote_Methanobrevibacter oralis	0	0	0	0		0	0	0	0		0	0	0	0		0	0	0	0		0.974442	0	0	0		0	0	0	0		0.974633	0	0	0		0	0	0	0		0	0	0	0
Prokaryote_Methanobrevibacter unknown_species	0	0	0	0		0	0	0	0		0	0	0	0		0	0	0	0		0.0255582	0	0	0		0	0	0	0		0.0253671	0	0	0		0	0	0	0		0	0	0	0
Prokaryote_Methanomassiliicoccus luminyensis	0	0	0	0		0	0	0	0		0	0	0	0		0.254053	0	0	0		0	0	0	0		0	0	0	0		0	0	0	0		0	0	0	0		0	0	0	0
Prokaryote_Methanosarcina acetivorans	0.197836	0	0	0		0	0	0	0		0	0	0	0		0	0	0	0		0	0	0	0		0	0	0	0		0	0	0	0		0	0	0	0		0	0	0	0
Prokaryote_Methanosarcina mazei	0.245002	0	0	0		0	0	0	0		0	0	0	0		0	0	0	0		0	0	0	0		0	0	0	0		0	0	0	0		0	0	0	0		0	0	0	0
Prokaryote_Methanosarcina unknown_species	0.00516209	0	0	0		0	0	0	0		0	0	0	0		0	0	0	0		0	0	0	0		0	0	0	0		0	0	0	0		0	0	0	0		0	0	0	0
Prokaryote_Methanosphaera stadtmanae	0	0	0	0		0	0	0	0		0	0	0	0		0.296872	0	0	0		0	0	0	0		1	0	0	0		0	0	0	0		0	0	0	0		0	0	0	0
Prokaryote_Methanothrix soehngenii	0	0	0	0		0	0	0	0		1	0	0	0		0	0	0	0		0	0	0	0		0	0	0	0		0	0	0	0		1	0	0	0		0	0	0	0
Prokaryote_Methanothrix thermoacetophila	0.25271	0	0	0		0	0	0	0		0	0	0	0		0	0	0	0		0	0	0	0		0	0	0	0		0	0	0	0		0	0	0	0		0	0	0	0
Prokaryote_Nitrosarchaeum koreense	0.29929	0	0	0		0	0	0	0		0	0	0	0		0	0	0	0		0	0	0	0		0	0	0	0		0	0	0	0		0	0	0	0		0	0	0	0
Prokaryote_Pediococcus pentosaceus	0	0	0	0		0	0	0	0		0	0	0	0		0	0	0	0		0	0	0	0		0	0	0	0		0	0.107366	0	0		0	0	0	0		0	0	0	0
Prokaryote_Phocaeicola dorei	0	0	0	0		0	0	0	0		0	0	0	0		0	0.0397286	0	0		0	0	0	0		0	0	0	0		0	0	0	0		0	0	0	0		0	0	0	0
Prokaryote_Prevotella intermedia	0	0	0	0		0	0	0	0		0	0	0	0		0	0	0	0		0	0	0	0		0	0	0	0		0	0.171674	0	0		0	0	0	0		0	0	0	0
Prokaryote_Pseudomonas aeruginosa	0	0	0	0		0	0	0	0		0	0	0	0		0	0	0	0		0	0.103385	0	0		0	0	0	0		0	0	0	0		0	0	0	0		0	0	0	0
Prokaryote_Rothia aeria	0	0	0	0		0	0	0	0		0	0	0	0		0	0	0	0		0	0.154053	0	0		0	0	0	0		0	0	0	0		0	0	0	0		0	0	0	0
Prokaryote_Salmonella enterica	0	0	0	0		0	0	0	0		0	0	0	0		0	0.103499	0	0		0	0	0	0		0	0	0	0		0	0	0	0		0	0	0	0		0	0	0	0
Prokaryote_Staphylococcus aureus	0	0	0	0		0	0	0	0		0	0	0	0		0	0	0	0		0	0.194048	0	0		0	0.151124	0	0		0	0	0	0		0	0	0	0		0	0	0	0
Prokaryote_Staphylococcus epidermidis	0	0	0	0		0	0	0	0		0	0	0	0		0	0	0	0		0	0	0	0		0	0.194848	0	0		0	0	0	0		0	0	0	0		0	0	0	0
Prokaryote_Staphylococcus hominis	0	0	0	0		0	0	0	0		0	0	0	0		0	0	0	0		0	0	0	0		0	0.2045	0	0		0	0	0	0		0	0	0	0		0	0	0	0
Prokaryote_Stenotrophomonas maltophilia	0	0	0	0		0	0	0	0		0	0	0	0		0	0	0	0		0	0.201444	0	0		0	0	0	0		0	0	0	0		0	0	0	0		0	0	0	0
Prokaryote_Streptobacillus moniliformis	0	0	0	0		0	0	0	0		0	0	0	0		0	0	0	0		0	0	0	0		0	0	0	0		0	0.161699	0	0		0	0	0	0		0	0	0	0
Prokaryote_Streptococcus pneumoniae	0	0	0	0		0	0	0	0		0	0	0	0		0	0	0	0		0	0	0	0		0	0	0	0		0	0.129917	0	0		0	0	0	0		0	0	0	0
Prokaryote_Streptococcus thermophilus	0	0	0	0		0	0	0	0		0	0.248488	0	0		0	0.164666	0	0		0	0	0	0		0	0	0	0		0	0	0	0		0	0.205726	0	0		0	0	0	0
Prokaryote_Terriglobus saanensis	0	0.300293	0	0		0	0	0	0		0	0	0	0		0	0	0	0		0	0	0	0		0	0	0	0		0	0	0	0		0	0	0	0		0	0	0	0
Prokaryote_Trueperella pyogenes	0	0	0	0		0	0	0	0		0	0	0	0		0	0	0	0		0	0	0	0		0	0	0	0		0	0.233879	0	0		0	0	0	0		0	0	0	0
Prokaryote_Ureaplasma parvum	0	0	0	0		0	0	0	0		0	0	0	0		0	0	0	0		0	0	0	0		0	0	0	0		0	0	0	0		0	0	0	0		0	0.200967	0	0
Prokaryote_Ureaplasma unknown_species	0	0	0	0		0	0	0	0		0	0	0	0		0	0	0	0		0	0	0	0		0	0	0	0		0	0	0	0		0	0	0	0		0	0.0062772	0	0
Prokaryote_Ureaplasma urealyticum	0	0	0	0		0	0	0	0		0	0	0	0		0	0	0	0		0	0	0	0		0	0	0	0		0	0	0	0		0	0	0	0		0	0.18868	0	0
Prokaryote_Veillonella atypica	0	0	0	0		0	0	0	0		0	0	0	0		0	0.165758	0	0		0	0.252101	0	0		0	0	0	0		0	0	0	0		0	0	0	0		0	0	0	0
Salmonella enterica	0	0	0	0		0	0.103106	0	0		0	0	0	0		0	0	0	0		0	0	0	0		0	0	0	0		0	0	0	0		0	0	0	0		0	0	0	0
Streptococcus pyogenes	0	0	0	0		0	0.0942031	0	0		0	0	0	0		0	0	0	0		0	0	0	0		0	0	0	0		0	0	0	0		0	0	0	0		0	0	0	0
Virus_ Staphylococcus-virus-11_PerdictedHost-Undefined	0	0	0	0		0	0	0	0		0	0	0	0		0	0	0	0		0	0	0	0		0	0	0	0.260997		0	0	0	0		0	0	0	0		0	0	0	0
Virus_ Streptococcus-virus-Sfi11_PerdictedHost-Undefined	0	0	0	0		0	0	0	0		0	0	0	0		0	0	0	0		0	0	0	0		0	0	0	0		0	0	0	0.0624445		0	0	0	0		0	0	0	0
Virus_Autographiviridae Enterobacteria-phage-T3_PerdictedHost-bacteria	0	0	0	0.0997328		0	0	0	0		0	0	0	0		0	0	0	0		0	0	0	0		0	0	0	0		0	0	0	0		0	0	0	0		0	0	0	0
Virus_Autographiviridae Escherichia-phage-T7_PerdictedHost-bacteria	0	0	0	0.196231		0	0	0	0		0	0	0	0		0	0	0	0		0	0	0	0		0	0	0	0		0	0	0	0		0	0	0	0		0	0	0	0
Virus_Autographiviridae Pseudomonas-phage-phiKMV_PerdictedHost-bacteria	0	0	0	0		0	0	0	0		0	0	0	0		0	0	0	0		0	0	0	0		0	0	0	0		0	0	0	0		0	0	0	0		0	0	0	0.200448
Virus_Autographiviridae Yersinia-phage-phiA1122_PerdictedHost-bacteria	0	0	0	0.405169		0	0	0	0		0	0	0	0		0	0	0	0		0	0	0	0		0	0	0	0		0	0	0	0		0	0	0	0		0	0	0	0
Virus_Herelleviridae Listeria-virus-A511_PerdictedHost-bacteria	0	0	0	0.298867		0	0	0	0		0	0	0	0		0	0	0	0		0	0	0	0		0	0	0	0		0	0	0	0		0	0	0	0		0	0	0	0
Virus_Myoviridae Enterobacteria-phage-SfV_PerdictedHost-bacteria	0	0	0	0		0	0	0	0.00584619		0	0	0	0		0	0	0	0		0	0	0	0		0	0	0	0		0	0	0	0		0	0	0	0		0	0	0	0
Virus_Myoviridae Pseudomonas-phage-14-1_PerdictedHost-bacteria	0	0	0	0		0	0	0	0		0	0	0	0		0	0	0	0		0	0	0	0		0	0	0	0		0	0	0	0		0	0	0	0		0	0	0	0.0118355
Virus_Myoviridae Pseudomonas-phage-F8_PerdictedHost-bacteria	0	0	0	0		0	0	0	0		0	0	0	0		0	0	0	0		0	0	0	0		0	0	0	0		0	0	0	0		0	0	0	0		0	0	0	0.0543788
Virus_Myoviridae Pseudomonas-phage-LBL3_PerdictedHost-bacteria	0	0	0	0		0	0	0	0		0	0	0	0		0	0	0	0		0	0	0	0		0	0	0	0		0	0	0	0		0	0	0	0		0	0	0	0.00799452
Virus_Myoviridae Pseudomonas-phage-PB1_PerdictedHost-bacteria	0	0	0	0		0	0	0	0		0	0	0	0		0	0	0	0		0	0	0	0		0	0	0	0		0	0	0	0		0	0	0	0		0	0	0	0.226921
Virus_Podoviridae Escherichia-phage-933W_PerdictedHost-bacteria	0	0	0	0		0	0	0	0.0161399		0	0	0	0		0	0	0	0		0	0	0	0		0	0	0	0		0	0	0	0		0	0	0	0		0	0	0	0
Virus_Podoviridae Pseudomonas-phage-phiIBB-PAA2_PerdictedHost-bacteria	0	0	0	0		0	0	0	0		0	0	0	0		0	0	0	0		0	0	0	0		0	0	0	0		0	0	0	0		0	0	0	0		0	0	0	0.0208987
Virus_Podoviridae Pseudomonas-phage-TL_PerdictedHost-bacteria	0	0	0	0		0	0	0	0		0	0	0	0		0	0	0	0		0	0	0	0		0	0	0	0		0	0	0	0		0	0	0	0		0	0	0	0.424899
Virus_Podoviridae Pseudomonas-virus-LUZ24_PerdictedHost-bacteria	0	0	0	0		0	0	0	0		0	0	0	0		0	0	0	0		0	0	0	0		0	0	0	0		0	0	0	0		0	0	0	0		0	0	0	0.0526247
Virus_Siphoviridae Clostridium-phage-phi3626_PerdictedHost-bacteria	0	0	0	0		0	0	0	0		0	0	0	0		0	0	0	0.0998213		0	0	0	0		0	0	0	0		0	0	0	0		0	0	0	0		0	0	0	0
Virus_Siphoviridae Clostridium-phage-phiCTP1_PerdictedHost-bacteria	0	0	0	0		0	0	0	0		0	0	0	0		0	0	0	0.202062		0	0	0	0		0	0	0	0		0	0	0	0		0	0	0	0		0	0	0	0
Virus_Siphoviridae Enterobacteria-phage-BP-4795_PerdictedHost-bacteria	0	0	0	0		0	0	0	0.0854187		0	0	0	0		0	0	0	0		0	0	0	0		0	0	0	0		0	0	0	0		0	0	0	0		0	0	0	0
Virus_Siphoviridae Enterobacteria-phage-cdtI_PerdictedHost-bacteria	0	0	0	0		0	0	0	0.192834		0	0	0	0		0	0	0	0		0	0	0	0		0	0	0	0		0	0	0	0		0	0	0	0		0	0	0	0
Virus_Siphoviridae Enterococcus-phage-phiFL3A_PerdictedHost-bacteria	0	0	0	0		0	0	0	0.30043		0	0	0	0		0	0	0	0		0	0	0	0		0	0	0	0		0	0	0	0		0	0	0	0		0	0	0	0
Virus_Siphoviridae Enterococcus-phage-phiFL4A_PerdictedHost-bacteria	0	0	0	0		0	0	0	0.399332		0	0	0	0		0	0	0	0		0	0	0	0		0	0	0	0		0	0	0	0		0	0	0	0		0	0	0	0
Virus_Siphoviridae Lactobacillus-phage-A2_PerdictedHost-bacteria	0	0	0	0		0	0	0	0		0	0	0	0.347752		0	0	0	0		0	0	0	0		0	0	0	0		0	0	0	0		0	0	0	0		0	0	0	0
Virus_Siphoviridae Lactobacillus-phage-phig1e_PerdictedHost-bacteria	0	0	0	0		0	0	0	0		0	0	0	0.652248		0	0	0	0		0	0	0	0		0	0	0	0		0	0	0	0		0	0	0	0		0	0	0	0
Virus_Siphoviridae Lactococcus-phage-949_PerdictedHost-bacteria	0	0	0	0		0	0	0	0		0	0	0	0		0	0	0	0		0	0	0	0		0	0	0	0		0	0	0	0		0	0	0	0.100707		0	0	0	0
Virus_Siphoviridae Lactococcus-phage-bIL285_PerdictedHost-bacteria	0	0	0	0		0	0	0	0		0	0	0	0		0	0	0	0		0	0	0	0		0	0	0	0		0	0	0	0		0	0	0	0.242359		0	0	0	0
Virus_Siphoviridae Lactococcus-phage-TP901-1_PerdictedHost-bacteria	0	0	0	0		0	0	0	0		0	0	0	0		0	0	0	0		0	0	0	0		0	0	0	0		0	0	0	0		0	0	0	0.314775		0	0	0	0
Virus_Siphoviridae Lactococcus-phage-Tuc2009_PerdictedHost-bacteria	0	0	0	0		0	0	0	0		0	0	0	0		0	0	0	0		0	0	0	0		0	0	0	0		0	0	0	0		0	0	0	0.342159		0	0	0	0
Virus_Siphoviridae Pseudomonas-phage-73_PerdictedHost-bacteria	0	0	0	0		0	0	0	0		0	0	0	0		0	0	0	0		0	0	0	0.0991257		0	0	0	0		0	0	0	0		0	0	0	0		0	0	0	0
Virus_Siphoviridae Pseudomonas-phage-B3_PerdictedHost-bacteria	0	0	0	0		0	0	0	0		0	0	0	0		0	0	0	0		0	0	0	0.200289		0	0	0	0		0	0	0	0		0	0	0	0		0	0	0	0
Virus_Siphoviridae Pseudomonas-phage-F10_PerdictedHost-bacteria	0	0	0	0		0	0	0	0		0	0	0	0		0	0	0	0		0	0	0	0.301232		0	0	0	0		0	0	0	0		0	0	0	0		0	0	0	0
Virus_Siphoviridae Pseudomonas-virus-D3112_PerdictedHost-bacteria	0	0	0	0		0	0	0	0		0	0	0	0		0	0	0	0		0	0	0	0.399354		0	0	0	0		0	0	0	0		0	0	0	0		0	0	0	0
Virus_Siphoviridae Salmonella-phage-SETP3_PerdictedHost-bacteria	0	0	0	0		0	0	0	0		0	0	0	0		0	0	0	0.288433		0	0	0	0		0	0	0	0		0	0	0	0		0	0	0	0		0	0	0	0
Virus_Siphoviridae Salmonella-phage-SS3e_PerdictedHost-bacteria	0	0	0	0		0	0	0	0		0	0	0	0		0	0	0	0.409684		0	0	0	0		0	0	0	0		0	0	0	0		0	0	0	0		0	0	0	0
Virus_Siphoviridae Staphylococcus-phage-P954_PerdictedHost-bacteria	0	0	0	0		0	0	0	0		0	0	0	0		0	0	0	0		0	0	0	0		0	0	0	0.0464578		0	0	0	0		0	0	0	0		0	0	0	0
Virus_Siphoviridae Staphylococcus-phage-phiNM3_PerdictedHost-bacteria	0	0	0	0		0	0	0	0		0	0	0	0		0	0	0	0		0	0	0	0		0	0	0	0.00580336		0	0	0	0		0	0	0	0		0	0	0	0
Virus_Siphoviridae Staphylococcus-prophage-phiPV83_PerdictedHost-bacteria	0	0	0	0		0	0	0	0		0	0	0	0		0	0	0	0		0	0	0	0		0	0	0	0.0064619		0	0	0	0		0	0	0	0		0	0	0	0
Virus_Siphoviridae Staphylococcus-virus-13_PerdictedHost-bacteria	0	0	0	0		0	0	0	0		0	0	0	0		0	0	0	0		0	0	0	0		0	0	0	0.0155888		0	0	0	0		0	0	0	0		0	0	0	0
Virus_Siphoviridae Staphylococcus-virus-52a_PerdictedHost-bacteria	0	0	0	0		0	0	0	0		0	0	0	0		0	0	0	0		0	0	0	0		0	0	0	0.0114215		0	0	0	0		0	0	0	0		0	0	0	0
Virus_Siphoviridae Staphylococcus-virus-69_PerdictedHost-bacteria	0	0	0	0		0	0	0	0		0	0	0	0		0	0	0	0		0	0	0	0		0	0	0	0.00904461		0	0	0	0		0	0	0	0		0	0	0	0
Virus_Siphoviridae Staphylococcus-virus-71_PerdictedHost-bacteria	0	0	0	0		0	0	0	0		0	0	0	0		0	0	0	0		0	0	0	0		0	0	0	0.0116376		0	0	0	0		0	0	0	0		0	0	0	0
Virus_Siphoviridae Staphylococcus-virus-77_PerdictedHost-bacteria	0	0	0	0		0	0	0	0		0	0	0	0		0	0	0	0		0	0	0	0		0	0	0	0.0263827		0	0	0	0		0	0	0	0		0	0	0	0
Virus_Siphoviridae Staphylococcus-virus-85_PerdictedHost-bacteria	0	0	0	0		0	0	0	0		0	0	0	0		0	0	0	0		0	0	0	0		0	0	0	0.0311365		0	0	0	0		0	0	0	0		0	0	0	0
Virus_Siphoviridae Staphylococcus-virus-92_PerdictedHost-bacteria	0	0	0	0		0	0	0	0		0	0	0	0		0	0	0	0		0	0	0	0		0	0	0	0.00531975		0	0	0	0		0	0	0	0		0	0	0	0
Virus_Siphoviridae Staphylococcus-virus-phiETA_PerdictedHost-bacteria	0	0	0	0		0	0	0	0		0	0	0	0		0	0	0	0		0	0	0	0		0	0	0	0.0199928		0	0	0	0		0	0	0	0		0	0	0	0
Virus_Siphoviridae Staphylococcus-virus-phiETA2_PerdictedHost-bacteria	0	0	0	0		0	0	0	0		0	0	0	0		0	0	0	0		0	0	0	0		0	0	0	0.0172557		0	0	0	0		0	0	0	0		0	0	0	0
Virus_Siphoviridae Staphylococcus-virus-phiMR25_PerdictedHost-bacteria	0	0	0	0		0	0	0	0		0	0	0	0		0	0	0	0		0	0	0	0		0	0	0	0.00847867		0	0	0	0		0	0	0	0		0	0	0	0
Virus_Siphoviridae Staphylococcus-virus-phiSLT_PerdictedHost-bacteria	0	0	0	0		0	0	0	0		0	0	0	0		0	0	0	0		0	0	0	0		0	0	0	0.314802		0	0	0	0		0	0	0	0		0	0	0	0
Virus_Siphoviridae Staphylococcus-virus-SAP26_PerdictedHost-bacteria	0	0	0	0		0	0	0	0		0	0	0	0		0	0	0	0		0	0	0	0		0	0	0	0.20922		0	0	0	0		0	0	0	0		0	0	0	0
Virus_Siphoviridae Streptococcus-phage-Dp-1_PerdictedHost-bacteria	0	0	0	0		0	0	0	0		0	0	0	0		0	0	0	0		0	0	0	0		0	0	0	0		0	0	0	0.101906		0	0	0	0		0	0	0	0
Virus_Siphoviridae Streptococcus-virus-ALQ132_PerdictedHost-bacteria	0	0	0	0		0	0	0	0		0	0	0	0		0	0	0	0		0	0	0	0		0	0	0	0		0	0	0	0.185589		0	0	0	0		0	0	0	0
Virus_Siphoviridae Streptococcus-virus-DT1_PerdictedHost-bacteria	0	0	0	0		0	0	0	0		0	0	0	0		0	0	0	0		0	0	0	0		0	0	0	0		0	0	0	0.0869504		0	0	0	0		0	0	0	0
Virus_Siphoviridae Streptococcus-virus-phiAbc2_PerdictedHost-bacteria	0	0	0	0		0	0	0	0		0	0	0	0		0	0	0	0		0	0	0	0		0	0	0	0		0	0	0	0.223709		0	0	0	0		0	0	0	0
Virus_Siphoviridae Streptococcus-virus-Sfi21_PerdictedHost-bacteria	0	0	0	0		0	0	0	0		0	0	0	0		0	0	0	0		0	0	0	0		0	0	0	0		0	0	0	0.339401		0	0	0	0		0	0	0	0

## Sheet: MetannotatorX_profile
Taxonomic profiles retrieved from analysis of 100,000 reads with METAnnotatorX
	Taxa detected but not present in the artificial dataset (Missclassifications)
	Taxa present in the artificial dataset but completely not classified
	Environmental_Matrix ARCHAEA						Environmental_Matrix BACTERIA						Environmental_Matrix FUNGI						Environmental_Matrix VIRAL						Human_Matrix ARCHAEA						Human_Matrix BACTERIA						Human_Matrix FUNGI						Human_Matrix VIRAL						Infant_Matrix ARCHAEA
	Taxonomy	Observed relative abundance	Expected relative abundance	Difference From Expected	Absolute difference from expected	DExA Index	Taxonomy	Observed relative abundance	Expected relative abundance	Difference From Expected	Absolute difference from expected	DExA Index	Taxonomy	Observed relative abundance	Expected relative abundance	Difference From Expected	Absolute difference from expected	DExA Index	Taxonomy	Observed relative abundance	Expected relative abundance	Difference From Expected	Absolute difference from expected	DExA Index	Taxonomy	Observed relative abundance	Expected relative abundance	Difference From Expected	Absolute difference from expected	DExA Index	Taxonomy	Observed relative abundance	Expected relative abundance	Difference From Expected	Absolute difference from expected	DExA Index	Taxonomy	Observed relative abundance	Expected relative abundance	Difference From Expected	Absolute difference from expected	DExA Index	Taxonomy	Observed relative abundance	Expected relative abundance	Difference From Expected	Absolute difference from expected	DExA Index	Taxonomy
	Archaea_Nitrosoarchaeum koreensis	0.328479	0.3	0.0284792	0.0284792	0.322096	Bacteria_Terriglobus saanensis	0.296764	0.3	-0.00323605	0.00323605	0.023451	Eukaryota_Fusarium oxysporum f. sp. lycopersici 4287	0.49318	0.4	0.0931796	0.0931796	0.6	Viral_bacteria__Podoviridae Podoviridae_Unclassified__Escherichia phage 64795_ec1	0.215492	0	0.215492	0.215492	0.699248	Archaea_Methanomassiliicoccus luminyensis	0.250149	0.25	0.000148565	0.000148565	0.594544	Bacteria_Streptococcus pyogenes M1 GAS	0.0787701	0.1	-0.0212299	0.0212299	0.291368	Eukaryota_Saccharomyces cerevisiae S288C	0.444451	0.5	-0.055549	0.055549	0.367651	Viral_bacteria__Siphoviridae Siphoviridae_Unclassified__Enterococcus phage phiFL4A	0.394296	0.4	-0.00570402	0.00570402	0.183154	Archaea_Methanomassiliicoccus luminyensis
	Archaea_Methanosarcina mazei	0.210243	0.25	-0.0397574	0.0397574		Bacteria_Granulicella mallensis	0.24316	0.25	-0.00683986	0.00683986		Eukaryota_Fusarium_incarnatum	0	0.3	-0.3	0.3		Viral_bacteria__Myoviridae Myoviridae_Unclassified__Listeria phage List-36	0.177154	0	0.177154	0.177154		Archaea_Methanosphaera sp.	0.234092	0	0.234092	0.234092		Bacteria_Bifidobacterium longum NCC2705	0.0513511	0.05	0.00135114	0.00135114		Eukaryota_Clavispora lusitaniae ATCC 42720	0.187898	0.2	-0.0121015	0.0121015		Viral_bacteria__Siphoviridae Phifelvirus__Enterococcus virus FL3	0.213109	0.3	-0.0868912	0.0868912		Archaea_Methanosphaera sp.
	Archaea_Methanosarcina acetivorans	0.167662	0.2	-0.0323385	0.0323385		Bacteria_Caulobacter vibrioides CB15	0.242721	0.25	-0.00727915	0.00727915		Eukaryota_Cremonium_chrysogenum	0	0.2	-0.2	0.2		Viral_bacteria__Podoviridae T7virus__Yersinia phage phiA1122	0.171648	0.5	-0.328352	0.328352		Archaea_Methanobrevibacter sp.	0.131617	0	0.131617	0.131617		Bacteria_Clostridium perfringens	0.0477058	0.05	-0.00229416	0.00229416		Eukaryota_Malassezia_restricta	0	0.3	-0.3	0.3		Viral_bacteria__Siphoviridae Lambdavirus__Enterobacteria phage cdtI	0.164105	0.2	-0.0358951	0.0358951		Archaea_Methanobrevibacter sp.
	Archaea_Methanothrix_thermoacetophila	0	0.25	-0.25	0.25		Bacteria_Acidobacterium capsulatum	0.193904	0.2	-0.0060959	0.0060959		Eukaryota_Absidia_corymbifera	0	0.1	-0.1	0.1		Viral_bacteria__Podoviridae T7virus__Escherichia virus T7	0.129104	0.2	-0.0708959	0.0708959		Archaea_Methanobrevibacter smithii	0.114018	0.25	-0.135982	0.135982		Bacteria_Christensenella minuta	0.046936	0.05	-0.00306397	0.00306397		Eukaryota_Malassezia globosa CBS 7966	0.168285	0	0.168285	0.168285		Viral_bacteria__Siphoviridae Phifelvirus__Enterococcus virus FL1	0.0642792	0	0.0642792	0.0642792		Archaea_Methanobrevibacter smithii
	Archaea_Methanosaeta concilii	0.0830267	0	0.0830267	0.0830267		Bacteria_Caulobacter crescentus NA1000	0.0103288	0	0.0103288	0.0103288		Eukaryota_Fusarium graminearum PH-1	0.157687	0	0.157687	0.157687		Viral_bacteria__Listeria_phage_A511_GCF_000871125	0	0.3	-0.3	0.3		Archaea_Methanosphaera stadtmanae	0.0414381	0.3	-0.258562	0.258562		Bacteria_Campylobacter jejuni subsp. jejuni NCTC 11168 = ATCC 700819	0.0456907	0.05	-0.00430926	0.00430926		Eukaryota_Malassezia pachydermatis	0.0506936	0	0.0506936	0.0506936		Viral_bacteria__Siphoviridae Lambdavirus__Enterobacteria phage BP-4795	0.0453366	0.1	-0.0546634	0.0546634		Archaea_Methanosphaera stadtmanae
	Archaea_Methanosaeta harundinacea	0.061659	0	0.061659	0.061659		Bacteria_Terriglobus roseus	0.00200493	0	0.00200493	0.00200493		Eukaryota_Fusarium pseudograminearum CS3096	0.0576234	0	0.0576234	0.0576234		Viral_bacteria__Podoviridae T7virus__Enterobacteria phage 13a	0.100401	0	0.100401	0.100401		Archaea_Haloferax_massiliensis	0	0.2	-0.2	0.2		Bacteria_Clostridioides difficile 630	0.04397	0.05	-0.00603002	0.00603002		Eukaryota_Marmota marmota marmota	0.0501328	0	0.0501328	0.0501328		Viral_bacteria__Siphoviridae Phifelvirus__Enterococcus virus FL2	0.0268512	0	0.0268512	0.0268512		Archaea_Haloferax_massiliensis
	Archaea_Methanosarcina sp.	0.0387218	0	0.0387218	0.0387218		Bacteria_Silvibacterium bohemicum	0.00163323	0	0.00163323	0.00163323		Eukaryota_Fusarium verticillioides 7600	0.03084	0	0.03084	0.03084		Viral_bacteria__Podoviridae T7virus__Enterobacteria phage T3	0.0704615	0	0.0704615	0.0704615		Archaea_Haloferax sp.	0.0346498	0	0.0346498	0.0346498		Bacteria_Faecalibacterium prausnitzii	0.043019	0.05	-0.00698097	0.00698097		Eukaryota_Malassezia sympodialis ATCC 42132	0.0355815	0	0.0355815	0.0355815		Viral_bacteria__Podoviridae Nona33virus__Escherichia virus 933W	0.0226843	0	0.0226843	0.0226843		Archaea_Haloferax sp.
	Archaea_Methanosarcina siciliae	0.0203257	0	0.0203257	0.0203257		Bacteria_Caulobacter sp. CCH5-E12	0.00107005	0	0.00107005	0.00107005		Eukaryota_Nectria haematococca mpVI 77-13-4	0.0236045	0	0.0236045	0.0236045		Viral_bacteria__Myoviridae Myoviridae_Unclassified__Listeria phage LMSP-25	0.0367686	0	0.0367686	0.0367686		Archaea_Haloferax sp. ATB1	0.0254845	0	0.0254845	0.0254845		Bacteria_Salmonella enterica subsp. enterica serovar Typhimurium str. LT2	0.0422039	0.1	-0.0577961	0.0577961		Eukaryota_Saccharomyces eubayanus	0.0271694	0	0.0271694	0.0271694		Viral_bacteria__Podoviridae Podoviridae_Unclassified__Enterobacteria phage 2851	0.0217807	0	0.0217807	0.0217807		Archaea_Haloferax sp. ATB1
	Archaea_Methanosarcina soligelidi	0.00877351	0	0.00877351	0.00877351		Bacteria_Granulicella tundricola	0.000867303	0	0.000867303	0.000867303		Eukaryota_Fusarium fujikuroi IMI 58289	0.0235096	0	0.0235096	0.0235096		Viral_bacteria__Myoviridae Myoviridae_Unclassified__Listeria phage LMTA-148	0.0233796	0	0.0233796	0.0233796		Archaea_Haloferax sulfurifontis	0.0250731	0	0.0250731	0.0250731		Bacteria_Prevotella intermedia	0.0407888	0.05	-0.00921117	0.00921117		Eukaryota_Kazachstania africana CBS 2517	0.00212515	0	0.00212515	0.00212515		Viral_bacteria__Myoviridae Myoviridae_Unclassified__Enterobacteria phage SfV	0.0191339	0	0.0191339	0.0191339		Archaea_Haloferax sulfurifontis
	Archaea_Candidatus Nitrosoarchaeum limnia	0.00596907	0	0.00596907	0.00596907		Bacteria_Caulobacter vibrioides	0.000799721	0	0.000799721	0.000799721		Eukaryota_Phycomyces blakesleeanus NRRL 1555(-)	0.0204968	0	0.0204968	0.0204968		Viral_bacteria__Myoviridae P100virus__Listeria virus P100	0.0190564	0	0.0190564	0.0190564		Archaea_Haloferax denitrificans	0.0188791	0	0.0188791	0.0188791		Bacteria_Bifidobacterium breve	0.0368492	0.05	-0.0131508	0.0131508		Eukaryota_Metschnikowia bicuspidata var. bicuspidata NRRL YB-4993	0.00168241	0	0.00168241	0.00168241		Viral_bacteria__Enterobacteria phage YYZ-2008 Enterobacteria phage YYZ-2008_Unclassified__Enterobacteria phage YYZ-2008	0.00515552	0	0.00515552	0.00515552		Archaea_Haloferax denitrificans
	Archaea_Methanosarcina barkeri	0.00536445	0	0.00536445	0.00536445		Bacteria_Acidobacteriaceae bacterium TAA166	0.000720875	0	0.000720875	0.000720875		Eukaryota_Purpureocillium lilacinum	0.0182431	0	0.0182431	0.0182431		Viral_bacteria__Myoviridae Myoviridae_Unclassified__Listeria phage LP-048	0.0140127	0	0.0140127	0.0140127		Archaea_Haloferax alexandrinus	0.0173135	0	0.0173135	0.0173135		Bacteria_Fusobacterium nucleatum	0.0340982	0.05	-0.0159018	0.0159018		Eukaryota_Naumovozyma castellii CBS 4309	0.00138725	0	0.00138725	0.00138725		Viral_bacteria__Siphoviridae Lambdavirus__Enterobacteria phage mEp460	0.00441142	0	0.00441142	0.00441142		Archaea_Haloferax alexandrinus
	Archaea_Methanosarcina horonobensis	0.00486274	0	0.00486274	0.00486274		Bacteria_Edaphobacter aggregans	0.000394228	0	0.000394228	0.000394228		Eukaryota_Rhizopus microsporus ATCC 52813	0.0147558	0	0.0147558	0.0147558		Viral_bacteria__Podoviridae T7virus__Escherichia phage CICC 80001	0.0135825	0	0.0135825	0.0135825		Archaea_Haloferax sp. SB3	0.0160107	0	0.0160107	0.0160107		Bacteria_Blautia hansenii	0.0323209	0.05	-0.0176791	0.0176791		Eukaryota_Candida auris	0.00135773	0	0.00135773	0.00135773		Viral_bacteria__Myoviridae Myoviridae_Unclassified__Enterobacteria phage SfI	0.00380551	0	0.00380551	0.00380551		Archaea_Haloferax sp. SB3
	Archaea_Candidatus Methanoperedens nitroreducens	0.00334474	0	0.00334474	0.00334474		Bacteria_Caulobacter henricii	0.000349174	0	0.000349174	0.000349174		Eukaryota_Pochonia chlamydosporia 170	0.0132612	0	0.0132612	0.0132612		Viral_bacteria__Myoviridae Spo1virus__Listeria phage vB_LmoM_AG20	0.00929162	0	0.00929162	0.00929162		Archaea_Haloferax volcanii	0.0152222	0	0.0152222	0.0152222		Bacteria_Collinsella aerofaciens	0.0296378	0.05	-0.0203622	0.0203622		Eukaryota_Pseudozyma hubeiensis SY62	0.00106257	0	0.00106257	0.00106257		Viral_bacteria__Podoviridae Pocjvirus__Shigella virus 7502Stx	0.0027	0	0.0027	0.0027		Archaea_Haloferax volcanii
	Archaea_Methanosarcina lacustris	0.00330615	0	0.00330615	0.00330615		Bacteria_Caulobacter segnis	0.000292855	0	0.000292855	0.000292855		Eukaryota_Metarhizium robertsii ARSEF 23	0.0125021	0	0.0125021	0.0125021		Viral_bacteria__Myoviridae Myoviridae_Unclassified__Listeria phage LMTA-57	0.00344134	0	0.00344134	0.00344134		Archaea_Haloferax gibbonsii	0.0147879	0	0.0147879	0.0147879		Bacteria_Bacteroides fragilis YCH46	0.0259359	0.025	0.000935947	0.000935947		Eukaryota_Candida pseudohaemulonis	0.000929752	0	0.000929752	0.000929752		Viral_bacteria__Myoviridae Myoviridae_Unclassified__Shigella phage SfII	0.00237047	0	0.00237047	0.00237047		Archaea_Haloferax gibbonsii
	Archaea_Methanocella conradii	0.00249569	0	0.00249569	0.00249569		Bacteria_Caulobacter sp. OV484	0.000292855	0	0.000292855	0.000292855		Eukaryota_Metarhizium acridum CQMa 102	0.0104856	0	0.0104856	0.0104856		Viral_bacteria__Myoviridae Myoviridae_Unclassified__Listeria phage LMTA-94	0.0033338	0	0.0033338	0.0033338		Archaea_Methanobrevibacter sp. A54	0.00921101	0	0.00921101	0.00921101		Bacteria_Akkermansia muciniphila	0.0254718	0.025	0.000471794	0.000471794		Eukaryota_Candida glabrata	0.00087072	0	0.00087072	0.00087072		Viral_bacteria__Myoviridae Myoviridae_Unclassified__Shigella phage SfIV	0.00216851	0	0.00216851	0.00216851		Archaea_Methanosphaera sp. A6
	Archaea_Methanosarcina sp. 1.H.T.1A.1	0.00190393	0	0.00190393	0.00190393		Bacteria_Caulobacter sp. CCH9-E1	0.000270328	0	0.000270328	0.000270328		Eukaryota_Trichoderma reesei QM6a	0.00991626	0	0.00991626	0.00991626		Viral_bacteria__Podoviridae Podoviridae_Unclassified__Citrobacter phage phiCFP-1	0.00330154	0	0.00330154	0.00330154		Archaea_Methanosphaera sp. A6	0.00885674	0	0.00885674	0.00885674		Bacteria_Bifidobacterium bifidum PRL2010	0.0250529	0.025	5.29247e-05	5.29247e-05		Eukaryota_Naumovozyma dairenensis CBS 421	0.000841204	0	0.000841204	0.000841204		Viral_bacteria__Siphoviridae Siphoviridae_Unclassified__Enterococcus phage phiEf11	0.00160512	0	0.00160512	0.00160512		Archaea_Methanobrevibacter sp. A54
	Archaea_Candidatus Nitrosopumilus adriaticus	0.0016981	0	0.0016981	0.0016981		Bacteria_Acidobacteria bacterium KBS 146	0.000225273	0	0.000225273	0.000225273		Eukaryota_Cordyceps militaris CM01	0.00844542	0	0.00844542	0.00844542		Viral_bacteria__Podoviridae Kp32virus__Klebsiella virus K11	0.00314022	0	0.00314022	0.00314022		Archaea_Haloferax sp. Q22	0.00849104	0	0.00849104	0.00849104		Bacteria_Salmonella enterica subsp. enterica serovar Typhi str. CT18	0.0227661	0	0.0227661	0.0227661		Eukaryota_Tetrapisispora phaffii CBS 4417	0.00079693	0	0.00079693	0.00079693		Viral_bacteria__Podoviridae Podoviridae_Unclassified__Escherichia phage PA11	0.000786615	0	0.000786615	0.000786615		Archaea_Haloferax sp. Q22
	Archaea_Methanosarcina sp. 2.H.A.1B.4	0.00168523	0	0.00168523	0.00168523		Bacteria_Acidobacteriaceae bacterium KBS 83	0.00021401	0	0.00021401	0.00021401		Eukaryota_Beauveria bassiana ARSEF 2860	0.00510047	0	0.00510047	0.00510047		Viral_bacteria__Podoviridae T7virus__Salmonella phage Vi06	0.00224763	0	0.00224763	0.00224763		Archaea_Methanosphaera sp. WGK6	0.00599973	0	0.00599973	0.00599973		Bacteria_Shigella dysenteriae Sd197	0.0205699	0	0.0205699	0.0205699		Eukaryota_Anthracocystis flocculosa PF-1	0.000752656	0	0.000752656	0.000752656		Viral_bacteria__Podoviridae Tl2011virus__Shigella virus VASD	0.000786615	0	0.000786615	0.000786615		Archaea_Methanosphaera sp. WGK6
	Archaea_Methanococcoides methylutens	0.00145368	0	0.00145368	0.00145368		Bacteria_Acidobacterium ailaaui	0.00021401	0	0.00021401	0.00021401		Eukaryota_Trichoderma virens Gv29-8	0.00510047	0	0.00510047	0.00510047		Viral_bacteria__Myoviridae Myoviridae_Unclassified__Listeria phage WIL-1	0.00177444	0	0.00177444	0.00177444		Archaea_Haloferax lucentense	0.00470836	0	0.00470836	0.00470836		Bacteria_Escherichia coli str. K-12 substr. MG1655	0.0201171	0.05	-0.0298829	0.0298829		Eukaryota_Candida tenuis ATCC 10573	0.000752656	0	0.000752656	0.000752656		Viral_bacteria__Podoviridae Podoviridae_Unclassified__Escherichia phage P13374	0.000712205	0	0.000712205	0.000712205		Archaea_Haloferax lucentense
	Archaea_Methermicoccus shengliensis	0.00141508	0	0.00141508	0.00141508		Bacteria_Terriglobus sp. TAA 43	0.000191482	0	0.000191482	0.000191482		Eukaryota_Trichoderma atroviride IMI 206040	0.00493441	0	0.00493441	0.00493441		Viral_bacteria__Podoviridae T7virus__Stenotrophomonas phage IME15	0.000806564	0	0.000806564	0.000806564		Archaea_Haloferax sp. BAB2207	0.00203419	0	0.00203419	0.00203419		Bacteria_Bacteroides vulgatus	0.0194605	0.025	-0.00553955	0.00553955		Eukaryota_Tilletiaria anomala UBC 951	0.000737898	0	0.000737898	0.000737898		Viral_bacteria__Podoviridae Podoviridae_Unclassified__Stx2-converting phage 86	0.000574016	0	0.000574016	0.000574016		Archaea_Haloferax sp. BAB2207
	Archaea_Methanosarcina sp. MTP4	0.00135076	0	0.00135076	0.00135076		Bacteria_Acidobacteriaceae bacterium KBS 89	0.000168955	0	0.000168955	0.000168955		Eukaryota_Metarhizium brunneum ARSEF 3297	0.00427016	0	0.00427016	0.00427016		Viral_bacteria__Podoviridae Kp32virus__Klebsiella virus K5	0.000494693	0	0.000494693	0.000494693		Archaea_Haloferax prahovense	0.00197705	0	0.00197705	0.00197705		Bacteria_Salmonella enterica	0.0182831	0	0.0182831	0.0182831		Eukaryota_Suhomyces tanzawaensis NRRL Y-17324	0.00072314	0	0.00072314	0.00072314		Viral_bacteria__Podoviridae Podoviridae_Unclassified__Enterobacteria phage VT2phi_272	0.000361418	0	0.000361418	0.000361418		Archaea_Haloferax sp. SB29
	Archaea_Marine Group I thaumarchaeote SCGC AAA799-P11	0.00124785	0	0.00124785	0.00124785		Bacteria_Acidobacteriaceae bacterium URHE0068	0.000146428	0	0.000146428	0.000146428		Eukaryota_Verticillium dahliae VdLs.17	0.00365336	0	0.00365336	0.00365336		Viral_bacteria__Myoviridae Tsarbombavirus__Bacillus virus TsarBomba	0.000161313	0	0.000161313	0.000161313		Archaea_Haloferax mediterranei	0.00177135	0	0.00177135	0.00177135		Bacteria_Bacteroides sp.	0.0152152	0	0.0152152	0.0152152		Eukaryota_Spathaspora passalidarum NRRL Y-27907	0.000693625	0	0.000693625	0.000693625		Viral_bacteria__Myoviridae Myoviridae_Unclassified__Enterobacteria phage phiP27	0.000276378	0	0.000276378	0.000276378		Archaea_Haloferax prahovense
	Archaea_Methanolobus psychrophilus	0.00117066	0	0.00117066	0.00117066		Bacteria_Terracidiphilus gabretensis	0.000146428	0	0.000146428	0.000146428		Eukaryota_Colletotrichum graminicola M1.001	0.00358219	0	0.00358219	0.00358219		Viral_bacteria__Podoviridae Podoviridae_Unclassified__Enterobacter phage E-2	0.000118296	0	0.000118296	0.000118296		Archaea_Haloferax sp. SB29	0.00171421	0	0.00171421	0.00171421		Bacteria_Escherichia coli	0.0152038	0	0.0152038	0.0152038		Eukaryota_Acaromyces ingoldii	0.000619835	0	0.000619835	0.000619835		Viral_bacteria__Podoviridae Nona33virus__Escherichia virus Min27	0.000265748	0	0.000265748	0.000265748		Archaea_Haloferax mediterranei
	Archaea_Marine Group I sp.	0.00115779	0	0.00115779	0.00115779		Bacteria_Caulobacter sp.	0.000135164	0	0.000135164	0.000135164		Eukaryota_Cordyceps fumosorosea ARSEF 2679	0.00346357	0	0.00346357	0.00346357		Viral_bacteria__Podoviridae Podoviridae_Unclassified__Enterobacter phage E-3	0.000118296	0	0.000118296	0.000118296		Archaea_Methanobrevibacter millerae	0.00103995	0	0.00103995	0.00103995		Bacteria_Enterobacter cloacae complex sp.	0.0137208	0	0.0137208	0.0137208		Eukaryota_Hyphopichia burtonii NRRL Y-1933	0.000605077	0	0.000605077	0.000605077		Viral_bacteria__Siphoviridae Lambdavirus__Stx2-converting phage 1717	0.000265748	0	0.000265748	0.000265748		Archaea_Haloferax mucosum
	Archaea_Methanomethylovorans hollandica	0.0011192	0	0.0011192	0.0011192		Bacteria_Candidatus Koribacter versatilis	0.000101373	0	0.000101373	0.000101373		Eukaryota_Chaetomium globosum CBS 148.51	0.00343985	0	0.00343985	0.00343985		Viral_bacteria__Podoviridae Podoviridae_Unclassified__Escherichia phage P694	0.000107542	0	0.000107542	0.000107542		Archaea_Haloferax larsenii	0.0009371	0	0.0009371	0.0009371		Bacteria_Enterobacter cloacae	0.0102453	0	0.0102453	0.0102453		Eukaryota_Apteryx australis mantelli	0.000575561	0	0.000575561	0.000575561		Viral_bacteria__Siphoviridae Lambdavirus__Enterobacteria phage mEp043 c-1	0.000255118	0	0.000255118	0.000255118		Archaea_Haloferax larsenii
	Archaea_Methanosarcina vacuolata	0.00106774	0	0.00106774	0.00106774		Bacteria_Bryobacter aggregatus	7.88457e-05	0	7.88457e-05	7.88457e-05		Eukaryota_Colletotrichum higginsianum IMI 349063	0.00325007	0	0.00325007	0.00325007		Viral_bacteria__Podoviridae T7virus__Erwinia phage vB_EamP-L1	0.000107542	0	0.000107542	0.000107542		Archaea_Haloferax mucosum	0.000891388	0	0.000891388	0.000891388		Bacteria_Bacteroides dorei	0.0100529	0.025	-0.0149471	0.0149471		Eukaryota_Eremothecium sinecaudum	0.000560803	0	0.000560803	0.000560803		Viral_bacteria__Podoviridae Podoviridae_Unclassified__Salmonella phage 101962B_sal5	0.000244488	0	0.000244488	0.000244488		Archaea_Methanobrevibacter millerae
	Archaea_Methanocella arvoryzae	0.00104202	0	0.00104202	0.00104202		Bacteria_Terriglobus sp.	7.88457e-05	0	7.88457e-05	7.88457e-05		Eukaryota_Trichoderma harzianum CBS 226.95	0.003084	0	0.003084	0.003084		Viral_bacteria__Myoviridae Myoviridae_Unclassified__Bacillus phage Mater	6.45251e-05	0	6.45251e-05	6.45251e-05		Archaea_Methanobrevibacter oralis	0.00087996	0	0.00087996	0.00087996		Bacteria_Enterobacter cloacae subsp. cloacae ATCC 13047	0.00870569	0	0.00870569	0.00870569		Eukaryota_Candida haemulonis	0.000516529	0	0.000516529	0.000516529		Viral_bacteria__Podoviridae P22virus__Salmonella phage vB_SemP_Emek	0.000233858	0	0.000233858	0.000233858		Archaea_Methanobrevibacter oralis
	Archaea_Methanosarcina thermophila	0.00102915	0	0.00102915	0.00102915		Bacteria_Caballeronia glathei	6.7582e-05	0	6.7582e-05	6.7582e-05		Eukaryota_Pestalotiopsis fici W106-1	0.00301283	0	0.00301283	0.00301283		Viral_bacteria__Podoviridae Podoviridae_Unclassified__Yersinia phage vB_YenP_AP10	6.45251e-05	0	6.45251e-05	6.45251e-05		Archaea_Candidatus Methanomassiliicoccus intestinalis	0.000559974	0	0.000559974	0.000559974		Bacteria_Collinsella sp. 4_8_47FAA	0.00853588	0	0.00853588	0.00853588		Eukaryota_Drosophila biarmipes	0.000501771	0	0.000501771	0.000501771		Viral_bacteria__Podoviridae Pocjvirus__Shigella virus POCJ13	0.000191339	0	0.000191339	0.000191339		Archaea_Methanobrevibacter sp. YE315
	Archaea_Methanosalsum zhilinae	0.000990558	0	0.000990558	0.000990558		Bacteria_Caulobacter sp. URHA0033	6.7582e-05	0	6.7582e-05	6.7582e-05		Eukaryota_Trichoderma asperellum CBS 433.97	0.00263326	0	0.00263326	0.00263326		Viral_bacteria__Podoviridae T7virus__Citrobacter phage SH2	5.3771e-05	0	5.3771e-05	5.3771e-05		Archaea_Halogeometricum borinquense	0.00046855	0	0.00046855	0.00046855		Bacteria_Bacteroides uniformis	0.00768682	0.025	-0.0173132	0.0173132		Eukaryota_Meira miltonrushii	0.000487013	0	0.000487013	0.000487013		Viral_bacteria__Siphoviridae Lambdavirus__Enterobacterial phage mEp213	0.000191339	0	0.000191339	0.000191339		Archaea_Candidatus Methanomassiliicoccus intestinalis
	Archaea_Archaeoglobus fulgidus	0.000977693	0	0.000977693	0.000977693		Bacteria_Klebsiella pneumoniae	5.63184e-05	0	5.63184e-05	5.63184e-05		Eukaryota_Colletotrichum orchidophilum	0.00244348	0	0.00244348	0.00244348		Viral_bacteria__Podoviridae T7virus__Salmonella phage BP12A	5.3771e-05	0	5.3771e-05	5.3771e-05		Archaea_Haloferax elongans	0.000399982	0	0.000399982	0.000399982		Bacteria_Blautia sp. Marseille-P3201T	0.00715474	0	0.00715474	0.00715474		Eukaryota_Pseudomicrostroma glucosiphilum	0.000472255	0	0.000472255	0.000472255		Viral_bacteria__Siphoviridae Lambdavirus__Enterobacteria phage HK630	0.000180709	0	0.000180709	0.000180709		Archaea_Haloferax lucentense DSM 14919
	Archaea_Methanohalobium evestigatum	0.000874778	0	0.000874778	0.000874778		Bacteria_Phenylobacterium sp.	5.63184e-05	0	5.63184e-05	5.63184e-05		Eukaryota_Trichoderma citrinoviride	0.00225369	0	0.00225369	0.00225369		Viral_bacteria__Podoviridae T7virus__Salmonella phage phiSG-JL2	5.3771e-05	0	5.3771e-05	5.3771e-05		Archaea_Halarchaeum acidiphilum	0.000388554	0	0.000388554	0.000388554		Bacteria_Bifidobacterium longum	0.0071321	0	0.0071321	0.0071321		Eukaryota_Debaryomyces fabryi	0.000457497	0	0.000457497	0.000457497		Viral_bacteria__Siphoviridae Lambdavirus__Enterobacteria phage HK629	0.000170079	0	0.000170079	0.000170079		Archaea_Halogeometricum borinquense
	Archaea_Nitrosopumilus sp.	0.000836185	0	0.000836185	0.000836185		Bacteria_Rhizobium etli	5.63184e-05	0	5.63184e-05	5.63184e-05		Eukaryota_Phaeoacremonium minimum UCRPA7	0.00222997	0	0.00222997	0.00222997		Viral_bacteria__Podoviridae Podoviridae_Unclassified__Morganella phage vB_MmoP_MP2	4.30168e-05	0	4.30168e-05	4.30168e-05		Archaea_Haloferax lucentense DSM 14919	0.000388554	0	0.000388554	0.000388554		Bacteria_Bacteria sp.	0.00704154	0	0.00704154	0.00704154		Eukaryota_Kalmanozyma brasiliensis GHG001	0.000427981	0	0.000427981	0.000427981		Viral_bacteria__Podoviridae Epsilon15virus__Escherichia virus phiV10	0.000138189	0	0.000138189	0.000138189		Archaea_Methanobacterium formicicum
	Archaea_Methanoculleus thermophilus	0.000823321	0	0.000823321	0.000823321		Bacteria_Caulobacter sp. AP07	4.50547e-05	0	4.50547e-05	4.50547e-05		Eukaryota_Trichoderma gamsii	0.00208763	0	0.00208763	0.00208763		Viral_bacteria__Podoviridae T7virus__Morganella phage MmP1	4.30168e-05	0	4.30168e-05	4.30168e-05		Archaea_Methanobacterium formicicum	0.000377126	0	0.000377126	0.000377126		Bacteria_Streptococcus pyogenes	0.0064755	0	0.0064755	0.0064755		Eukaryota_Tetrapisispora blattae CBS 6284	0.000427981	0	0.000427981	0.000427981		Viral_bacteria__Siphoviridae Siphoviridae_Unclassified__Salmonella phage vB_SosS_Oslo	0.000116929	0	0.000116929	0.000116929		Archaea_Natrinema gari
	Archaea_Methanolobus tindarius	0.000810456	0	0.000810456	0.000810456		Bacteria_Caulobacter sp. K31	4.50547e-05	0	4.50547e-05	4.50547e-05		Eukaryota_Scedosporium apiospermum	0.00201646	0	0.00201646	0.00201646		Viral_bacteria__Podoviridae Podoviridae_Unclassified__Escherichia phage P483	3.22626e-05	0	3.22626e-05	3.22626e-05		Archaea_Methanobrevibacter sp. YE315	0.000365698	0	0.000365698	0.000365698		Bacteria_Fusobacterium nucleatum subsp. nucleatum ATCC 25586	0.00633965	0	0.00633965	0.00633965		Eukaryota_Lachancea thermotolerans CBS 6340	0.000413223	0	0.000413223	0.000413223		Viral_bacteria__Podoviridae Podoviridae_Unclassified__Escherichia phage PA45	7.44095e-05	0	7.44095e-05	7.44095e-05		Archaea_Halogranum salarium
	Archaea_Methanosarcina sp. WH1	0.000810456	0	0.000810456	0.000810456		Bacteria_Caulobacter sp. Root655	4.50547e-05	0	4.50547e-05	4.50547e-05		Eukaryota_Thielavia terrestris NRRL 8126	0.00156572	0	0.00156572	0.00156572		Viral_bacteria__Podoviridae T7virus__Vibrio phage ICP3	3.22626e-05	0	3.22626e-05	3.22626e-05		Archaea_Natrinema gari	0.000319985	0	0.000319985	0.000319985		Bacteria_Campylobacter jejuni	0.0048453	0	0.0048453	0.0048453		Eukaryota_Moesziomyces antarcticus	0.000413223	0	0.000413223	0.000413223		Viral_bacteria__Podoviridae P22virus__Salmonella phage SE1	5.31496e-05	0	5.31496e-05	5.31496e-05		Archaea_Halarchaeum acidiphilum
	Archaea_Methanoculleus sediminis	0.000784727	0	0.000784727	0.000784727		Bacteria_Paenibacillus phocaensis	4.50547e-05	0	4.50547e-05	4.50547e-05		Eukaryota_Neurospora tetrasperma FGSC 2508	0.00135222	0	0.00135222	0.00135222		Viral_bacteria__Podoviridae T7virus__Enterobacter phage phiEap-1	2.15084e-05	0	2.15084e-05	2.15084e-05		Archaea_Halogranum salarium	0.000308557	0	0.000308557	0.000308557		Bacteria_Fusobacterium sp.	0.00470945	0	0.00470945	0.00470945		Eukaryota_Dasypus novemcinctus	0.000398465	0	0.000398465	0.000398465		Viral_bacteria__Podoviridae Tl2011virus__Escherichia virus TL2011	5.31496e-05	0	5.31496e-05	5.31496e-05		Archaea_Candidatus Methanomethylophilus alvus
	Archaea_Methanoculleus sp. MH98A	0.000758999	0	0.000758999	0.000758999		Bacteria_Sinorhizobium fredii NGR234	4.50547e-05	0	4.50547e-05	4.50547e-05		Eukaryota_Magnaporthe oryzae 70-15	0.00132849	0	0.00132849	0.00132849		Viral_bacteria__Myoviridae B4virus__Bacillus virus Troll	1.07542e-05	0	1.07542e-05	1.07542e-05		Archaea_Methanobrevibacter sp. A27	0.000308557	0	0.000308557	0.000308557		Bacteria_Enterobacter hormaechei	0.00432454	0.05	-0.0456755	0.0456755		Eukaryota_Kluyveromyces lactis	0.000368949	0	0.000368949	0.000368949		Viral_bacteria__Salmonella phage 118970_sal3 Salmonella phage 118970_sal3_Unclassified__Salmonella phage 118970_sal3	5.31496e-05	0	5.31496e-05	5.31496e-05		Archaea_Halobellus rufus
	Archaea_Methanococcoides burtonii	0.000746134	0	0.000746134	0.000746134		Bacteria_Acidovorax delafieldii	3.3791e-05	0	3.3791e-05	3.3791e-05		Eukaryota_Thermothelomyces thermophila ATCC 42464	0.00130477	0	0.00130477	0.00130477		Viral_bacteria__Podoviridae Kp32virus__Klebsiella virus Kp1	1.07542e-05	0	1.07542e-05	1.07542e-05		Archaea_Halobellus rufus	0.000274273	0	0.000274273	0.000274273		Bacteria_Lachnospiraceae bacterium 6_1_63FAA	0.00395096	0	0.00395096	0.00395096		Eukaryota_Scheffersomyces stipitis CBS 6054	0.000368949	0	0.000368949	0.000368949		Viral_bacteria__Siphoviridae Siphoviridae_Unclassified__Listeria phage B054	4.25197e-05	0	4.25197e-05	4.25197e-05		Archaea_Haloferax elongans
	Archaea_Methanosarcina sp. WWM596	0.000746134	0	0.000746134	0.000746134		Bacteria_Bacilli sp.	3.3791e-05	0	3.3791e-05	3.3791e-05		Eukaryota_Talaromyces stipitatus ATCC 10500	0.00128105	0	0.00128105	0.00128105		Viral_bacteria__Podoviridae T7virus__Enterobacteria phage BA14	1.07542e-05	0	1.07542e-05	1.07542e-05		Archaea_Halorubrum sp. AJ67	0.000262845	0	0.000262845	0.000262845		Bacteria_Fusobacterium sp. HMSC064B11	0.00358869	0	0.00358869	0.00358869		Eukaryota_Wickerhamomyces ciferrii	0.000368949	0	0.000368949	0.000368949		Viral_bacteria__Podoviridae Podoviridae_Unclassified__Escherichia Stx1-converting recombinant phage HUN/2013	3.18898e-05	0	3.18898e-05	3.18898e-05		Archaea_Halapricum salinum
	Archaea_Methanolinea tarda	0.000720405	0	0.000720405	0.000720405		Bacteria_Bradyrhizobium lablabi	3.3791e-05	0	3.3791e-05	3.3791e-05		Eukaryota_Sporothrix schenckii 1099-18	0.00113871	0	0.00113871	0.00113871								Archaea_Haloferax sp. ATCC BAA-644	0.000251417	0	0.000251417	0.000251417		Bacteria_Clostridioides difficile	0.00357737	0	0.00357737	0.00357737		Eukaryota_Ustilago maydis 521	0.000354191	0	0.000354191	0.000354191		Viral_bacteria__Siphoviridae Lambdavirus__Enterobacteria phage HK446	3.18898e-05	0	3.18898e-05	3.18898e-05		Archaea_Halorubrum sp. AJ67
	Archaea_Marine Group I thaumarchaeote SCGC AAA799-B03	0.000707541	0	0.000707541	0.000707541		Bacteria_Burkholderia pseudomallei	3.3791e-05	0	3.3791e-05	3.3791e-05		Eukaryota_Gaeumannomyces tritici R3-111a-1	0.00109126	0	0.00109126	0.00109126								Archaea_Candidatus Methanomethylophilus alvus	0.000239989	0	0.000239989	0.000239989		Bacteria_Collinsella sp.	0.00335096	0	0.00335096	0.00335096		Eukaryota_Candida duobushaemulonis	0.000339433	0	0.000339433	0.000339433		Viral_bacteria__Podoviridae Podoviridae_Unclassified__Salmonella phage SEN22	2.12599e-05	0	2.12599e-05	2.12599e-05		Archaea_Methanobrevibacter sp. A27
	Archaea_Candidatus Nitrosoarchaeum sp.	0.000694677	0	0.000694677	0.000694677		Bacteria_Caballeronia sordidicola	3.3791e-05	0	3.3791e-05	3.3791e-05		Eukaryota_Podospora anserina S mat+	0.00102009	0	0.00102009	0.00102009								Archaea_Halapricum salinum	0.000239989	0	0.000239989	0.000239989		Bacteria_Enterobacteriaceae sp.	0.00304529	0	0.00304529	0.00304529		Eukaryota_Ceraceosorus guamensis	0.000324675	0	0.000324675	0.000324675		Viral_bacteria__Siphoviridae Lambdavirus__Enterobacteria phage HK140	2.12599e-05	0	2.12599e-05	2.12599e-05		Archaea_Methanobrevibacter arboriphilus
	Archaea_Candidatus Nitrosopumilus salaria	0.000656084	0	0.000656084	0.000656084		Bacteria_Caulobacter sp. Root1455	3.3791e-05	0	3.3791e-05	3.3791e-05		Eukaryota_Talaromyces marneffei ATCC 18224	0.00102009	0	0.00102009	0.00102009								Archaea_Halopenitus sp. DYS4	0.000239989	0	0.000239989	0.000239989		Bacteria_Streptococcus agalactiae 2603V/R	0.00304529	0	0.00304529	0.00304529		Eukaryota_Agaricus bisporus var. bisporus H97	0.000280401	0	0.000280401	0.000280401		Viral_bacteria__Siphoviridae Siphoviridae_Unclassified__Enterococcus phage EFC-1	2.12599e-05	0	2.12599e-05	2.12599e-05		Archaea_Methanobrevibacter curvatus
	Archaea_Methanoregula boonei	0.000643219	0	0.000643219	0.000643219		Bacteria_Caulobacter sp. UNC358MFTsu5.1	3.3791e-05	0	3.3791e-05	3.3791e-05		Eukaryota_Verticillium alfalfae VaMs.102	0.00099637	0	0.00099637	0.00099637								Archaea_Halogeometricum pallidum	0.000194277	0	0.000194277	0.000194277		Bacteria_Prevotella nigrescens	0.00266039	0	0.00266039	0.00266039		Eukaryota_Saccharomyces cerevisiae	0.000280401	0	0.000280401	0.000280401		Viral_bacteria__Podoviridae P22virus__Enterobacteria phage UAB_Phi20	1.06299e-05	0	1.06299e-05	1.06299e-05		Archaea_Halogeometricum pallidum
	Archaea_Methanofollis liminatans	0.000630355	0	0.000630355	0.000630355		Bacteria_Akkermansia glycaniphila	2.25273e-05	0	2.25273e-05	2.25273e-05		Eukaryota_Aspergillus nidulans FGSC A4	0.000948924	0	0.000948924	0.000948924								Archaea_Halorhabdus tiamatea	0.000182849	0	0.000182849	0.000182849		Bacteria_Bacteroides massiliensis	0.00263775	0	0.00263775	0.00263775		Eukaryota_Kazachstania naganishii CBS 8797	0.000265643	0	0.000265643	0.000265643		Viral_bacteria__Podoviridae Podoviridae_Unclassified__Enterobacteria phage Sf101	1.06299e-05	0	1.06299e-05	1.06299e-05		Archaea_Halorhabdus tiamatea
	Archaea_Ferroglobus placidus	0.00061749	0	0.00061749	0.00061749		Bacteria_Anaeromyxobacter sp. PSR-1	2.25273e-05	0	2.25273e-05	2.25273e-05		Eukaryota_Pseudogymnoascus verrucosus	0.000806586	0	0.000806586	0.000806586								Archaea_Halobacterium sp. CBA1132	0.000159993	0	0.000159993	0.000159993		Bacteria_Blautia sp.	0.00229812	0	0.00229812	0.00229812		Eukaryota_Eremothecium cymbalariae DBVPG#7215	0.000250885	0	0.000250885	0.000250885		Viral_bacteria__Podoviridae Podoviridae_Unclassified__Escherichia phage PA29	1.06299e-05	0	1.06299e-05	1.06299e-05		Archaea_Halolamina rubra
	Archaea_Methanofollis ethanolicus	0.00061749	0	0.00061749	0.00061749		Bacteria_Azospirillum lipoferum	2.25273e-05	0	2.25273e-05	2.25273e-05		Eukaryota_Sordaria macrospora k-hell	0.000782862	0	0.000782862	0.000782862								Archaea_Methanobacterium lacus	0.000159993	0	0.000159993	0.000159993		Bacteria_Salmonella enterica subsp. enterica serovar Typhi	0.00217359	0	0.00217359	0.00217359		Eukaryota_Ogataea parapolymorpha DL-1	0.00022137	0	0.00022137	0.00022137		Viral_bacteria__Siphoviridae Siphoviridae_Unclassified__Enterobacteria phage HK106	1.06299e-05	0	1.06299e-05	1.06299e-05		Archaea_Halomicrobium katesii
	Archaea_Methanosarcina sp. Kolksee	0.00061749	0	0.00061749	0.00061749		Bacteria_Bordetella bronchialis	2.25273e-05	0	2.25273e-05	2.25273e-05		Eukaryota_Marssonina brunnea f. sp. 'multigermtubi' MB_m1	0.000759139	0	0.000759139	0.000759139								Archaea_Methanoregula boonei	0.000159993	0	0.000159993	0.000159993		Bacteria_Bacteroides sp. 3_1_33FAA	0.00207171	0	0.00207171	0.00207171		Eukaryota_Aspergillus heteromorphus CBS 117.55	0.000206612	0	0.000206612	0.000206612		Viral_bacteria__Siphoviridae Siphoviridae_Unclassified__Lactobacillus phage J-1	1.06299e-05	0	1.06299e-05	1.06299e-05		Archaea_Haloprofundus marisrubri
	Archaea_Methanosarcina flavescens	0.000604626	0	0.000604626	0.000604626		Bacteria_Bradyrhizobium japonicum	2.25273e-05	0	2.25273e-05	2.25273e-05		Eukaryota_Chaetomium thermophilum var. thermophilum DSM 1495	0.000735416	0	0.000735416	0.000735416								Archaea_Halomicrobium katesii	0.000148565	0	0.000148565	0.000148565		Bacteria_Bacteroidales sp.	0.00190189	0	0.00190189	0.00190189		Eukaryota_Jaminaea rosea	0.000206612	0	0.000206612	0.000206612								Archaea_Methanobrevibacter olleyae
	Archaea_Methanoregula formicica	0.000591762	0	0.000591762	0.000591762		Bacteria_Brevundimonas sp. GW460-12-10-14-LB2	2.25273e-05	0	2.25273e-05	2.25273e-05		Eukaryota_Grosmannia clavigera kw1407	0.000711693	0	0.000711693	0.000711693								Archaea_Haladaptatus sp. W1	0.000137137	0	0.000137137	0.000137137		Bacteria_Streptococcus phage 370.1	0.00186793	0	0.00186793	0.00186793		Eukaryota_Melampsora larici-populina 98AG31	0.000206612	0	0.000206612	0.000206612								Archaea_Methanobrevibacter ruminantium
	Archaea_Methanospirillum hungatei	0.000578897	0	0.000578897	0.000578897		Bacteria_Chloracidobacterium thermophilum	2.25273e-05	0	2.25273e-05	2.25273e-05		Eukaryota_Meliniomyces bicolor E	0.00068797	0	0.00068797	0.00068797								Archaea_Methanobrevibacter arboriphilus	0.000137137	0	0.000137137	0.000137137		Bacteria_Clostridiales sp.	0.00184529	0	0.00184529	0.00184529		Eukaryota_Zygosaccharomyces rouxii	0.000206612	0	0.000206612	0.000206612								Archaea_Methanobrevibacter sp. AbM4
	Archaea_Archaeoglobus veneficus	0.000566033	0	0.000566033	0.000566033		Bacteria_Chromobacterium sp.	2.25273e-05	0	2.25273e-05	2.25273e-05		Eukaryota_Lobosporangium transversale	0.000569354	0	0.000569354	0.000569354								Archaea_Candidatus Halobonum tyrrellensis	0.000125709	0	0.000125709	0.000125709		Bacteria_Enterobacter sp.	0.00183397	0	0.00183397	0.00183397		Eukaryota_Drosophila ficusphila	0.000191854	0	0.000191854	0.000191854								Archaea_Halococcus morrhuae
	Archaea_Methanoculleus bourgensis	0.000540304	0	0.000540304	0.000540304		Bacteria_Desulfobacula sp. TS	2.25273e-05	0	2.25273e-05	2.25273e-05		Eukaryota_Phialocephala scopiformis	0.000521908	0	0.000521908	0.000521908								Archaea_Haloprofundus marisrubri	0.000125709	0	0.000125709	0.000125709		Bacteria_Streptococcus phage 370.2	0.0017434	0	0.0017434	0.0017434		Eukaryota_Torulaspora delbrueckii	0.000191854	0	0.000191854	0.000191854								Archaea_Haloferax sp. ATCC BAA-645
	Archaea_Methanosphaerula palustris	0.000540304	0	0.000540304	0.000540304		Bacteria_Desulfovibrio magneticus	2.25273e-05	0	2.25273e-05	2.25273e-05		Eukaryota_Rhizophagus irregularis DAOM 181602=DAOM 197198	0.000521908	0	0.000521908	0.000521908								Archaea_Haloterrigena daqingensis	0.000125709	0	0.000125709	0.000125709		Bacteria_Bacteroides sp. 9_1_42FAA	0.00143774	0	0.00143774	0.00143774		Eukaryota_Candida dubliniensis CD36	0.000177096	0	0.000177096	0.000177096								Archaea_Halostagnicola sp. A56
	Archaea_Geoglobus ahangari	0.000514575	0	0.000514575	0.000514575		Bacteria_Haliea salexigens	2.25273e-05	0	2.25273e-05	2.25273e-05		Eukaryota_Botrytis cinerea B05.10	0.000498185	0	0.000498185	0.000498185								Archaea_Methanosarcina barkeri	0.000125709	0	0.000125709	0.000125709		Bacteria_Bifidobacterium bifidum	0.00130189	0	0.00130189	0.00130189		Eukaryota_Debaryomyces hansenii CBS767	0.000177096	0	0.000177096	0.000177096								Archaea_Methanosarcina vacuolata
	Archaea_Methanosarcina sp. 1.H.A.2.2	0.000514575	0	0.000514575	0.000514575		Bacteria_Legionella pneumophila subsp. pneumophila str. Philadelphia 1	2.25273e-05	0	2.25273e-05	2.25273e-05		Eukaryota_Eimeria necatrix	0.000498185	0	0.000498185	0.000498185								Archaea_Haloarcula japonica	0.00011428	0	0.00011428	0.00011428		Bacteria_Bacteroides fragilis	0.00125661	0	0.00125661	0.00125661		Eukaryota_Lodderomyces elongisporus NRRL YB-4239	0.000177096	0	0.000177096	0.000177096								Archaea_Haloferax sp. ATCC BAA-646
	Archaea_Methanohalophilus mahii	0.000501711	0	0.000501711	0.000501711		Bacteria_Lysobacter sp. Root604	2.25273e-05	0	2.25273e-05	2.25273e-05		Eukaryota_Paraphaeosphaeria sporulosa	0.000474462	0	0.000474462	0.000474462								Archaea_Halobacterium sp. DL1	0.00011428	0	0.00011428	0.00011428		Bacteria_Bifidobacterium sp.	0.0011434	0	0.0011434	0.0011434		Eukaryota_Meyerozyma guilliermondii ATCC 6260	0.000177096	0	0.000177096	0.000177096								Archaea_Methanogenium cariaci
	Archaea_Methanohalophilus portucalensis	0.000475982	0	0.000475982	0.000475982		Bacteria_Paraburkholderia fungorum	2.25273e-05	0	2.25273e-05	2.25273e-05		Eukaryota_Penicillium arizonense	0.000474462	0	0.000474462	0.000474462								Archaea_Haloferax sp. ATCC BAA-646	0.00011428	0	0.00011428	0.00011428		Bacteria_Prevotella falsenii	0.00106415	0	0.00106415	0.00106415		Eukaryota_Vanderwaltozyma polyspora DSM 70294	0.000177096	0	0.000177096	0.000177096								Archaea_Methanoregula boonei
	Archaea_Methanobacterium sp.	0.000437389	0	0.000437389	0.000437389		Bacteria_Paraburkholderia sp. SOS3	2.25273e-05	0	2.25273e-05	2.25273e-05		Eukaryota_Rasamsonia emersonii CBS 393.64	0.000450739	0	0.000450739	0.000450739								Archaea_Halostagnicola sp. A56	0.00011428	0	0.00011428	0.00011428		Bacteria_Klebsiella aerogenes KCTC 2190	0.00104151	0	0.00104151	0.00104151		Eukaryota_Aspergillus novofumigatus IBT 16806	0.000162338	0	0.000162338	0.000162338								Archaea_Candidatus Methanoplasma termitum
	Archaea_Methanolacinia paynteri	0.000437389	0	0.000437389	0.000437389		Bacteria_Pseudogulbenkiania subflava	2.25273e-05	0	2.25273e-05	2.25273e-05		Eukaryota_Endocarpon pusillum Z07020	0.000427016	0	0.000427016	0.000427016								Archaea_Methanobrevibacter olleyae	0.00011428	0	0.00011428	0.00011428		Bacteria_Klebsiella pneumoniae	0.00100755	0	0.00100755	0.00100755		Eukaryota_Cyberlindnera jadinii NRRL Y-1542	0.000162338	0	0.000162338	0.000162338								Archaea_Haloferax sp. ATCC BAA-644
	Archaea_Archaeoglobus sulfaticallidus	0.000360203	0	0.000360203	0.000360203		Bacteria_Pseudomonas sp. URIL14HWK12:I6	2.25273e-05	0	2.25273e-05	2.25273e-05		Eukaryota_Glarea lozoyensis ATCC 20868	0.000427016	0	0.000427016	0.000427016								Archaea_Methanobrevibacter sp. AbM4	0.00011428	0	0.00011428	0.00011428		Bacteria_Yersinia pestis CO92	0.000984909	0	0.000984909	0.000984909		Eukaryota_Wickerhamomyces anomalus NRRL Y-366-8	0.000162338	0	0.000162338	0.000162338								Archaea_Halopenitus sp. DYS4
	Archaea_Methanobacterium congolense	0.000347338	0	0.000347338	0.000347338		Bacteria_Rhizobium leguminosarum	2.25273e-05	0	2.25273e-05	2.25273e-05		Eukaryota_Amorphotheca resinae ATCC 22711	0.000403293	0	0.000403293	0.000403293								Archaea_Halolamina rubra	0.000102852	0	0.000102852	0.000102852		Bacteria_Bacteroides thetaiotaomicron VPI-5482	0.000939626	0	0.000939626	0.000939626		Eukaryota_Candida orthopsilosis Co 90-125	0.000132822	0	0.000132822	0.000132822								Archaea_Methanobacterium lacus
	Archaea_Methanohalophilus halophilus	0.000347338	0	0.000347338	0.000347338		Bacteria_Rhizobium sp. WYCCWR10015	2.25273e-05	0	2.25273e-05	2.25273e-05		Eukaryota_Aspergillus heteromorphus CBS 117.55	0.000403293	0	0.000403293	0.000403293								Archaea_Methanobrevibacter curvatus	0.000102852	0	0.000102852	0.000102852		Bacteria_Fusobacterium hwasookii	0.000939626	0	0.000939626	0.000939626		Eukaryota_Dichomitus squalens LYAD-421 SS1	0.000132822	0	0.000132822	0.000132822								Archaea_Methanobrevibacter cuticularis
	Archaea_Candidatus Nitrosopelagicus brevis	0.000334474	0	0.000334474	0.000334474		Bacteria_Rhodomicrobium vannielii	2.25273e-05	0	2.25273e-05	2.25273e-05		Eukaryota_Aspergillus nomius NRRL 13137	0.000403293	0	0.000403293	0.000403293								Archaea_Methanothermobacter sp. CaT2	0.000102852	0	0.000102852	0.000102852		Bacteria_Prevotella sp.	0.000883022	0	0.000883022	0.000883022		Eukaryota_Eimeria necatrix	0.000132822	0	0.000132822	0.000132822								Archaea_Haladaptatus cibarius
	Archaea_Nitrosopumilus sp. Nsub	0.000334474	0	0.000334474	0.000334474		Bacteria_Rudaea cellulosilytica	2.25273e-05	0	2.25273e-05	2.25273e-05		Eukaryota_Bipolaris oryzae ATCC 44560	0.000403293	0	0.000403293	0.000403293								Archaea_Candidatus Methanoplasma termitum	7.99963e-05	0	7.99963e-05	7.99963e-05		Bacteria_Streptococcus dysgalactiae	0.000883022	0	0.000883022	0.000883022		Eukaryota_Tremella mesenterica DSM 1558	0.000132822	0	0.000132822	0.000132822								Archaea_Halobacterium hubeiense
	Archaea_Candidatus Nitrosotenuis cloacae	0.00032161	0	0.00032161	0.00032161		Bacteria_Sphingomonas sanguinis	2.25273e-05	0	2.25273e-05	2.25273e-05		Eukaryota_Parastagonospora nodorum SN15	0.00037957	0	0.00037957	0.00037957								Archaea_Halococcus morrhuae	7.99963e-05	0	7.99963e-05	7.99963e-05		Bacteria_Akkermansia sp.	0.00084906	0	0.00084906	0.00084906		Eukaryota_Yarrowia lipolytica CLIB122	0.000132822	0	0.000132822	0.000132822								Archaea_Haloplanus natans
	Archaea_Methanobacterium formicicum	0.00032161	0	0.00032161	0.00032161		Bacteria_Tatumella ptyseos	2.25273e-05	0	2.25273e-05	2.25273e-05		Eukaryota_Penicillium rubens Wisconsin 54-1255	0.00037957	0	0.00037957	0.00037957								Archaea_Haloferax sp. ATCC BAA-645	7.99963e-05	0	7.99963e-05	7.99963e-05		Bacteria_Enterobacter sp. 50858885	0.000837739	0	0.000837739	0.000837739		Eukaryota_Candida tropicalis MYA-3404	0.000118064	0	0.000118064	0.000118064								Archaea_Halorubrum halophilum
	Archaea_Methanoculleus chikugoensis	0.00032161	0	0.00032161	0.00032161		Bacteria_Virgibacillus senegalensis	2.25273e-05	0	2.25273e-05	2.25273e-05		Eukaryota_Sclerotinia sclerotiorum 1980 UF-70	0.00037957	0	0.00037957	0.00037957								Archaea_Halolamina sp. CBA1230	7.99963e-05	0	7.99963e-05	7.99963e-05		Bacteria_Enterobacter asburiae	0.000803777	0	0.000803777	0.000803777		Eukaryota_Saitoella complicata NRRL Y-17804	0.000118064	0	0.000118064	0.000118064								Archaea_Halorubrum saccharovorum
	Archaea_Methanobacterium lacus	0.000308745	0	0.000308745	0.000308745		Bacteria_Acidithiobacillus ferrivorans	1.12637e-05	0	1.12637e-05	1.12637e-05		Eukaryota_Aspergillus steynii IBT 23096	0.000355847	0	0.000355847	0.000355847								Archaea_Halopiger djelfimassiliensis	7.99963e-05	0	7.99963e-05	7.99963e-05		Bacteria_Campylobacter coli	0.000792456	0	0.000792456	0.000792456		Eukaryota_Wallemia mellicola CBS 633.66	0.000118064	0	0.000118064	0.000118064								Archaea_Natrinema sp. J7-1
	Archaea_Archaeoglobus profundus	0.000295881	0	0.000295881	0.000295881		Bacteria_Acidobacteriaceae sp.	1.12637e-05	0	1.12637e-05	1.12637e-05		Eukaryota_Cyphellophora europaea CBS 101466	0.000332123	0	0.000332123	0.000332123								Archaea_Halorientalis sp. IM1011	7.99963e-05	0	7.99963e-05	7.99963e-05		Bacteria_Catabacter hongkongensis	0.000792456	0	0.000792456	0.000792456		Eukaryota_Mixia osmundae IAM 14324	0.000103306	0	0.000103306	0.000103306								Archaea_Natronomonas sp. CBA1134
	Archaea_Methanobacterium sp. SMA-27	0.000295881	0	0.000295881	0.000295881		Bacteria_Actibacterium atlanticum	1.12637e-05	0	1.12637e-05	1.12637e-05		Eukaryota_Nilaparvata lugens	0.000332123	0	0.000332123	0.000332123								Archaea_Halorubrum californiense	7.99963e-05	0	7.99963e-05	7.99963e-05		Bacteria_Campylobacter sp.	0.00071321	0	0.00071321	0.00071321		Eukaryota_Ogataea polymorpha	0.000103306	0	0.000103306	0.000103306								Archaea_Haladaptatus sp. W1
	Archaea_Methanoculleus marisnigri	0.000295881	0	0.000295881	0.000295881		Bacteria_Agrobacterium sp.	1.12637e-05	0	1.12637e-05	1.12637e-05		Eukaryota_Penicillium digitatum Pd1	0.000332123	0	0.000332123	0.000332123								Archaea_Methanobacterium sp.	7.99963e-05	0	7.99963e-05	7.99963e-05		Bacteria_Christensenella sp.	0.000701889	0	0.000701889	0.000701889		Eukaryota_Serpula lacrymans var. lacrymans S7.9	0.000103306	0	0.000103306	0.000103306								Archaea_Halomicrobium mukohataei
	Archaea_Aciduliprofundum boonei	0.000270152	0	0.000270152	0.000270152		Bacteria_Algibacter lectus	1.12637e-05	0	1.12637e-05	1.12637e-05		Eukaryota_Arthrobotrys oligospora ATCC 24927	0.0003084	0	0.0003084	0.0003084								Archaea_Methanolobus psychrophilus	7.99963e-05	0	7.99963e-05	7.99963e-05		Bacteria_Shigella flexneri 2a str. 301	0.000679248	0	0.000679248	0.000679248		Eukaryota_Stereum hirsutum FP-91666 SS1	0.000103306	0	0.000103306	0.000103306								Archaea_Halopiger djelfimassiliensis
	Archaea_Methanolacinia petrolearia	0.000257288	0	0.000257288	0.000257288		Bacteria_Anaeromyxobacter sp. Fw109-5	1.12637e-05	0	1.12637e-05	1.12637e-05		Eukaryota_Bipolaris sorokiniana ND90Pr	0.0003084	0	0.0003084	0.0003084								Archaea_Natrinema sp. J7-1	7.99963e-05	0	7.99963e-05	7.99963e-05		Bacteria_Bacteroides sp. D20	0.000633965	0	0.000633965	0.000633965		Eukaryota_Agaricus bisporus var. burnettii JB137-S8	8.85478e-05	0	8.85478e-05	8.85478e-05								Archaea_Halorubrum californiense
	Archaea_Methanoculleus sp.	0.000244423	0	0.000244423	0.000244423		Bacteria_Asticcacaulis biprosthecium	1.12637e-05	0	1.12637e-05	1.12637e-05		Eukaryota_Penicillium expansum	0.0003084	0	0.0003084	0.0003084								Archaea_Haladaptatus paucihalophilus	6.85683e-05	0	6.85683e-05	6.85683e-05		Bacteria_Yersinia pestis	0.000633965	0	0.000633965	0.000633965		Eukaryota_Fomitiporia mediterranea MF3/22	8.85478e-05	0	8.85478e-05	8.85478e-05								Archaea_Halorubrum sp. SAH-A6
	Archaea_Thermococcus sp. PK	0.000244423	0	0.000244423	0.000244423		Bacteria_Asticcacaulis excentricus	1.12637e-05	0	1.12637e-05	1.12637e-05		Eukaryota_Aspergillus aculeatus ATCC 16872	0.000284677	0	0.000284677	0.000284677								Archaea_Halococcus hamelinensis	6.85683e-05	0	6.85683e-05	6.85683e-05		Bacteria_Escherichia coli IAI39	0.000611323	0	0.000611323	0.000611323		Eukaryota_Phytophthora sojae	8.85478e-05	0	8.85478e-05	8.85478e-05								Archaea_Haloterrigena turkmenica
	Archaea_Halolamina sediminis	0.000231559	0	0.000231559	0.000231559		Bacteria_Asticcacaulis sp. AC466	1.12637e-05	0	1.12637e-05	1.12637e-05		Eukaryota_Aspergillus fischeri NRRL 181	0.000284677	0	0.000284677	0.000284677								Archaea_Halolamina sediminis	6.85683e-05	0	6.85683e-05	6.85683e-05		Bacteria_Lelliottia amnigena	0.000588681	0	0.000588681	0.000588681		Eukaryota_Aureobasidium subglaciale EXF-2481	7.37898e-05	0	7.37898e-05	7.37898e-05								Archaea_Methanobacterium sp.
	Archaea_Methanothermobacter wolfeii	0.000231559	0	0.000231559	0.000231559		Bacteria_Asticcacaulis sp. YBE204	1.12637e-05	0	1.12637e-05	1.12637e-05		Eukaryota_Histoplasma capsulatum NAm1	0.000284677	0	0.000284677	0.000284677								Archaea_Halomicrobium mukohataei	6.85683e-05	0	6.85683e-05	6.85683e-05		Bacteria_Bacteroides stercoris	0.00056604	0	0.00056604	0.00056604		Eukaryota_Babjeviella inositovora NRRL Y-12698	7.37898e-05	0	7.37898e-05	7.37898e-05								Archaea_Natronomonas moolapensis
	Archaea_Candidatus Nitrosotenuis chungbukensis	0.000218695	0	0.000218695	0.000218695		Bacteria_Bacillus bataviensis	1.12637e-05	0	1.12637e-05	1.12637e-05		Eukaryota_Neurospora crassa OR74A	0.000284677	0	0.000284677	0.000284677								Archaea_Halorubrum tropicale	6.85683e-05	0	6.85683e-05	6.85683e-05		Bacteria_Klebsiella pneumoniae subsp. pneumoniae HS11286	0.00056604	0	0.00056604	0.00056604		Eukaryota_Cordyceps militaris CM01	7.37898e-05	0	7.37898e-05	7.37898e-05								Archaea_Halococcus salifodinae
	Archaea_Methanoplanus limicola	0.000218695	0	0.000218695	0.000218695		Bacteria_Bordetella petrii	1.12637e-05	0	1.12637e-05	1.12637e-05		Eukaryota_Pseudocercospora fijiensis CIRAD86	0.000284677	0	0.000284677	0.000284677								Archaea_Haloterrigena turkmenica	6.85683e-05	0	6.85683e-05	6.85683e-05		Bacteria_Prevotella corporis	0.000554719	0	0.000554719	0.000554719		Eukaryota_Histone H3	7.37898e-05	0	7.37898e-05	7.37898e-05								Archaea_Halococcus thailandensis
	Archaea_Methanothermobacter sp. CaT2	0.000218695	0	0.000218695	0.000218695		Bacteria_Bosea thiooxidans	1.12637e-05	0	1.12637e-05	1.12637e-05		Eukaryota_Verruconis gallopava	0.000284677	0	0.000284677	0.000284677								Archaea_Methanogenium cariaci	6.85683e-05	0	6.85683e-05	6.85683e-05		Bacteria_Christensenella sp. AF73-05CM02	0.000520757	0	0.000520757	0.000520757		Eukaryota_Pichia membranifaciens NRRL Y-2026	7.37898e-05	0	7.37898e-05	7.37898e-05								Archaea_Halorubrum lipolyticum
	Archaea_Methanothermobacter marburgensis	0.00020583	0	0.00020583	0.00020583		Bacteria_Bradyrhizobium elkanii	1.12637e-05	0	1.12637e-05	1.12637e-05		Eukaryota_Aspergillus novofumigatus IBT 16806	0.000260954	0	0.000260954	0.000260954								Archaea_Methanolobus tindarius	6.85683e-05	0	6.85683e-05	6.85683e-05		Bacteria_Bifidobacterium pseudocatenulatum	0.000509436	0	0.000509436	0.000509436		Eukaryota_Pseudomonas syringae	7.37898e-05	0	7.37898e-05	7.37898e-05								Archaea_Haloterrigena daqingensis
	Archaea_Methanothermus fervidus	0.00020583	0	0.00020583	0.00020583		Bacteria_Bradyrhizobium erythrophlei	1.12637e-05	0	1.12637e-05	1.12637e-05		Eukaryota_Baudoinia panamericana UAMH 10762	0.000260954	0	0.000260954	0.000260954								Archaea_Methanosarcina vacuolata	6.85683e-05	0	6.85683e-05	6.85683e-05		Bacteria_Prevotella disiens	0.000509436	0	0.000509436	0.000509436		Eukaryota_Puccinia graminis f. sp. tritici CRL 75-36-700-3	7.37898e-05	0	7.37898e-05	7.37898e-05								Archaea_Methanosarcina barkeri
	Archaea_Geoglobus acetivorans	0.000192966	0	0.000192966	0.000192966		Bacteria_Bradyrhizobium paxllaeri	1.12637e-05	0	1.12637e-05	1.12637e-05		Eukaryota_Acremonium chrysogenum	0.000237231	0	0.000237231	0.000237231								Archaea_Thermoplasma acidophilum	6.85683e-05	0	6.85683e-05	6.85683e-05		Bacteria_Citrobacter freundii	0.000498115	0	0.000498115	0.000498115		Eukaryota_Punctularia strigosozonata HHB-11173 SS5	7.37898e-05	0	7.37898e-05	7.37898e-05								Archaea_Methanothermobacter sp. CaT2
	Archaea_Methanoculleus horonobensis	0.000192966	0	0.000192966	0.000192966		Bacteria_Bradyrhizobium sp. URHA0002	1.12637e-05	0	1.12637e-05	1.12637e-05		Eukaryota_Alternaria alternata	0.000237231	0	0.000237231	0.000237231								Archaea_Archaeoglobus veneficus	5.71402e-05	0	5.71402e-05	5.71402e-05		Bacteria_Escherichia albertii	0.000486794	0	0.000486794	0.000486794		Eukaryota_Saccharomyces arboricola	7.37898e-05	0	7.37898e-05	7.37898e-05								Archaea_Candidatus Halobonum tyrrellensis
	Archaea_Methanosaeta thermophila	0.000192966	0	0.000192966	0.000192966		Bacteria_Bradyrhizobium sp. URHD0069	1.12637e-05	0	1.12637e-05	1.12637e-05		Eukaryota_Aspergillus terreus NIH2624	0.000237231	0	0.000237231	0.000237231								Archaea_Haladaptatus litoreus	5.71402e-05	0	5.71402e-05	5.71402e-05		Bacteria_Fusobacterium sp. CM22	0.000486794	0	0.000486794	0.000486794		Eukaryota_Aspergillus steynii IBT 23096	5.90319e-05	0	5.90319e-05	5.90319e-05								Archaea_Ferroplasma acidarmanus
	Archaea_Methanothermobacter thermautotrophicus	0.000192966	0	0.000192966	0.000192966		Bacteria_Bradyrhizobium sp. WSM2254	1.12637e-05	0	1.12637e-05	1.12637e-05		Eukaryota_Cercospora beticola	0.000237231	0	0.000237231	0.000237231								Archaea_Halolamina pelagica	5.71402e-05	0	5.71402e-05	5.71402e-05		Bacteria_Shigella sonnei	0.000486794	0	0.000486794	0.000486794		Eukaryota_Bacteria sp.	5.90319e-05	0	5.90319e-05	5.90319e-05								Archaea_Ferroplasma acidiphilum
	Archaea_Methanomassiliicoccus luminyensis	0.000180101	0	0.000180101	0.000180101		Bacteria_Brevibacillus borstelensis	1.12637e-05	0	1.12637e-05	1.12637e-05		Eukaryota_Exophiala aquamarina CBS 119918	0.000237231	0	0.000237231	0.000237231								Archaea_halophilic archaeon DL31	5.71402e-05	0	5.71402e-05	5.71402e-05		Bacteria_Enterobacter cancerogenus	0.000475473	0	0.000475473	0.000475473		Eukaryota_Brugia malayi	5.90319e-05	0	5.90319e-05	5.90319e-05								Archaea_haloarchaeon 3A1_DGR
	Archaea_Methanobacterium sp. A39	0.000167237	0	0.000167237	0.000167237		Bacteria_Brevibacillus brevis	1.12637e-05	0	1.12637e-05	1.12637e-05		Eukaryota_Gloeophyllum trabeum ATCC 11539	0.000237231	0	0.000237231	0.000237231								Archaea_Halopiger salifodinae	5.71402e-05	0	5.71402e-05	5.71402e-05		Bacteria_Escherichia coli O104:H4 str. 2011C-3493	0.000475473	0	0.000475473	0.000475473		Eukaryota_Candida albicans SC5314	5.90319e-05	0	5.90319e-05	5.90319e-05								Archaea_Haloarcula japonica
	Archaea_Nitrososphaera viennensis	0.000167237	0	0.000167237	0.000167237		Bacteria_Brevundimonas aveniformis	1.12637e-05	0	1.12637e-05	1.12637e-05		Eukaryota_Saitoella complicata NRRL Y-17804	0.000237231	0	0.000237231	0.000237231								Archaea_Halorhabdus utahensis	5.71402e-05	0	5.71402e-05	5.71402e-05		Bacteria_Salmonella enterica subsp. enterica serovar Choleraesuis	0.000475473	0	0.000475473	0.000475473		Eukaryota_Cavenderia fasciculata	5.90319e-05	0	5.90319e-05	5.90319e-05								Archaea_Halobacterium sp. CBA1132
	Archaea_Thermococcus litoralis	0.000167237	0	0.000167237	0.000167237		Bacteria_Brevundimonas naejangsanensis	1.12637e-05	0	1.12637e-05	1.12637e-05		Eukaryota_Aspergillus eucalypticola CBS 122712	0.000213508	0	0.000213508	0.000213508								Archaea_Methanobrevibacter wolinii	5.71402e-05	0	5.71402e-05	5.71402e-05		Bacteria_Collinsella bouchesdurhonensis	0.000464153	0	0.000464153	0.000464153		Eukaryota_Coprinopsis cinerea okayama7#130	5.90319e-05	0	5.90319e-05	5.90319e-05								Archaea_Halobacterium sp. DL1
	Archaea_Aciduliprofundum sp. MAR08-339	0.000154373	0	0.000154373	0.000154373		Bacteria_Brevundimonas sp. DS20	1.12637e-05	0	1.12637e-05	1.12637e-05		Eukaryota_Aspergillus flavus NRRL3357	0.000213508	0	0.000213508	0.000213508								Archaea_Natronomonas sp. CBA1134	5.71402e-05	0	5.71402e-05	5.71402e-05		Bacteria_Streptococcus phage 370.4	0.000464153	0	0.000464153	0.000464153		Eukaryota_Epibacterium mobile	5.90319e-05	0	5.90319e-05	5.90319e-05								Archaea_Halolamina pelagica
	Archaea_Marine Group I thaumarchaeote SCGC AAA799-D07	0.000154373	0	0.000154373	0.000154373		Bacteria_Burkholderia hypogeia	1.12637e-05	0	1.12637e-05	1.12637e-05		Eukaryota_Aspergillus oryzae RIB40	0.000213508	0	0.000213508	0.000213508								Archaea_Halalkalicoccus jeotgali	4.57122e-05	0	4.57122e-05	4.57122e-05		Bacteria_Fusobacterium sp. HMSC064B12	0.000452832	0	0.000452832	0.000452832		Eukaryota_Gloeophyllum trabeum ATCC 11539	5.90319e-05	0	5.90319e-05	5.90319e-05								Archaea_Halopiger goleimassiliensis
	Archaea_Marine Group I thaumarchaeote SCGC AAA799-O18	0.000154373	0	0.000154373	0.000154373		Bacteria_Burkholderia sp. 9120	1.12637e-05	0	1.12637e-05	1.12637e-05		Eukaryota_Diplodia corticola	0.000213508	0	0.000213508	0.000213508								Archaea_Halobacterium hubeiense	4.57122e-05	0	4.57122e-05	4.57122e-05		Bacteria_Prevotella aurantiaca	0.000441511	0	0.000441511	0.000441511		Eukaryota_Heterobasidion irregulare TC 32-1	5.90319e-05	0	5.90319e-05	5.90319e-05								Archaea_Halorubrum sp. BV1
	Archaea_Methanobacterium sp. MB1	0.000154373	0	0.000154373	0.000154373		Bacteria_Burkholderia sp. KK1	1.12637e-05	0	1.12637e-05	1.12637e-05		Eukaryota_Exophiala xenobiotica	0.000213508	0	0.000213508	0.000213508								Archaea_Haloplanus natans	4.57122e-05	0	4.57122e-05	4.57122e-05		Bacteria_Bacteroides sp. 4_1_36	0.00041887	0	0.00041887	0.00041887		Eukaryota_Kuraishia capsulata CBS 1993	5.90319e-05	0	5.90319e-05	5.90319e-05								Archaea_Halorubrum tebenquichense
	Archaea_Methanocaldococcus bathoardescens	0.000154373	0	0.000154373	0.000154373		Bacteria_Burkholderia sp. PAMC 26561	1.12637e-05	0	1.12637e-05	1.12637e-05		Eukaryota_Pseudogymnoascus destructans	0.000213508	0	0.000213508	0.000213508								Archaea_Halorubrum coriense	4.57122e-05	0	4.57122e-05	4.57122e-05		Bacteria_Fusobacterium periodonticum	0.000396228	0	0.000396228	0.000396228		Eukaryota_Lachancea lanzarotensis	5.90319e-05	0	5.90319e-05	5.90319e-05								Archaea_Methanobacterium paludis
	Archaea_Marine Group I thaumarchaeote SCGC AAA799-N04	0.000141508	0	0.000141508	0.000141508		Bacteria_Burkholderiaceae bacterium 16	1.12637e-05	0	1.12637e-05	1.12637e-05		Eukaryota_Coccidioides immitis RS	0.000189785	0	0.000189785	0.000189785								Archaea_Halorubrum ezzemoulense	4.57122e-05	0	4.57122e-05	4.57122e-05		Bacteria_Ruminococcus gnavus	0.000396228	0	0.000396228	0.000396228		Eukaryota_Penicilliopsis zonata CBS 506.65	5.90319e-05	0	5.90319e-05	5.90319e-05								Archaea_Methanobrevibacter boviskoreani
	Archaea_Methanobacterium paludis	0.000141508	0	0.000141508	0.000141508		Bacteria_Butyrivibrio sp. NC3005	1.12637e-05	0	1.12637e-05	1.12637e-05		Eukaryota_Coniosporium apollinis CBS 100218	0.000189785	0	0.000189785	0.000189785								Archaea_Halorubrum sp. T3	4.57122e-05	0	4.57122e-05	4.57122e-05		Bacteria_Salmonella bongori	0.000373586	0	0.000373586	0.000373586		Eukaryota_Phycomyces blakesleeanus NRRL 1555(-)	5.90319e-05	0	5.90319e-05	5.90319e-05								Archaea_Methanocella conradii
	Archaea_Methanoculleus sp. MAB1	0.000141508	0	0.000141508	0.000141508		Bacteria_Caballeronia udeis	1.12637e-05	0	1.12637e-05	1.12637e-05		Eukaryota_Exophiala mesophila	0.000189785	0	0.000189785	0.000189785								Archaea_Methanobacterium sp. MB1	4.57122e-05	0	4.57122e-05	4.57122e-05		Bacteria_Bacteroides ovatus	0.000362266	0	0.000362266	0.000362266		Eukaryota_Pyrus x bretschneideri	5.90319e-05	0	5.90319e-05	5.90319e-05								Archaea_Methanohalobium evestigatum
	Archaea_Staphylothermus hellenicus	0.000141508	0	0.000141508	0.000141508		Bacteria_Candidatus Solibacter usitatus	1.12637e-05	0	1.12637e-05	1.12637e-05		Eukaryota_Exserohilum turcica Et28A	0.000189785	0	0.000189785	0.000189785								Archaea_Methanobrevibacter cuticularis	4.57122e-05	0	4.57122e-05	4.57122e-05		Bacteria_Collinsella intestinalis	0.000362266	0	0.000362266	0.000362266		Eukaryota_Sphaerulina musiva SO2202	5.90319e-05	0	5.90319e-05	5.90319e-05								Archaea_Methanohalophilus portucalensis
	Archaea_Thaumarchaeota archaeon N4	0.000141508	0	0.000141508	0.000141508		Bacteria_Candidatus Symbiobacter mobilis	1.12637e-05	0	1.12637e-05	1.12637e-05		Eukaryota_Leptosphaeria maculans JN3	0.000189785	0	0.000189785	0.000189785								Archaea_Methanobrevibacter ruminantium	4.57122e-05	0	4.57122e-05	4.57122e-05		Bacteria_Fusobacterium sp. OBRC1	0.000350945	0	0.000350945	0.000350945		Eukaryota_Sugiyamaella lignohabitans	5.90319e-05	0	5.90319e-05	5.90319e-05								Archaea_Natrialba magadii
	Archaea_Candidatus Korarchaeum cryptofilum	0.000128644	0	0.000128644	0.000128644		Bacteria_Caulobacter sp. Root1472	1.12637e-05	0	1.12637e-05	1.12637e-05		Eukaryota_Microsporum canis CBS 113480	0.000189785	0	0.000189785	0.000189785								Archaea_Methanocella conradii	4.57122e-05	0	4.57122e-05	4.57122e-05		Bacteria_Serratia marcescens	0.000350945	0	0.000350945	0.000350945		Eukaryota_Volvox carteri f. nagariensis	5.90319e-05	0	5.90319e-05	5.90319e-05								Archaea_Thermoplasma acidophilum
	Archaea_Palaeococcus ferrophilus	0.000128644	0	0.000128644	0.000128644		Bacteria_Caulobacteraceae bacterium PMMR1	1.12637e-05	0	1.12637e-05	1.12637e-05		Eukaryota_Rhinocladiella mackenziei CBS 650.93	0.000189785	0	0.000189785	0.000189785								Archaea_Methanofollis liminatans	4.57122e-05	0	4.57122e-05	4.57122e-05		Bacteria_Leclercia adecarboxylata	0.000339624	0	0.000339624	0.000339624		Eukaryota_Aspergillus campestris IBT 28561	4.42739e-05	0	4.42739e-05	4.42739e-05								Archaea_Haladaptatus litoreus
	Archaea_Thermofilum pendens	0.000128644	0	0.000128644	0.000128644		Bacteria_Chlorobium tepidum TLS	1.12637e-05	0	1.12637e-05	1.12637e-05		Eukaryota_Sphaerulina musiva SO2202	0.000189785	0	0.000189785	0.000189785								Archaea_Methanohalobium evestigatum	4.57122e-05	0	4.57122e-05	4.57122e-05		Bacteria_Escherichia coli UMN026	0.000328303	0	0.000328303	0.000328303		Eukaryota_Aspergillus candidus	4.42739e-05	0	4.42739e-05	4.42739e-05								Archaea_Halanaeroarchaeum sulfurireducens
	Archaea_Methanotorris igneus	0.000115779	0	0.000115779	0.000115779		Bacteria_Clostridium sp. BNL1100	1.12637e-05	0	1.12637e-05	1.12637e-05		Eukaryota_Agaricus bisporus var. bisporus H97	0.000166062	0	0.000166062	0.000166062								Archaea_Ferroplasma acidiphilum	3.42841e-05	0	3.42841e-05	3.42841e-05		Bacteria_Firmicutes sp.	0.000328303	0	0.000328303	0.000328303		Eukaryota_Aspergillus glaucus CBS 516.65	4.42739e-05	0	4.42739e-05	4.42739e-05								Archaea_Haloarcula californiae
	Archaea_Pyrobaculum islandicum	0.000115779	0	0.000115779	0.000115779		Bacteria_Coleofasciculus chthonoplastes	1.12637e-05	0	1.12637e-05	1.12637e-05		Eukaryota_Aspergillus fumigatus Af293	0.000166062	0	0.000166062	0.000166062								Archaea_Halalkalicoccus paucihalophilus	3.42841e-05	0	3.42841e-05	3.42841e-05		Bacteria_Prevotella buccae	0.000328303	0	0.000328303	0.000328303		Eukaryota_Aspergillus terreus NIH2624	4.42739e-05	0	4.42739e-05	4.42739e-05								Archaea_Haloarcula sp. K1
	Archaea_Pyrodictium occultum	0.000115779	0	0.000115779	0.000115779		Bacteria_Desulfobacter postgatei	1.12637e-05	0	1.12637e-05	1.12637e-05		Eukaryota_Aspergillus lacticoffeatus CBS 101883	0.000166062	0	0.000166062	0.000166062								Archaea_Halanaeroarchaeum sulfurireducens	3.42841e-05	0	3.42841e-05	3.42841e-05		Bacteria_Bifidobacterium adolescentis	0.000316982	0	0.000316982	0.000316982		Eukaryota_Coniophora puteana RWD-64-598 SS2	4.42739e-05	0	4.42739e-05	4.42739e-05								Archaea_Haloarcula vallismortis
	Archaea_Thermococcus sp. 2319x1	0.000115779	0	0.000115779	0.000115779		Bacteria_Devosia sp.	1.12637e-05	0	1.12637e-05	1.12637e-05		Eukaryota_Capronia coronata CBS 617.96	0.000166062	0	0.000166062	0.000166062								Archaea_Haloarcula amylolytica	3.42841e-05	0	3.42841e-05	3.42841e-05		Bacteria_Citrobacter sp.	0.000316982	0	0.000316982	0.000316982		Eukaryota_Coniosporium apollinis CBS 100218	4.42739e-05	0	4.42739e-05	4.42739e-05								Archaea_Halococcus hamelinensis
	Archaea_Marine Group I thaumarchaeote SCGC AAA799-E16	0.000102915	0	0.000102915	0.000102915		Bacteria_Dickeya sp.	1.12637e-05	0	1.12637e-05	1.12637e-05		Eukaryota_Cimex lectularius	0.000166062	0	0.000166062	0.000166062								Archaea_Haloarcula californiae	3.42841e-05	0	3.42841e-05	3.42841e-05		Bacteria_Enterobacter cloacae complex sp. GN06232	0.000316982	0	0.000316982	0.000316982		Eukaryota_Crocosphaera watsonii	4.42739e-05	0	4.42739e-05	4.42739e-05								Archaea_Halopiger salifodinae
	Archaea_Marine Group I thaumarchaeote SCGC RSA3	0.000102915	0	0.000102915	0.000102915		Bacteria_Dysgonomonas mossii	1.12637e-05	0	1.12637e-05	1.12637e-05		Eukaryota_Cladophialophora carrionii CBS 160.54	0.000166062	0	0.000166062	0.000166062								Archaea_Haloarcula hispanica	3.42841e-05	0	3.42841e-05	3.42841e-05		Bacteria_Gemmiger formicilis	0.000316982	0	0.000316982	0.000316982		Eukaryota_Cryptococcus gattii WM276	4.42739e-05	0	4.42739e-05	4.42739e-05								Archaea_Haloquadratum walsbyi
	Archaea_Methanococcus maripaludis	0.000102915	0	0.000102915	0.000102915		Bacteria_Ensifer adhaerens	1.12637e-05	0	1.12637e-05	1.12637e-05		Eukaryota_Nannizzia gypsea CBS 118893	0.000166062	0	0.000166062	0.000166062								Archaea_Haloarcula sinaiiensis	3.42841e-05	0	3.42841e-05	3.42841e-05		Bacteria_Prevotella bivia	0.000305662	0	0.000305662	0.000305662		Eukaryota_Cyphellophora europaea CBS 101466	4.42739e-05	0	4.42739e-05	4.42739e-05								Archaea_Halorubrum coriense
	Archaea_Methanomicrobium mobile	0.000102915	0	0.000102915	0.000102915		Bacteria_Ensifer sp.	1.12637e-05	0	1.12637e-05	1.12637e-05		Eukaryota_Xylona heveae TC161	0.000166062	0	0.000166062	0.000166062								Archaea_Haloarcula vallismortis	3.42841e-05	0	3.42841e-05	3.42841e-05		Bacteria_Streptococcus agalactiae	0.000305662	0	0.000305662	0.000305662		Eukaryota_Erythranthe guttata	4.42739e-05	0	4.42739e-05	4.42739e-05								Archaea_Methanobrevibacter filiformis
	Archaea_Methanothermococcus okinawensis	0.000102915	0	0.000102915	0.000102915		Bacteria_Enterococcus faecium DO	1.12637e-05	0	1.12637e-05	1.12637e-05		Eukaryota_Aspergillus candidus	0.000142339	0	0.000142339	0.000142339								Archaea_Halococcus saccharolyticus	3.42841e-05	0	3.42841e-05	3.42841e-05		Bacteria_Prevotella pallens	0.000294341	0	0.000294341	0.000294341		Eukaryota_Escherichia coli	4.42739e-05	0	4.42739e-05	4.42739e-05								Archaea_Methanobrevibacter wolinii
	Archaea_Pyrococcus kukulkanii	0.000102915	0	0.000102915	0.000102915		Bacteria_Fischerella sp. PCC 9339	1.12637e-05	0	1.12637e-05	1.12637e-05		Eukaryota_Aspergillus uvarum CBS 121591	0.000142339	0	0.000142339	0.000142339								Archaea_Halococcus salifodinae	3.42841e-05	0	3.42841e-05	3.42841e-05		Bacteria_Emergencia timonensis	0.00028302	0	0.00028302	0.00028302		Eukaryota_Fibroporia radiculosa	4.42739e-05	0	4.42739e-05	4.42739e-05								Archaea_Methanofollis liminatans
	Archaea_Pyrococcus sp. NA2	0.000102915	0	0.000102915	0.000102915		Bacteria_Frateuria sp. Soil773	1.12637e-05	0	1.12637e-05	1.12637e-05		Eukaryota_Bipolaris zeicola 26-R-13	0.000142339	0	0.000142339	0.000142339								Archaea_Halopiger goleimassiliensis	3.42841e-05	0	3.42841e-05	3.42841e-05		Bacteria_Enterobacter cloacae complex 'Hoffmann cluster IV'	0.00028302	0	0.00028302	0.00028302		Eukaryota_Kluyveromyces marxianus DMKU3-1042	4.42739e-05	0	4.42739e-05	4.42739e-05								Archaea_Methanoplanus limicola
	Archaea_Thermococcus sibiricus	0.000102915	0	0.000102915	0.000102915		Bacteria_Gammaproteobacteria sp.	1.12637e-05	0	1.12637e-05	1.12637e-05		Eukaryota_Exophiala oligosperma	0.000142339	0	0.000142339	0.000142339								Archaea_Haloquadratum walsbyi	3.42841e-05	0	3.42841e-05	3.42841e-05		Bacteria_Escherichia coli O83:H1 str. NRG 857C	0.00028302	0	0.00028302	0.00028302		Eukaryota_Kwoniella bestiolae CBS 10118	4.42739e-05	0	4.42739e-05	4.42739e-05								Archaea_Methanosaeta concilii
	Archaea_Candidatus Methanoperedens sp.	9.00507e-05	0	9.00507e-05	9.00507e-05		Bacteria_Geofilum rubicundum	1.12637e-05	0	1.12637e-05	1.12637e-05		Eukaryota_Fonsecaea nubica	0.000142339	0	0.000142339	0.000142339								Archaea_Methanobacterium sp. A39	3.42841e-05	0	3.42841e-05	3.42841e-05		Bacteria_Shigella boydii	0.00028302	0	0.00028302	0.00028302		Eukaryota_Postia placenta MAD-698-R-SB12	4.42739e-05	0	4.42739e-05	4.42739e-05								Archaea_Methanosarcina acetivorans
	Archaea_Methanocaldococcus vulcanius	9.00507e-05	0	9.00507e-05	9.00507e-05		Bacteria_Gluconobacter frateurii	1.12637e-05	0	1.12637e-05	1.12637e-05		Eukaryota_Fusarium circinatum	0.000142339	0	0.000142339	0.000142339								Archaea_Methanobrevibacter boviskoreani	3.42841e-05	0	3.42841e-05	3.42841e-05		Bacteria_Virgibacillus senegalensis	0.00028302	0	0.00028302	0.00028302		Eukaryota_Rhodotorula graminis WP1	4.42739e-05	0	4.42739e-05	4.42739e-05								Archaea_Methermicoccus shengliensis
	Archaea_Methanocorpusculum labreanum	9.00507e-05	0	9.00507e-05	9.00507e-05		Bacteria_Gluconobacter thailandicus	1.12637e-05	0	1.12637e-05	1.12637e-05		Eukaryota_Fusarium graminearum	0.000142339	0	0.000142339	0.000142339								Archaea_Methanobrevibacter filiformis	3.42841e-05	0	3.42841e-05	3.42841e-05		Bacteria_Klebsiella aerogenes	0.000271699	0	0.000271699	0.000271699		Eukaryota_Rhodotorula toruloides NP11	4.42739e-05	0	4.42739e-05	4.42739e-05								Archaea_Natrinema altunense
	Archaea_Methanothermobacter sp.	9.00507e-05	0	9.00507e-05	9.00507e-05		Bacteria_Granulibacter bethesdensis	1.12637e-05	0	1.12637e-05	1.12637e-05		Eukaryota_Paracoccidioides brasiliensis Pb18	0.000142339	0	0.000142339	0.000142339								Archaea_Methanocorpusculum labreanum	3.42841e-05	0	3.42841e-05	3.42841e-05		Bacteria_Bacteroides intestinalis	0.000260378	0	0.000260378	0.000260378		Eukaryota_Salpingoeca rosetta	4.42739e-05	0	4.42739e-05	4.42739e-05								Archaea_Natronococcus amylolyticus
	Archaea_Methanotorris formicicus	9.00507e-05	0	9.00507e-05	9.00507e-05		Bacteria_Granulicella sp.	1.12637e-05	0	1.12637e-05	1.12637e-05		Eukaryota_Penicilliopsis zonata CBS 506.65	0.000142339	0	0.000142339	0.000142339								Archaea_Methanomethylovorans hollandica	3.42841e-05	0	3.42841e-05	3.42841e-05		Bacteria_Blautia sp. YL58	0.000260378	0	0.000260378	0.000260378		Eukaryota_Schizophyllum commune H4-8	4.42739e-05	0	4.42739e-05	4.42739e-05								Archaea_Natronococcus occultus
	Archaea_Nitrosopumilaceae sp.	9.00507e-05	0	9.00507e-05	9.00507e-05		Bacteria_Haloferula sp. BvORR071	1.12637e-05	0	1.12637e-05	1.12637e-05		Eukaryota_Pyrenophora tritici-repentis Pt-1C-BFP	0.000142339	0	0.000142339	0.000142339								Archaea_Methanoplanus limicola	3.42841e-05	0	3.42841e-05	3.42841e-05		Bacteria_Christensenella massiliensis	0.000260378	0	0.000260378	0.000260378		Eukaryota_Talaromyces stipitatus ATCC 10500	4.42739e-05	0	4.42739e-05	4.42739e-05								Archaea_Halalkalicoccus jeotgali
	Archaea_Pyrococcus yayanosii	9.00507e-05	0	9.00507e-05	9.00507e-05		Bacteria_Herbaspirillum autotrophicum	1.12637e-05	0	1.12637e-05	1.12637e-05		Eukaryota_Quercus suber	0.000142339	0	0.000142339	0.000142339								Archaea_Methanosalsum zhilinae	3.42841e-05	0	3.42841e-05	3.42841e-05		Bacteria_Dorea formicigenerans	0.000260378	0	0.000260378	0.000260378		Eukaryota_Trametes versicolor FP-101664 SS1	4.42739e-05	0	4.42739e-05	4.42739e-05								Archaea_Halalkalicoccus paucihalophilus
	Archaea_Thermococcus barophilus	9.00507e-05	0	9.00507e-05	9.00507e-05		Bacteria_Hoeflea sp. BAL378	1.12637e-05	0	1.12637e-05	1.12637e-05		Eukaryota_Zymoseptoria tritici IPO323	0.000142339	0	0.000142339	0.000142339								Archaea_Methanosarcina acetivorans	3.42841e-05	0	3.42841e-05	3.42841e-05		Bacteria_Citrobacter amalonaticus	0.000249058	0	0.000249058	0.000249058		Eukaryota_Trichosporon asahii var. asahii CBS 2479	4.42739e-05	0	4.42739e-05	4.42739e-05								Archaea_Haloarcula sp. CBA1127
	Archaea_Thermococcus cleftensis	9.00507e-05	0	9.00507e-05	9.00507e-05		Bacteria_Ketogulonicigenium vulgare WSH-001	1.12637e-05	0	1.12637e-05	1.12637e-05		Eukaryota_Acaromyces ingoldii	0.000118616	0	0.000118616	0.000118616								Archaea_Methanosphaerula palustris	3.42841e-05	0	3.42841e-05	3.42841e-05		Bacteria_Escherichia sp.	0.000249058	0	0.000249058	0.000249058		Eukaryota_Ustilago maydis	4.42739e-05	0	4.42739e-05	4.42739e-05								Archaea_halophilic archaeon DL31
	Archaea_Thermogladius cellulolyticus	9.00507e-05	0	9.00507e-05	9.00507e-05		Bacteria_Leptospira weilii	1.12637e-05	0	1.12637e-05	1.12637e-05		Eukaryota_Aspergillus bombycis	0.000118616	0	0.000118616	0.000118616								Archaea_Methanothermobacter thermautotrophicus	3.42841e-05	0	3.42841e-05	3.42841e-05		Bacteria_Prevotella enoeca	0.000249058	0	0.000249058	0.000249058		Eukaryota_Wallemia ichthyophaga EXF-994	4.42739e-05	0	4.42739e-05	4.42739e-05								Archaea_Halorubrum ezzemoulense
	Archaea_Candidatus Methanomassiliicoccus intestinalis	7.71863e-05	0	7.71863e-05	7.71863e-05		Bacteria_Maricaulis maris	1.12637e-05	0	1.12637e-05	1.12637e-05		Eukaryota_Aspergillus brunneoviolaceus CBS 621.78	0.000118616	0	0.000118616	0.000118616								Archaea_Natrialba aegyptia	3.42841e-05	0	3.42841e-05	3.42841e-05		Bacteria_Prevotella ihumii	0.000249058	0	0.000249058	0.000249058		Eukaryota_Acropora digitifera	2.95159e-05	0	2.95159e-05	2.95159e-05								Archaea_Halorubrum lacusprofundi
	Archaea_Halolamina pelagica	7.71863e-05	0	7.71863e-05	7.71863e-05		Bacteria_Massilia sp.	1.12637e-05	0	1.12637e-05	1.12637e-05		Eukaryota_Blastomyces gilchristii SLH14081	0.000118616	0	0.000118616	0.000118616								Archaea_Natrialba taiwanensis	3.42841e-05	0	3.42841e-05	3.42841e-05		Bacteria_Enterobacter mori	0.000237737	0	0.000237737	0.000237737		Eukaryota_Afipia sp. P52-10	2.95159e-05	0	2.95159e-05	2.95159e-05								Archaea_Haloterrigena saccharevitans
	Archaea_Marine Group I thaumarchaeote SCGC AAA799-D11	7.71863e-05	0	7.71863e-05	7.71863e-05		Bacteria_Massilia sp. Root133	1.12637e-05	0	1.12637e-05	1.12637e-05		Eukaryota_Capronia epimyces CBS 606.96	0.000118616	0	0.000118616	0.000118616								Archaea_Natronococcus amylolyticus	3.42841e-05	0	3.42841e-05	3.42841e-05		Bacteria_Shigella flexneri	0.000237737	0	0.000237737	0.000237737		Eukaryota_Amorphotheca resinae ATCC 22711	2.95159e-05	0	2.95159e-05	2.95159e-05								Archaea_methanogenic archaeon ISO4-H5
	Archaea_Methanobrevibacter arboriphilus	7.71863e-05	0	7.71863e-05	7.71863e-05		Bacteria_Massilia sp. Root351	1.12637e-05	0	1.12637e-05	1.12637e-05		Eukaryota_Dichomitus squalens LYAD-421 SS1	0.000118616	0	0.000118616	0.000118616								Archaea_Natronomonas pharaonis	3.42841e-05	0	3.42841e-05	3.42841e-05		Bacteria_Shigella sp.	0.000237737	0	0.000237737	0.000237737		Eukaryota_Ascoidea rubescens DSM 1968	2.95159e-05	0	2.95159e-05	2.95159e-05								Archaea_Methanolobus psychrophilus
	Archaea_Methanocorpusculum bavaricum	7.71863e-05	0	7.71863e-05	7.71863e-05		Bacteria_Mesorhizobium ciceri	1.12637e-05	0	1.12637e-05	1.12637e-05		Eukaryota_Talaromyces atroroseus	0.000118616	0	0.000118616	0.000118616								Archaea_Candidatus Methanoperedens nitroreducens	2.28561e-05	0	2.28561e-05	2.28561e-05		Bacteria_Bifidobacterium scardovii	0.000226416	0	0.000226416	0.000226416		Eukaryota_Aspergillus eucalypticola CBS 122712	2.95159e-05	0	2.95159e-05	2.95159e-05								Archaea_Methanomethylovorans hollandica
	Archaea_Thermococcus chitonophagus	7.71863e-05	0	7.71863e-05	7.71863e-05		Bacteria_Mesorhizobium sp. WSM3873	1.12637e-05	0	1.12637e-05	1.12637e-05		Eukaryota_Uncinocarpus reesii 1704	0.000118616	0	0.000118616	0.000118616								Archaea_Haladaptatus cibarius	2.28561e-05	0	2.28561e-05	2.28561e-05		Bacteria_Catenibacterium mitsuokai	0.000226416	0	0.000226416	0.000226416		Eukaryota_Astyanax mexicanus	2.95159e-05	0	2.95159e-05	2.95159e-05								Archaea_Methanosarcina mazei
	Archaea_Thermococcus eurythermalis	7.71863e-05	0	7.71863e-05	7.71863e-05		Bacteria_Methylobacterium mesophilicum	1.12637e-05	0	1.12637e-05	1.12637e-05		Eukaryota_Volvox carteri f. nagariensis	0.000118616	0	0.000118616	0.000118616								Archaea_haloarchaeon 3A1_DGR	2.28561e-05	0	2.28561e-05	2.28561e-05		Bacteria_Libanicoccus massiliensis	0.000226416	0	0.000226416	0.000226416		Eukaryota_Bacillus simplex	2.95159e-05	0	2.95159e-05	2.95159e-05								Archaea_Methanosarcina sp.
	Archaea_Thermococcus kodakarensis	7.71863e-05	0	7.71863e-05	7.71863e-05		Bacteria_Methylobacterium sp. GXF4	1.12637e-05	0	1.12637e-05	1.12637e-05		Eukaryota_Anthracocystis flocculosa PF-1	9.48924e-05	0	9.48924e-05	9.48924e-05								Archaea_Haloarcula sp.	2.28561e-05	0	2.28561e-05	2.28561e-05		Bacteria_Streptococcus pneumoniae	0.000226416	0	0.000226416	0.000226416		Eukaryota_Bradyrhizobium erythrophlei	2.95159e-05	0	2.95159e-05	2.95159e-05								Archaea_Natrialba asiatica
	Archaea_Thermococcus paralvinellae	7.71863e-05	0	7.71863e-05	7.71863e-05		Bacteria_Methylobacterium sp. Leaf104	1.12637e-05	0	1.12637e-05	1.12637e-05		Eukaryota_Aspergillus clavatus NRRL 1	9.48924e-05	0	9.48924e-05	9.48924e-05								Archaea_Haloarcula sp. K1	2.28561e-05	0	2.28561e-05	2.28561e-05		Bacteria_Clostridium sp. AT4	0.000215095	0	0.000215095	0.000215095		Eukaryota_Chaetomium globosum CBS 148.51	2.95159e-05	0	2.95159e-05	2.95159e-05								Archaea_Natrialba sp. SSL1
	Archaea_Thermococcus thioreducens	7.71863e-05	0	7.71863e-05	7.71863e-05		Bacteria_Methylobacterium sp. Leaf456	1.12637e-05	0	1.12637e-05	1.12637e-05		Eukaryota_Aspergillus neoniger CBS 115656	9.48924e-05	0	9.48924e-05	9.48924e-05								Archaea_Halococcus sediminicola	2.28561e-05	0	2.28561e-05	2.28561e-05		Bacteria_Enterobacter timonensis	0.000215095	0	0.000215095	0.000215095		Eukaryota_Colletotrichum higginsianum IMI 349063	2.95159e-05	0	2.95159e-05	2.95159e-05								Archaea_Natrinema pallidum
	Archaea_Acidilobus saccharovorans	6.43219e-05	0	6.43219e-05	6.43219e-05		Bacteria_Methylocystis sp. LW5	1.12637e-05	0	1.12637e-05	1.12637e-05		Eukaryota_Bipolaris maydis ATCC 48331	9.48924e-05	0	9.48924e-05	9.48924e-05								Archaea_Halorubrum aidingense	2.28561e-05	0	2.28561e-05	2.28561e-05		Bacteria_Escherichia coli O157:H7 str. Sakai	0.000215095	0	0.000215095	0.000215095		Eukaryota_Cutaneotrichosporon oleaginosum	2.95159e-05	0	2.95159e-05	2.95159e-05								Archaea_Natrinema pellirubrum
	Archaea_Candidatus Methanomethylophilus alvus	6.43219e-05	0	6.43219e-05	6.43219e-05		Bacteria_Methylomonas sp. DH-1	1.12637e-05	0	1.12637e-05	1.12637e-05		Eukaryota_Cladophialophora immunda	9.48924e-05	0	9.48924e-05	9.48924e-05								Archaea_Halorubrum halophilum	2.28561e-05	0	2.28561e-05	2.28561e-05		Bacteria_Streptococcus mutans UA159	0.000215095	0	0.000215095	0.000215095		Eukaryota_Cynoglossus semilaevis	2.95159e-05	0	2.95159e-05	2.95159e-05								Archaea_Archaeoglobus veneficus
	Archaea_Halogeometricum borinquense	6.43219e-05	0	6.43219e-05	6.43219e-05		Bacteria_Methylosinus sp. R-45379	1.12637e-05	0	1.12637e-05	1.12637e-05		Eukaryota_Exaiptasia pallida	9.48924e-05	0	9.48924e-05	9.48924e-05								Archaea_Halorubrum kocurii	2.28561e-05	0	2.28561e-05	2.28561e-05		Bacteria_Clostridium clostridioforme	0.000203774	0	0.000203774	0.000203774		Eukaryota_Drosophila grimshawi	2.95159e-05	0	2.95159e-05	2.95159e-05								Archaea_Haladaptatus paucihalophilus
	Archaea_Ignicoccus hospitalis	6.43219e-05	0	6.43219e-05	6.43219e-05		Bacteria_Micromonospora rosaria	1.12637e-05	0	1.12637e-05	1.12637e-05		Eukaryota_Helobdella robusta	9.48924e-05	0	9.48924e-05	9.48924e-05								Archaea_Halorubrum lacusprofundi	2.28561e-05	0	2.28561e-05	2.28561e-05		Bacteria_Collinsella ihuae	0.000203774	0	0.000203774	0.000203774		Eukaryota_Emiliania huxleyi CCMP1516	2.95159e-05	0	2.95159e-05	2.95159e-05								Archaea_Haloarcula rubripromontorii
	Archaea_Methanobrevibacter olleyae	6.43219e-05	0	6.43219e-05	6.43219e-05		Bacteria_Moheibacter sediminis	1.12637e-05	0	1.12637e-05	1.12637e-05		Eukaryota_Nicotiana attenuata	9.48924e-05	0	9.48924e-05	9.48924e-05								Archaea_Halorubrum lipolyticum	2.28561e-05	0	2.28561e-05	2.28561e-05		Bacteria_Collinsella sp. MS5	0.000192454	0	0.000192454	0.000192454		Eukaryota_Eremothecium gossypii ATCC 10895	2.95159e-05	0	2.95159e-05	2.95159e-05								Archaea_Haloarcula sp.
	Archaea_Methanocaldococcus fervens	6.43219e-05	0	6.43219e-05	6.43219e-05		Bacteria_Moorea producens	1.12637e-05	0	1.12637e-05	1.12637e-05		Eukaryota_Phanerochaete carnosa HHB-10118-sp	9.48924e-05	0	9.48924e-05	9.48924e-05								Archaea_Halorubrum saccharovorum	2.28561e-05	0	2.28561e-05	2.28561e-05		Bacteria_Enterobacter sp. BIDMC110	0.000192454	0	0.000192454	0.000192454		Eukaryota_Ganoderma meredithae	2.95159e-05	0	2.95159e-05	2.95159e-05								Archaea_Halobacteria sp.
	Archaea_Methanocaldococcus sp. FS406-22	6.43219e-05	0	6.43219e-05	6.43219e-05		Bacteria_Mycobacterium asiaticum	1.12637e-05	0	1.12637e-05	1.12637e-05		Eukaryota_Populus euphratica	9.48924e-05	0	9.48924e-05	9.48924e-05								Archaea_Halosimplex carlsbadense	2.28561e-05	0	2.28561e-05	2.28561e-05		Bacteria_Escherichia fergusonii	0.000192454	0	0.000192454	0.000192454		Eukaryota_Histoplasma capsulatum NAm1	2.95159e-05	0	2.95159e-05	2.95159e-05								Archaea_Halobaculum gomorrense
	Archaea_Methanococcus aeolicus	6.43219e-05	0	6.43219e-05	6.43219e-05		Bacteria_Mycobacterium sp. 1554424.7	1.12637e-05	0	1.12637e-05	1.12637e-05		Eukaryota_Puccinia graminis f. sp. tritici CRL 75-36-700-3	9.48924e-05	0	9.48924e-05	9.48924e-05								Archaea_Methanobacterium congolense	2.28561e-05	0	2.28561e-05	2.28561e-05		Bacteria_Gordonibacter pamelaeae	0.000192454	0	0.000192454	0.000192454		Eukaryota_Klebsiella pneumoniae	2.95159e-05	0	2.95159e-05	2.95159e-05								Archaea_Halococcus saccharolyticus
	Archaea_Methanosarcina sp. 2.H.T.1A.15	6.43219e-05	0	6.43219e-05	6.43219e-05		Bacteria_Mycobacterium tuberculosis	1.12637e-05	0	1.12637e-05	1.12637e-05		Eukaryota_Trametes versicolor FP-101664 SS1	9.48924e-05	0	9.48924e-05	9.48924e-05								Archaea_Methanocorpusculum bavaricum	2.28561e-05	0	2.28561e-05	2.28561e-05		Bacteria_Legionella pneumophila subsp. pneumophila str. Philadelphia 1	0.000192454	0	0.000192454	0.000192454		Eukaryota_Kockovaella imperatae	2.95159e-05	0	2.95159e-05	2.95159e-05								Archaea_Halolamina sp. CBA1230
	Archaea_Nitrosopumilus sp. AR	6.43219e-05	0	6.43219e-05	6.43219e-05		Bacteria_Mycoplasma testudinis	1.12637e-05	0	1.12637e-05	1.12637e-05		Eukaryota_Trichophyton benhamiae CBS 112371	9.48924e-05	0	9.48924e-05	9.48924e-05								Archaea_Methanohalophilus portucalensis	2.28561e-05	0	2.28561e-05	2.28561e-05		Bacteria_Streptococcus sp.	0.000192454	0	0.000192454	0.000192454		Eukaryota_Komagataeibacter rhaeticus	2.95159e-05	0	2.95159e-05	2.95159e-05								Archaea_Halorhabdus utahensis
	Archaea_Pyrococcus sp. ST04	6.43219e-05	0	6.43219e-05	6.43219e-05		Bacteria_Myxococcus fulvus	1.12637e-05	0	1.12637e-05	1.12637e-05		Eukaryota_Aspergillus campestris IBT 28561	7.11693e-05	0	7.11693e-05	7.11693e-05								Archaea_Methanosarcina sp.	2.28561e-05	0	2.28561e-05	2.28561e-05		Bacteria_Trabulsiella odontotermitis	0.000192454	0	0.000192454	0.000192454		Eukaryota_Komagataella phaffii GS115	2.95159e-05	0	2.95159e-05	2.95159e-05								Archaea_Halorientalis sp. IM1011
	Archaea_Halobacterium hubeiense	5.14575e-05	0	5.14575e-05	5.14575e-05		Bacteria_Myxococcus xanthus	1.12637e-05	0	1.12637e-05	1.12637e-05		Eukaryota_Aspergillus glaucus CBS 516.65	7.11693e-05	0	7.11693e-05	7.11693e-05								Archaea_Methanosarcina sp. 1.H.T.1A.1	2.28561e-05	0	2.28561e-05	2.28561e-05		Bacteria_Bacteroides eggerthii	0.000181133	0	0.000181133	0.000181133		Eukaryota_Lobosporangium transversale	2.95159e-05	0	2.95159e-05	2.95159e-05								Archaea_Halorubrum sp.
	Archaea_Halodesulfurarchaeum formicicum	5.14575e-05	0	5.14575e-05	5.14575e-05		Bacteria_Nitratireductor basaltis	1.12637e-05	0	1.12637e-05	1.12637e-05		Eukaryota_Aureobasidium subglaciale EXF-2481	7.11693e-05	0	7.11693e-05	7.11693e-05								Archaea_Methanosarcina thermophila	2.28561e-05	0	2.28561e-05	2.28561e-05		Bacteria_Bacteroides sp. 3_1_40A	0.000181133	0	0.000181133	0.000181133		Eukaryota_Moorea producens	2.95159e-05	0	2.95159e-05	2.95159e-05								Archaea_Halorubrum tropicale
	Archaea_Haloferax sp.	5.14575e-05	0	5.14575e-05	5.14575e-05		Bacteria_Nitrosospira multiformis	1.12637e-05	0	1.12637e-05	1.12637e-05		Eukaryota_Beijerinckia mobilis	7.11693e-05	0	7.11693e-05	7.11693e-05								Archaea_Natrialba asiatica	2.28561e-05	0	2.28561e-05	2.28561e-05		Bacteria_Bacteroides thetaiotaomicron	0.000181133	0	0.000181133	0.000181133		Eukaryota_Nematostella vectensis	2.95159e-05	0	2.95159e-05	2.95159e-05								Archaea_Halosimplex carlsbadense
	Archaea_Halopiger djelfimassiliensis	5.14575e-05	0	5.14575e-05	5.14575e-05		Bacteria_Nostoc sp. KVJ20	1.12637e-05	0	1.12637e-05	1.12637e-05		Eukaryota_Bipolaris victoriae FI3	7.11693e-05	0	7.11693e-05	7.11693e-05								Archaea_Natrialba chahannaoensis	2.28561e-05	0	2.28561e-05	2.28561e-05		Bacteria_Collinsella tanakaei	0.000181133	0	0.000181133	0.000181133		Eukaryota_Phialocephala scopiformis	2.95159e-05	0	2.95159e-05	2.95159e-05								Archaea_Halostagnicola larsenii
	Archaea_Haloquadratum walsbyi	5.14575e-05	0	5.14575e-05	5.14575e-05		Bacteria_Novosphingobium sp. B1	1.12637e-05	0	1.12637e-05	1.12637e-05		Eukaryota_Chondrus crispus	7.11693e-05	0	7.11693e-05	7.11693e-05								Archaea_Natrialba magadii	2.28561e-05	0	2.28561e-05	2.28561e-05		Bacteria_Enterobacter cloacae complex 'Hoffmann cluster III'	0.000181133	0	0.000181133	0.000181133		Eukaryota_Pichia kudriavzevii	2.95159e-05	0	2.95159e-05	2.95159e-05								Archaea_Methanobacterium congolense
	Archaea_Halosimplex carlsbadense	5.14575e-05	0	5.14575e-05	5.14575e-05		Bacteria_Ohtaekwangia koreensis	1.12637e-05	0	1.12637e-05	1.12637e-05		Eukaryota_Cladophialophora psammophila CBS 110553	7.11693e-05	0	7.11693e-05	7.11693e-05								Archaea_Natrialba sp. SSL1	2.28561e-05	0	2.28561e-05	2.28561e-05		Bacteria_Enterobacter sp. 50588862	0.000181133	0	0.000181133	0.000181133		Eukaryota_Plasmodium knowlesi strain H	2.95159e-05	0	2.95159e-05	2.95159e-05								Archaea_Methanobacterium sp. A39
	Archaea_Methanobrevibacter smithii	5.14575e-05	0	5.14575e-05	5.14575e-05		Bacteria_Paenibacillus borealis	1.12637e-05	0	1.12637e-05	1.12637e-05		Eukaryota_Coniophora puteana RWD-64-598 SS2	7.11693e-05	0	7.11693e-05	7.11693e-05								Archaea_Natronomonas moolapensis	2.28561e-05	0	2.28561e-05	2.28561e-05		Bacteria_Flavonifractor plautii	0.000181133	0	0.000181133	0.000181133		Eukaryota_Pleurotus ostreatus	2.95159e-05	0	2.95159e-05	2.95159e-05								Archaea_Methanobacterium sp. MB1
	Archaea_Methanobrevibacter wolinii	5.14575e-05	0	5.14575e-05	5.14575e-05		Bacteria_Paenibacillus sp. VT-16-81	1.12637e-05	0	1.12637e-05	1.12637e-05		Eukaryota_Eimeria tenella	7.11693e-05	0	7.11693e-05	7.11693e-05								Archaea_Salinarchaeum sp. Harcht-Bsk1	2.28561e-05	0	2.28561e-05	2.28561e-05		Bacteria_Senegalimassilia anaerobia	0.000181133	0	0.000181133	0.000181133		Eukaryota_Populus euphratica	2.95159e-05	0	2.95159e-05	2.95159e-05								Archaea_Methanococcoides methylutens
	Archaea_Methanocaldococcus infernus	5.14575e-05	0	5.14575e-05	5.14575e-05		Bacteria_Paludisphaera borealis	1.12637e-05	0	1.12637e-05	1.12637e-05		Eukaryota_Exophiala dermatitidis NIH/UT8656	7.11693e-05	0	7.11693e-05	7.11693e-05								Archaea_Candidatus Methanomethylophilus sp. 1R26	1.1428e-05	0	1.1428e-05	1.1428e-05		Bacteria_Streptococcus equi	0.000181133	0	0.000181133	0.000181133		Eukaryota_Priapulus caudatus	2.95159e-05	0	2.95159e-05	2.95159e-05								Archaea_Methanocorpusculum labreanum
	Archaea_Methanocaldococcus jannaschii	5.14575e-05	0	5.14575e-05	5.14575e-05		Bacteria_Paraburkholderia nodosa	1.12637e-05	0	1.12637e-05	1.12637e-05		Eukaryota_Exophiala spinifera	7.11693e-05	0	7.11693e-05	7.11693e-05								Archaea_Haladaptatus sp. R4	1.1428e-05	0	1.1428e-05	1.1428e-05		Bacteria_Streptococcus phage 370.3	0.000181133	0	0.000181133	0.000181133		Eukaryota_Pygocentrus nattereri	2.95159e-05	0	2.95159e-05	2.95159e-05								Archaea_Methanoculleus marisnigri
	Archaea_Methanococcus vannielii	5.14575e-05	0	5.14575e-05	5.14575e-05		Bacteria_Paraburkholderia terricola	1.12637e-05	0	1.12637e-05	1.12637e-05		Eukaryota_Fomitiporia mediterranea MF3/22	7.11693e-05	0	7.11693e-05	7.11693e-05								Archaea_Haloarcula argentinensis	1.1428e-05	0	1.1428e-05	1.1428e-05		Bacteria_Bifidobacterium saguini	0.000169812	0	0.000169812	0.000169812		Eukaryota_Quercus suber	2.95159e-05	0	2.95159e-05	2.95159e-05								Archaea_Methanoculleus thermophilus
	Archaea_Methanogenium cariaci	5.14575e-05	0	5.14575e-05	5.14575e-05		Bacteria_Pelomonas sp. Root1444	1.12637e-05	0	1.12637e-05	1.12637e-05		Eukaryota_Fonsecaea erecta	7.11693e-05	0	7.11693e-05	7.11693e-05								Archaea_Haloarcula marismortui	1.1428e-05	0	1.1428e-05	1.1428e-05		Bacteria_Lachnospiraceae sp.	0.000169812	0	0.000169812	0.000169812		Eukaryota_Rhizophagus irregularis DAOM 181602=DAOM 197198	2.95159e-05	0	2.95159e-05	2.95159e-05								Archaea_Methanolobus tindarius
	Archaea_Methanothermococcus thermolithotrophicus	5.14575e-05	0	5.14575e-05	5.14575e-05		Bacteria_Phenylobacterium sp. Root700	1.12637e-05	0	1.12637e-05	1.12637e-05		Eukaryota_Fonsecaea pedrosoi CBS 271.37	7.11693e-05	0	7.11693e-05	7.11693e-05								Archaea_Halobacteria sp.	1.1428e-05	0	1.1428e-05	1.1428e-05		Bacteria_Streptococcus iniae	0.000169812	0	0.000169812	0.000169812		Eukaryota_Saccharomyces kudriavzevii	2.95159e-05	0	2.95159e-05	2.95159e-05								Archaea_Methanoregula formicica
	Archaea_Natronomonas pharaonis	5.14575e-05	0	5.14575e-05	5.14575e-05		Bacteria_Pseudanabaena biceps	1.12637e-05	0	1.12637e-05	1.12637e-05		Eukaryota_Malassezia sympodialis ATCC 42132	7.11693e-05	0	7.11693e-05	7.11693e-05								Archaea_Halobacterium salinarum	1.1428e-05	0	1.1428e-05	1.1428e-05		Bacteria_Tyzzerella sp. Marseille-P3062	0.000169812	0	0.000169812	0.000169812		Eukaryota_Saccharomyces pastorianus	2.95159e-05	0	2.95159e-05	2.95159e-05								Archaea_Methanosalsum zhilinae
	Archaea_Palaeococcus pacificus	5.14575e-05	0	5.14575e-05	5.14575e-05		Bacteria_pseudomallei group sp.	1.12637e-05	0	1.12637e-05	1.12637e-05		Eukaryota_Melampsora larici-populina 98AG31	7.11693e-05	0	7.11693e-05	7.11693e-05								Archaea_Halobiforma lacisalsi	1.1428e-05	0	1.1428e-05	1.1428e-05		Bacteria_Bacteroides sp. 4_3_47FAA	0.000158491	0	0.000158491	0.000158491		Eukaryota_Solenopsis invicta	2.95159e-05	0	2.95159e-05	2.95159e-05								Archaea_Methanosarcina flavescens
	Archaea_Pyrococcus horikoshii	5.14575e-05	0	5.14575e-05	5.14575e-05		Bacteria_Pseudomonas alcaliphila	1.12637e-05	0	1.12637e-05	1.12637e-05		Eukaryota_Orbicella faveolata	7.11693e-05	0	7.11693e-05	7.11693e-05								Archaea_Halococcus agarilyticus	1.1428e-05	0	1.1428e-05	1.1428e-05		Bacteria_Blautia massiliensis	0.000158491	0	0.000158491	0.000158491		Eukaryota_Thermothelomyces thermophila ATCC 42464	2.95159e-05	0	2.95159e-05	2.95159e-05								Archaea_Methanosphaerula palustris
	Archaea_Pyrodictium delaneyi	5.14575e-05	0	5.14575e-05	5.14575e-05		Bacteria_Pseudomonas gingeri	1.12637e-05	0	1.12637e-05	1.12637e-05		Eukaryota_Pomacea canaliculata	7.11693e-05	0	7.11693e-05	7.11693e-05								Archaea_Halococcus thailandensis	1.1428e-05	0	1.1428e-05	1.1428e-05		Bacteria_Parabacteroides distasonis	0.000158491	0	0.000158491	0.000158491		Eukaryota_Tilletia indica	2.95159e-05	0	2.95159e-05	2.95159e-05								Archaea_Methanothermobacter thermautotrophicus
	Archaea_Thermofilum uzonense	5.14575e-05	0	5.14575e-05	5.14575e-05		Bacteria_Pseudomonas saudiphocaensis	1.12637e-05	0	1.12637e-05	1.12637e-05		Eukaryota_Rhodotorula graminis WP1	7.11693e-05	0	7.11693e-05	7.11693e-05								Archaea_Halodesulfurarchaeum formicicum	1.1428e-05	0	1.1428e-05	1.1428e-05		Bacteria_Prevotella amnii	0.000158491	0	0.000158491	0.000158491		Eukaryota_Tumebacillus algifaecis	2.95159e-05	0	2.95159e-05	2.95159e-05								Archaea_Natrialba taiwanensis
	Archaea_Thermoplasma acidophilum	5.14575e-05	0	5.14575e-05	5.14575e-05		Bacteria_Pseudomonas sp. B28(2017)	1.12637e-05	0	1.12637e-05	1.12637e-05		Eukaryota_Scheffersomyces stipitis CBS 6054	7.11693e-05	0	7.11693e-05	7.11693e-05								Archaea_Haloferacaceae sp.	1.1428e-05	0	1.1428e-05	1.1428e-05		Bacteria_Streptococcus canis	0.000158491	0	0.000158491	0.000158491		Eukaryota_Varroa destructor	2.95159e-05	0	2.95159e-05	2.95159e-05								Archaea_Natrialbaceae sp.
	Archaea_Aeropyrum camini	3.85932e-05	0	3.85932e-05	3.85932e-05		Bacteria_Pseudomonas sp. CBZ-4	1.12637e-05	0	1.12637e-05	1.12637e-05		Eukaryota_Serpula lacrymans var. lacrymans S7.9	7.11693e-05	0	7.11693e-05	7.11693e-05								Archaea_Halorubrum arcis	1.1428e-05	0	1.1428e-05	1.1428e-05		Bacteria_Streptococcus suis BM407	0.000158491	0	0.000158491	0.000158491		Eukaryota_Zymoseptoria tritici IPO323	2.95159e-05	0	2.95159e-05	2.95159e-05								Archaea_Natrinema sp. J7-2
	Archaea_Candidatus Acidianus copahuensis	3.85932e-05	0	3.85932e-05	3.85932e-05		Bacteria_Pseudomonas sp. Leaf83	1.12637e-05	0	1.12637e-05	1.12637e-05		Eukaryota_Spizellomyces punctatus DAOM BR117	7.11693e-05	0	7.11693e-05	7.11693e-05								Archaea_Halorubrum distributum	1.1428e-05	0	1.1428e-05	1.1428e-05		Bacteria_Bacteroides sp. Marseille-P3208T	0.00014717	0	0.00014717	0.00014717		Eukaryota_Absidia glauca	1.4758e-05	0	1.4758e-05	1.4758e-05								Archaea_Natrinema versiforme
	Archaea_Haladaptatus cibarius	3.85932e-05	0	3.85932e-05	3.85932e-05		Bacteria_Pseudomonas sp. URMO17WK12:I11	1.12637e-05	0	1.12637e-05	1.12637e-05		Eukaryota_Tilletiaria anomala UBC 951	7.11693e-05	0	7.11693e-05	7.11693e-05								Archaea_Halorubrum sp.	1.1428e-05	0	1.1428e-05	1.1428e-05		Bacteria_Bacteroides stercorirosoris	0.00014717	0	0.00014717	0.00014717		Eukaryota_Acinetobacter calcoaceticus/baumannii complex sp.	1.4758e-05	0	1.4758e-05	1.4758e-05								Archaea_Natronomonas pharaonis
	Archaea_Haladaptatus sp. R4	3.85932e-05	0	3.85932e-05	3.85932e-05		Bacteria_Pseudovibrio stylochi	1.12637e-05	0	1.12637e-05	1.12637e-05		Eukaryota_Trichophyton verrucosum HKI 0517	7.11693e-05	0	7.11693e-05	7.11693e-05								Archaea_Halorubrum sp. BV1	1.1428e-05	0	1.1428e-05	1.1428e-05		Bacteria_Blautia sp. Marseille-P2398	0.00014717	0	0.00014717	0.00014717		Eukaryota_Acinetobacter junii	1.4758e-05	0	1.4758e-05	1.4758e-05								Archaea_Natronorubrum tibetense
	Archaea_Haloferax larsenii	3.85932e-05	0	3.85932e-05	3.85932e-05		Bacteria_Pseudoxanthomonas indica	1.12637e-05	0	1.12637e-05	1.12637e-05		Eukaryota_Trichosporon asahii var. asahii CBS 2479	7.11693e-05	0	7.11693e-05	7.11693e-05								Archaea_Halorubrum sp. SAH-A6	1.1428e-05	0	1.1428e-05	1.1428e-05		Bacteria_Klebsiella oxytoca	0.00014717	0	0.00014717	0.00014717		Eukaryota_Aedes aegypti	1.4758e-05	0	1.4758e-05	1.4758e-05								Archaea_Aciduliprofundum boonei
	Archaea_Haloferax sp. SB29	3.85932e-05	0	3.85932e-05	3.85932e-05		Bacteria_Psychrobacter sp. P11F6	1.12637e-05	0	1.12637e-05	1.12637e-05		Eukaryota_Ustilago maydis 521	7.11693e-05	0	7.11693e-05	7.11693e-05								Archaea_Halorubrum tebenquichense	1.1428e-05	0	1.1428e-05	1.1428e-05		Bacteria_Salmonella sp.	0.00014717	0	0.00014717	0.00014717		Eukaryota_Afipia birgiae	1.4758e-05	0	1.4758e-05	1.4758e-05								Archaea_Archaeoglobus fulgidus
	Archaea_Halogranum salarium	3.85932e-05	0	3.85932e-05	3.85932e-05		Bacteria_Pyrinomonas methylaliphatogenes	1.12637e-05	0	1.12637e-05	1.12637e-05		Eukaryota_Acanthaster planci	4.74462e-05	0	4.74462e-05	4.74462e-05								Archaea_Halorubrum terrestre	1.1428e-05	0	1.1428e-05	1.1428e-05		Bacteria_Streptococcus castoreus	0.00014717	0	0.00014717	0.00014717		Eukaryota_Altererythrobacter sp. Root672	1.4758e-05	0	1.4758e-05	1.4758e-05								Archaea_Candidatus Methanoperedens nitroreducens
	Archaea_halophilic archaeon DL31	3.85932e-05	0	3.85932e-05	3.85932e-05		Bacteria_Rhizobacter sp.	1.12637e-05	0	1.12637e-05	1.12637e-05		Eukaryota_Acyrthosiphon pisum	4.74462e-05	0	4.74462e-05	4.74462e-05								Archaea_Haloterrigena limicola	1.1428e-05	0	1.1428e-05	1.1428e-05		Bacteria_Terrabacteria group sp.	0.00014717	0	0.00014717	0.00014717		Eukaryota_Alteromonadaceae bacterium Bs31	1.4758e-05	0	1.4758e-05	1.4758e-05								Archaea_Haloarcula amylolytica
	Archaea_Haloplanus natans	3.85932e-05	0	3.85932e-05	3.85932e-05		Bacteria_Rhizobium sp. Root491	1.12637e-05	0	1.12637e-05	1.12637e-05		Eukaryota_Acytostelium subglobosum LB1	4.74462e-05	0	4.74462e-05	4.74462e-05								Archaea_Haloterrigena mahii	1.1428e-05	0	1.1428e-05	1.1428e-05		Bacteria_Bifidobacterium reuteri	0.00013585	0	0.00013585	0.00013585		Eukaryota_Aphanomyces astaci	1.4758e-05	0	1.4758e-05	1.4758e-05								Archaea_Haloarcula hispanica
	Archaea_Halorientalis sp. IM1011	3.85932e-05	0	3.85932e-05	3.85932e-05		Bacteria_Rhizobium sp. Root564	1.12637e-05	0	1.12637e-05	1.12637e-05		Eukaryota_Agaricus bisporus var. burnettii JB137-S8	4.74462e-05	0	4.74462e-05	4.74462e-05								Archaea_Haloterrigena saccharevitans	1.1428e-05	0	1.1428e-05	1.1428e-05		Bacteria_Collinsella phocaeensis	0.00013585	0	0.00013585	0.00013585		Eukaryota_Aplysia californica	1.4758e-05	0	1.4758e-05	1.4758e-05								Archaea_Haloarcula marismortui
	Archaea_Halorubrum aidingense	3.85932e-05	0	3.85932e-05	3.85932e-05		Bacteria_Rhodopseudomonas palustris	1.12637e-05	0	1.12637e-05	1.12637e-05		Eukaryota_Aspergillus aculeatinus CBS 121060	4.74462e-05	0	4.74462e-05	4.74462e-05								Archaea_Methanobacterium paludis	1.1428e-05	0	1.1428e-05	1.1428e-05		Bacteria_Klebsiella sp.	0.00013585	0	0.00013585	0.00013585		Eukaryota_Arcicella aurantiaca	1.4758e-05	0	1.4758e-05	1.4758e-05								Archaea_Haloarcula sinaiiensis
	Archaea_Haloterrigena jeotgali	3.85932e-05	0	3.85932e-05	3.85932e-05		Bacteria_Rhodovulum sulfidophilum	1.12637e-05	0	1.12637e-05	1.12637e-05		Eukaryota_Aspergillus niger CBS 513.88	4.74462e-05	0	4.74462e-05	4.74462e-05								Archaea_Methanobacterium sp. SMA-27	1.1428e-05	0	1.1428e-05	1.1428e-05		Bacteria_Mediterranea massiliensis	0.00013585	0	0.00013585	0.00013585		Eukaryota_Asparagus officinalis	1.4758e-05	0	1.4758e-05	1.4758e-05								Archaea_Halococcus sediminicola
	Archaea_Metallosphaera yellowstonensis	3.85932e-05	0	3.85932e-05	3.85932e-05		Bacteria_Segetibacter koreensis	1.12637e-05	0	1.12637e-05	1.12637e-05		Eukaryota_Aspergillus saccharolyticus JOP 1030-1	4.74462e-05	0	4.74462e-05	4.74462e-05								Archaea_Methanocella arvoryzae	1.1428e-05	0	1.1428e-05	1.1428e-05		Bacteria_Parabacteroides sp. SN4	0.00013585	0	0.00013585	0.00013585		Eukaryota_Aspergillus bombycis	1.4758e-05	0	1.4758e-05	1.4758e-05								Archaea_Halorubrum aidingense
	Archaea_Methanobrevibacter cuticularis	3.85932e-05	0	3.85932e-05	3.85932e-05		Bacteria_Selenomonas ruminantium	1.12637e-05	0	1.12637e-05	1.12637e-05		Eukaryota_Aureobasidium namibiae CBS 147.97	4.74462e-05	0	4.74462e-05	4.74462e-05								Archaea_Methanococcoides burtonii	1.1428e-05	0	1.1428e-05	1.1428e-05		Bacteria_Pluralibacter gergoviae	0.00013585	0	0.00013585	0.00013585		Eukaryota_Aspergillus brunneoviolaceus CBS 621.78	1.4758e-05	0	1.4758e-05	1.4758e-05								Archaea_Halorubrum hochstenium
	Archaea_Methanobrevibacter filiformis	3.85932e-05	0	3.85932e-05	3.85932e-05		Bacteria_Sinorhizobium sp. GW3	1.12637e-05	0	1.12637e-05	1.12637e-05		Eukaryota_Batrachochytrium dendrobatidis JAM81	4.74462e-05	0	4.74462e-05	4.74462e-05								Archaea_Methanococcoides methylutens	1.1428e-05	0	1.1428e-05	1.1428e-05		Bacteria_Prevotella sp. HMSC069G02	0.00013585	0	0.00013585	0.00013585		Eukaryota_Aspergillus fischeri NRRL 181	1.4758e-05	0	1.4758e-05	1.4758e-05								Archaea_Halorubrum sp. T3
	Archaea_Methanobrevibacter oralis	3.85932e-05	0	3.85932e-05	3.85932e-05		Bacteria_Skermanella stibiiresistens	1.12637e-05	0	1.12637e-05	1.12637e-05		Eukaryota_Brassica napus	4.74462e-05	0	4.74462e-05	4.74462e-05								Archaea_Methanococcus maripaludis	1.1428e-05	0	1.1428e-05	1.1428e-05		Bacteria_Enterobacter ludwigii	0.000124529	0	0.000124529	0.000124529		Eukaryota_Aspergillus flavus NRRL3357	1.4758e-05	0	1.4758e-05	1.4758e-05								Archaea_Halorubrum terrestre
	Archaea_Methanococcus voltae	3.85932e-05	0	3.85932e-05	3.85932e-05		Bacteria_Sorangium cellulosum	1.12637e-05	0	1.12637e-05	1.12637e-05		Eukaryota_Brugia malayi	4.74462e-05	0	4.74462e-05	4.74462e-05								Archaea_Methanococcus vannielii	1.1428e-05	0	1.1428e-05	1.1428e-05		Bacteria_Escherichia sp. B1147	0.000124529	0	0.000124529	0.000124529		Eukaryota_Aspergillus nomius NRRL 13137	1.4758e-05	0	1.4758e-05	1.4758e-05								Archaea_Haloterrigena limicola
	Archaea_Natronococcus jeotgali	3.85932e-05	0	3.85932e-05	3.85932e-05		Bacteria_Sphingobium sp. SYK-6	1.12637e-05	0	1.12637e-05	1.12637e-05		Eukaryota_Burkholderia pseudomallei	4.74462e-05	0	4.74462e-05	4.74462e-05								Archaea_Methanoculleus bourgensis	1.1428e-05	0	1.1428e-05	1.1428e-05		Bacteria_Prevotella denticola	0.000124529	0	0.000124529	0.000124529		Eukaryota_Aspergillus oryzae RIB40	1.4758e-05	0	1.4758e-05	1.4758e-05								Archaea_Haloterrigena sp.
	Archaea_Pyrococcus furiosus	3.85932e-05	0	3.85932e-05	3.85932e-05		Bacteria_Sphingomonas azotifigens	1.12637e-05	0	1.12637e-05	1.12637e-05		Eukaryota_Cajanus cajan	4.74462e-05	0	4.74462e-05	4.74462e-05								Archaea_Methanoculleus horonobensis	1.1428e-05	0	1.1428e-05	1.1428e-05		Bacteria_Bacteroides finegoldii	0.000113208	0	0.000113208	0.000113208		Eukaryota_Atta cephalotes	1.4758e-05	0	1.4758e-05	1.4758e-05								Archaea_Methanobacterium sp. SMA-27
	Archaea_Staphylothermus marinus	3.85932e-05	0	3.85932e-05	3.85932e-05		Bacteria_Sphingomonas sp. 37zxx	1.12637e-05	0	1.12637e-05	1.12637e-05		Eukaryota_Candida tenuis ATCC 10573	4.74462e-05	0	4.74462e-05	4.74462e-05								Archaea_Methanoculleus sp.	1.1428e-05	0	1.1428e-05	1.1428e-05		Bacteria_Blautia sp. Marseille-P3087	0.000113208	0	0.000113208	0.000113208		Eukaryota_Aureobasidium namibiae CBS 147.97	1.4758e-05	0	1.4758e-05	1.4758e-05								Archaea_Methanocaldococcus bathoardescens
	Archaea_Sulfolobus solfataricus	3.85932e-05	0	3.85932e-05	3.85932e-05		Bacteria_Sphingomonas sp. ERG5	1.12637e-05	0	1.12637e-05	1.12637e-05		Eukaryota_Candida tropicalis MYA-3404	4.74462e-05	0	4.74462e-05	4.74462e-05								Archaea_Methanolinea tarda	1.1428e-05	0	1.1428e-05	1.1428e-05		Bacteria_Christensenella timonensis	0.000113208	0	0.000113208	0.000113208		Eukaryota_Auxenochlorella protothecoides	1.4758e-05	0	1.4758e-05	1.4758e-05								Archaea_Methanocella arvoryzae
	Archaea_Sulfolobus sp. JCM 16833	3.85932e-05	0	3.85932e-05	3.85932e-05		Bacteria_Streptomyces sp.	1.12637e-05	0	1.12637e-05	1.12637e-05		Eukaryota_Cladophialophora bantiana CBS 173.52	4.74462e-05	0	4.74462e-05	4.74462e-05								Archaea_Methanosarcina flavescens	1.1428e-05	0	1.1428e-05	1.1428e-05		Bacteria_Clostridium sp. 7_3_54FAA	0.000113208	0	0.000113208	0.000113208		Eukaryota_Azospirillum brasilense	1.4758e-05	0	1.4758e-05	1.4758e-05								Archaea_Methanococcoides burtonii
	Archaea_Thermococcus gammatolerans	3.85932e-05	0	3.85932e-05	3.85932e-05		Bacteria_Streptomyces sp. NRRL F-6131	1.12637e-05	0	1.12637e-05	1.12637e-05		Eukaryota_Cordyceps militaris	4.74462e-05	0	4.74462e-05	4.74462e-05								Archaea_Methanosarcina lacustris	1.1428e-05	0	1.1428e-05	1.1428e-05		Bacteria_Eubacterium rectale	0.000113208	0	0.000113208	0.000113208		Eukaryota_Babesia bigemina	1.4758e-05	0	1.4758e-05	1.4758e-05								Archaea_Methanocorpusculum bavaricum
	Archaea_Thermococcus nautili	3.85932e-05	0	3.85932e-05	3.85932e-05		Bacteria_Thermoactinomyces vulgaris	1.12637e-05	0	1.12637e-05	1.12637e-05		Eukaryota_Cryptococcus neoformans var. neoformans B-3501A	4.74462e-05	0	4.74462e-05	4.74462e-05								Archaea_Methanosarcina mazei	1.1428e-05	0	1.1428e-05	1.1428e-05		Bacteria_Kluyvera cryocrescens	0.000113208	0	0.000113208	0.000113208		Eukaryota_Bacillus mycoides	1.4758e-05	0	1.4758e-05	1.4758e-05								Archaea_Methanoculleus horonobensis
	Archaea_Thermoproteus tenax	3.85932e-05	0	3.85932e-05	3.85932e-05		Bacteria_Thiobacillus denitrificans	1.12637e-05	0	1.12637e-05	1.12637e-05		Eukaryota_Cutaneotrichosporon oleaginosum	4.74462e-05	0	4.74462e-05	4.74462e-05								Archaea_Methanosarcina siciliae	1.1428e-05	0	1.1428e-05	1.1428e-05		Bacteria_Kluyvera intermedia	0.000113208	0	0.000113208	0.000113208		Eukaryota_Bacillus sp. SA1-12	1.4758e-05	0	1.4758e-05	1.4758e-05								Archaea_Methanoculleus sp.
	Archaea_Haladaptatus paucihalophilus	2.57288e-05	0	2.57288e-05	2.57288e-05		Bacteria_Thiomonas intermedia	1.12637e-05	0	1.12637e-05	1.12637e-05		Eukaryota_Cyclospora cayetanensis	4.74462e-05	0	4.74462e-05	4.74462e-05								Archaea_Methanospirillum hungatei	1.1428e-05	0	1.1428e-05	1.1428e-05		Bacteria_Parabacteroides merdae	0.000113208	0	0.000113208	0.000113208		Eukaryota_Bacillus thuringiensis	1.4758e-05	0	1.4758e-05	1.4758e-05								Archaea_Methanosarcina lacustris
	Archaea_Halalkalicoccus paucihalophilus	2.57288e-05	0	2.57288e-05	2.57288e-05		Bacteria_Treponema primitia	1.12637e-05	0	1.12637e-05	1.12637e-05		Eukaryota_Fonsecaea monophora	4.74462e-05	0	4.74462e-05	4.74462e-05								Archaea_Methanothermobacter sp.	1.1428e-05	0	1.1428e-05	1.1428e-05		Bacteria_Pasteurella multocida	0.000113208	0	0.000113208	0.000113208		Eukaryota_bacterium 2013Ark19i	1.4758e-05	0	1.4758e-05	1.4758e-05								Archaea_Methanosarcina siciliae
	Archaea_Halarchaeum acidiphilum	2.57288e-05	0	2.57288e-05	2.57288e-05		Bacteria_Zetaproteobacteria bacterium TAG-1	1.12637e-05	0	1.12637e-05	1.12637e-05		Eukaryota_Fonsecaea multimorphosa CBS 102226	4.74462e-05	0	4.74462e-05	4.74462e-05								Archaea_Methanothermobacter wolfeii	1.1428e-05	0	1.1428e-05	1.1428e-05		Bacteria_Bacteroides cellulosilyticus	0.000101887	0	0.000101887	0.000101887		Eukaryota_Bassozetus zenkevitchi	1.4758e-05	0	1.4758e-05	1.4758e-05								Archaea_Methanosarcina sp. Kolksee
	Archaea_haloarchaeon 3A1_DGR	2.57288e-05	0	2.57288e-05	2.57288e-05					0	0		Eukaryota_Fonticula alba	4.74462e-05	0	4.74462e-05	4.74462e-05								Archaea_Methanothermus fervidus	1.1428e-05	0	1.1428e-05	1.1428e-05		Bacteria_Blautia wexlerae	0.000101887	0	0.000101887	0.000101887		Eukaryota_Batrachochytrium dendrobatidis JAM81	1.4758e-05	0	1.4758e-05	1.4758e-05								Archaea_Methanosarcina thermophila
	Archaea_Halobiforma lacisalsi	2.57288e-05	0	2.57288e-05	2.57288e-05					0	0		Eukaryota_Glycine max	4.74462e-05	0	4.74462e-05	4.74462e-05								Archaea_Natrialba hulunbeirensis	1.1428e-05	0	1.1428e-05	1.1428e-05		Bacteria_Citrobacter rodentium	0.000101887	0	0.000101887	0.000101887		Eukaryota_Beauveria bassiana ARSEF 2860	1.4758e-05	0	1.4758e-05	1.4758e-05								Archaea_Methanospirillum hungatei
	Archaea_Halococcus agarilyticus	2.57288e-05	0	2.57288e-05	2.57288e-05					0	0		Eukaryota_Gossypium raimondii	4.74462e-05	0	4.74462e-05	4.74462e-05								Archaea_Natrialbaceae sp.	1.1428e-05	0	1.1428e-05	1.1428e-05		Bacteria_Clostridium bolteae	0.000101887	0	0.000101887	0.000101887		Eukaryota_Bipolaris oryzae ATCC 44560	1.4758e-05	0	1.4758e-05	1.4758e-05								Archaea_Methanothermobacter wolfeii
	Archaea_Halococcus morrhuae	2.57288e-05	0	2.57288e-05	2.57288e-05					0	0		Eukaryota_Habropoda laboriosa	4.74462e-05	0	4.74462e-05	4.74462e-05								Archaea_Natrinema pellirubrum	1.1428e-05	0	1.1428e-05	1.1428e-05		Bacteria_Collinsella sp. Marseille-P2666	0.000101887	0	0.000101887	0.000101887		Eukaryota_Brachyspira alvinipulli	1.4758e-05	0	1.4758e-05	1.4758e-05								Archaea_Methanothermococcus thermolithotrophicus
	Archaea_Halococcus sediminicola	2.57288e-05	0	2.57288e-05	2.57288e-05					0	0		Eukaryota_Lactuca sativa	4.74462e-05	0	4.74462e-05	4.74462e-05								Archaea_Natrinema sp. J7-2	1.1428e-05	0	1.1428e-05	1.1428e-05		Bacteria_Coriobacteriaceae sp.	0.000101887	0	0.000101887	0.000101887		Eukaryota_Brachyspira hampsonii	1.4758e-05	0	1.4758e-05	1.4758e-05								Archaea_Natrialba aegyptia
	Archaea_Halococcus thailandensis	2.57288e-05	0	2.57288e-05	2.57288e-05					0	0		Eukaryota_Limulus polyphemus	4.74462e-05	0	4.74462e-05	4.74462e-05								Archaea_Natrinema versiforme	1.1428e-05	0	1.1428e-05	1.1428e-05		Bacteria_Enorma massiliensis	0.000101887	0	0.000101887	0.000101887		Eukaryota_Brassica oleracea var. oleracea	1.4758e-05	0	1.4758e-05	1.4758e-05								Archaea_Natrialba chahannaoensis
	Archaea_Halomicrobium mukohataei	2.57288e-05	0	2.57288e-05	2.57288e-05					0	0		Eukaryota_Lingula anatina	4.74462e-05	0	4.74462e-05	4.74462e-05								Archaea_Natronobacterium gregoryi	1.1428e-05	0	1.1428e-05	1.1428e-05		Bacteria_Fusobacterium sp. oral taxon 370	0.000101887	0	0.000101887	0.000101887		Eukaryota_Buchnera aphidicola	1.4758e-05	0	1.4758e-05	1.4758e-05								Archaea_Natronobacterium gregoryi
	Archaea_Halopiger goleimassiliensis	2.57288e-05	0	2.57288e-05	2.57288e-05					0	0		Eukaryota_Lupinus angustifolius	4.74462e-05	0	4.74462e-05	4.74462e-05								Archaea_Natronococcus jeotgali	1.1428e-05	0	1.1428e-05	1.1428e-05		Bacteria_Gardnerella vaginalis ATCC 14019	0.000101887	0	0.000101887	0.000101887		Eukaryota_Burkholderia multivorans	1.4758e-05	0	1.4758e-05	1.4758e-05								Archaea_Natronococcus jeotgali
	Archaea_Haloprofundus marisrubri	2.57288e-05	0	2.57288e-05	2.57288e-05					0	0		Eukaryota_Micromonas commoda	4.74462e-05	0	4.74462e-05	4.74462e-05								Archaea_Natronococcus occultus	1.1428e-05	0	1.1428e-05	1.1428e-05		Bacteria_Klebsiella sp. RIT-PI-d	0.000101887	0	0.000101887	0.000101887		Eukaryota_Burkholderia pseudomallei	1.4758e-05	0	1.4758e-05	1.4758e-05								Archaea_Natronorubrum sulfidifaciens
	Archaea_Halorhabdus tiamatea	2.57288e-05	0	2.57288e-05	2.57288e-05					0	0		Eukaryota_Mitosporidium daphniae	4.74462e-05	0	4.74462e-05	4.74462e-05								Archaea_Natronolimnobius innermongolicus	1.1428e-05	0	1.1428e-05	1.1428e-05		Bacteria_Parabacteroides johnsonii	0.000101887	0	0.000101887	0.000101887		Eukaryota_Burkholderia sp. MSMB1498	1.4758e-05	0	1.4758e-05	1.4758e-05								Archaea_Salinarchaeum sp. Harcht-Bsk1
	Archaea_Halorubrum ezzemoulense	2.57288e-05	0	2.57288e-05	2.57288e-05					0	0		Eukaryota_Necator americanus	4.74462e-05	0	4.74462e-05	4.74462e-05								Archaea_Natronorubrum bangense	1.1428e-05	0	1.1428e-05	1.1428e-05		Bacteria_Bacteroides caecimuris	9.05664e-05	0	9.05664e-05	9.05664e-05		Eukaryota_Callorhinchus milii	1.4758e-05	0	1.4758e-05	1.4758e-05								Archaea_Sulfolobus solfataricus
	Archaea_Halostagnicola sp. A56	2.57288e-05	0	2.57288e-05	2.57288e-05					0	0		Eukaryota_Phialophora attae	4.74462e-05	0	4.74462e-05	4.74462e-05								Archaea_Natronorubrum sulfidifaciens	1.1428e-05	0	1.1428e-05	1.1428e-05		Bacteria_Bacteroides coprocola	9.05664e-05	0	9.05664e-05	9.05664e-05		Eukaryota_Candida neerlandica	1.4758e-05	0	1.4758e-05	1.4758e-05								Archaea_Thermococcus cleftensis
	Archaea_Hyperthermus butylicus	2.57288e-05	0	2.57288e-05	2.57288e-05					0	0		Eukaryota_Phycomyces blakesleeanus	4.74462e-05	0	4.74462e-05	4.74462e-05								Archaea_Natronorubrum thiooxidans	1.1428e-05	0	1.1428e-05	1.1428e-05		Bacteria_Bacteroides mediterraneensis	9.05664e-05	0	9.05664e-05	9.05664e-05		Eukaryota_Canis lupus familiaris	1.4758e-05	0	1.4758e-05	1.4758e-05								Archaea_Thermococcus peptonophilus
	Archaea_Methanobrevibacter millerae	2.57288e-05	0	2.57288e-05	2.57288e-05					0	0		Eukaryota_Prunus avium	4.74462e-05	0	4.74462e-05	4.74462e-05								Archaea_Natronorubrum tibetense	1.1428e-05	0	1.1428e-05	1.1428e-05		Bacteria_Bacteroides sp. Marseille-P3108	9.05664e-05	0	9.05664e-05	9.05664e-05		Eukaryota_Cantharellus appalachiensis	1.4758e-05	0	1.4758e-05	1.4758e-05								Archaea_Thermoplasmatales archaeon BRNA1
	Archaea_Methanobrevibacter ruminantium	2.57288e-05	0	2.57288e-05	2.57288e-05					0	0		Eukaryota_Pseudozyma hubeiensis SY62	4.74462e-05	0	4.74462e-05	4.74462e-05								Archaea_Sulfolobus solfataricus	1.1428e-05	0	1.1428e-05	1.1428e-05		Bacteria_Blautia producta	9.05664e-05	0	9.05664e-05	9.05664e-05		Eukaryota_Cantharellus cibarius	1.4758e-05	0	1.4758e-05	1.4758e-05
	Archaea_Methanobrevibacter sp.	2.57288e-05	0	2.57288e-05	2.57288e-05					0	0		Eukaryota_Punctularia strigosozonata HHB-11173 SS5	4.74462e-05	0	4.74462e-05	4.74462e-05								Archaea_Thermoplasmatales archaeon BRNA1	1.1428e-05	0	1.1428e-05	1.1428e-05		Bacteria_Collinsella stercoris	9.05664e-05	0	9.05664e-05	9.05664e-05		Eukaryota_Cantharellus lutescens	1.4758e-05	0	1.4758e-05	1.4758e-05
	Archaea_Methanobrevibacter sp. AbM4	2.57288e-05	0	2.57288e-05	2.57288e-05					0	0		Eukaryota_Pygocentrus nattereri	4.74462e-05	0	4.74462e-05	4.74462e-05														Bacteria_Cronobacter sakazakii	9.05664e-05	0	9.05664e-05	9.05664e-05		Eukaryota_Capronia epimyces CBS 606.96	1.4758e-05	0	1.4758e-05	1.4758e-05
	Archaea_Methanobrevibacter sp. YE315	2.57288e-05	0	2.57288e-05	2.57288e-05					0	0		Eukaryota_Pyrus x bretschneideri	4.74462e-05	0	4.74462e-05	4.74462e-05														Bacteria_Dorea longicatena	9.05664e-05	0	9.05664e-05	9.05664e-05		Eukaryota_Capsaspora owczarzaki ATCC 30864	1.4758e-05	0	1.4758e-05	1.4758e-05
	Archaea_Methanocaldococcus villosus	2.57288e-05	0	2.57288e-05	2.57288e-05					0	0		Eukaryota_Ramularia collo-cygni	4.74462e-05	0	4.74462e-05	4.74462e-05														Bacteria_Eisenbergiella tayi	9.05664e-05	0	9.05664e-05	9.05664e-05		Eukaryota_Chaetomium thermophilum var. thermophilum DSM 1495	1.4758e-05	0	1.4758e-05	1.4758e-05
	Archaea_methanogenic archaeon ISO4-H5	2.57288e-05	0	2.57288e-05	2.57288e-05					0	0		Eukaryota_Salpingoeca rosetta	4.74462e-05	0	4.74462e-05	4.74462e-05														Bacteria_Enterobacter kobei	9.05664e-05	0	9.05664e-05	9.05664e-05		Eukaryota_Cladophialophora carrionii CBS 160.54	1.4758e-05	0	1.4758e-05	1.4758e-05
	Archaea_Methanohalophilus sp.	2.57288e-05	0	2.57288e-05	2.57288e-05					0	0		Eukaryota_Schizophyllum commune H4-8	4.74462e-05	0	4.74462e-05	4.74462e-05														Bacteria_Enterobacter sp. FY-07	9.05664e-05	0	9.05664e-05	9.05664e-05		Eukaryota_Clavispora lusitaniae	1.4758e-05	0	1.4758e-05	1.4758e-05
	Archaea_Methanolacinia sp.	2.57288e-05	0	2.57288e-05	2.57288e-05					0	0		Eukaryota_Setaria italica	4.74462e-05	0	4.74462e-05	4.74462e-05														Bacteria_Fusobacterium massiliense	9.05664e-05	0	9.05664e-05	9.05664e-05		Eukaryota_Clupea harengus	1.4758e-05	0	1.4758e-05	1.4758e-05
	Archaea_Natrialba hulunbeirensis	2.57288e-05	0	2.57288e-05	2.57288e-05					0	0		Eukaryota_Spathaspora passalidarum NRRL Y-27907	4.74462e-05	0	4.74462e-05	4.74462e-05														Bacteria_Fusobacterium sp. HMSC065F01	9.05664e-05	0	9.05664e-05	9.05664e-05		Eukaryota_Coccomyxa subellipsoidea C-169	1.4758e-05	0	1.4758e-05	1.4758e-05
	Archaea_Natronococcus occultus	2.57288e-05	0	2.57288e-05	2.57288e-05					0	0		Eukaryota_Sphaeroforma arctica JP610	4.74462e-05	0	4.74462e-05	4.74462e-05														Bacteria_Lachnoanaerobaculum saburreum	9.05664e-05	0	9.05664e-05	9.05664e-05		Eukaryota_Colletotrichum orchidophilum	1.4758e-05	0	1.4758e-05	1.4758e-05
	Archaea_Natronolimnobius innermongolicus	2.57288e-05	0	2.57288e-05	2.57288e-05					0	0		Eukaryota_Stereum hirsutum FP-91666 SS1	4.74462e-05	0	4.74462e-05	4.74462e-05														Bacteria_Parabacteroides goldsteinii	9.05664e-05	0	9.05664e-05	9.05664e-05		Eukaryota_Crassostrea virginica	1.4758e-05	0	1.4758e-05	1.4758e-05
	Archaea_Salinarchaeum sp. Harcht-Bsk1	2.57288e-05	0	2.57288e-05	2.57288e-05					0	0		Eukaryota_Strongylocentrotus purpuratus	4.74462e-05	0	4.74462e-05	4.74462e-05														Bacteria_Shimwellia blattae	9.05664e-05	0	9.05664e-05	9.05664e-05		Eukaryota_Cyprinus carpio	1.4758e-05	0	1.4758e-05	1.4758e-05
	Archaea_Thermococcus peptonophilus	2.57288e-05	0	2.57288e-05	2.57288e-05					0	0		Eukaryota_Suhomyces tanzawaensis NRRL Y-17324	4.74462e-05	0	4.74462e-05	4.74462e-05														Bacteria_Streptococcus phocae	9.05664e-05	0	9.05664e-05	9.05664e-05		Eukaryota_Dictyostelium discoideum AX4	1.4758e-05	0	1.4758e-05	1.4758e-05
	Archaea_Thermococcus piezophilus	2.57288e-05	0	2.57288e-05	2.57288e-05					0	0		Eukaryota_Trichinella spiralis	4.74462e-05	0	4.74462e-05	4.74462e-05														Bacteria_Streptococcus sp. NZ1587	9.05664e-05	0	9.05664e-05	9.05664e-05		Eukaryota_Dinoponera quadriceps	1.4758e-05	0	1.4758e-05	1.4758e-05
	Archaea_Thermoplasmatales archaeon BRNA1	2.57288e-05	0	2.57288e-05	2.57288e-05					0	0		Eukaryota_Trichogramma pretiosum	4.74462e-05	0	4.74462e-05	4.74462e-05														Bacteria_Alloprevotella tannerae	7.92456e-05	0	7.92456e-05	7.92456e-05		Eukaryota_Diplodia corticola	1.4758e-05	0	1.4758e-05	1.4758e-05
	Archaea_Thermoproteus sp. CP80	2.57288e-05	0	2.57288e-05	2.57288e-05					0	0		Eukaryota_Vigna angularis	4.74462e-05	0	4.74462e-05	4.74462e-05														Bacteria_Bacteroides fluxus	7.92456e-05	0	7.92456e-05	7.92456e-05		Eukaryota_Drosophila busckii	1.4758e-05	0	1.4758e-05	1.4758e-05
	Archaea_Vulcanisaeta moutnovskia	2.57288e-05	0	2.57288e-05	2.57288e-05					0	0		Eukaryota_Wickerhamomyces anomalus NRRL Y-366-8	4.74462e-05	0	4.74462e-05	4.74462e-05														Bacteria_Bacteroides gallinarum	7.92456e-05	0	7.92456e-05	7.92456e-05		Eukaryota_Duganella sp. CF402	1.4758e-05	0	1.4758e-05	1.4758e-05
	Archaea_Acidianus hospitalis	1.28644e-05	0	1.28644e-05	1.28644e-05					0	0		Eukaryota_Yarrowia lipolytica CLIB122	4.74462e-05	0	4.74462e-05	4.74462e-05														Bacteria_Bacteroides plebeius	7.92456e-05	0	7.92456e-05	7.92456e-05		Eukaryota_Durio zibethinus	1.4758e-05	0	1.4758e-05	1.4758e-05
	Archaea_Caldisphaera lagunensis	1.28644e-05	0	1.28644e-05	1.28644e-05					0	0		Eukaryota_Zea mays	4.74462e-05	0	4.74462e-05	4.74462e-05														Bacteria_Bacteroides sp. HMSC067B03	7.92456e-05	0	7.92456e-05	7.92456e-05		Eukaryota_Echinococcus granulosus	1.4758e-05	0	1.4758e-05	1.4758e-05
	Archaea_Caldivirga maquilingensis	1.28644e-05	0	1.28644e-05	1.28644e-05					0	0		Eukaryota_Acanthamoeba castellanii str. Neff	2.37231e-05	0	2.37231e-05	2.37231e-05														Bacteria_Bifidobacterium biavatii	7.92456e-05	0	7.92456e-05	7.92456e-05		Eukaryota_Eimeria acervulina	1.4758e-05	0	1.4758e-05	1.4758e-05
	Archaea_Candidatus Halobonum tyrrellensis	1.28644e-05	0	1.28644e-05	1.28644e-05					0	0		Eukaryota_Acetobacter pasteurianus	2.37231e-05	0	2.37231e-05	2.37231e-05														Bacteria_Clostridium botulinum A str. ATCC 3502	7.92456e-05	0	7.92456e-05	7.92456e-05		Eukaryota_Eimeria tenella	1.4758e-05	0	1.4758e-05	1.4758e-05
	Archaea_Cuniculiplasma divulgatum	1.28644e-05	0	1.28644e-05	1.28644e-05					0	0		Eukaryota_Acinetobacter baumannii	2.37231e-05	0	2.37231e-05	2.37231e-05														Bacteria_Enterobacter lignolyticus	7.92456e-05	0	7.92456e-05	7.92456e-05		Eukaryota_Elephantulus edwardii	1.4758e-05	0	1.4758e-05	1.4758e-05
	Archaea_Desulfurococcus sp.	1.28644e-05	0	1.28644e-05	1.28644e-05					0	0		Eukaryota_Actinobacteria bacterium DSM 45722	2.37231e-05	0	2.37231e-05	2.37231e-05														Bacteria_Enterobacteriaceae bacterium strain FGI 57	7.92456e-05	0	7.92456e-05	7.92456e-05		Eukaryota_Enterobacter cloacae	1.4758e-05	0	1.4758e-05	1.4758e-05
	Archaea_Haladaptatus litoreus	1.28644e-05	0	1.28644e-05	1.28644e-05					0	0		Eukaryota_Actinobacteria bacterium IMCC26103	2.37231e-05	0	2.37231e-05	2.37231e-05														Bacteria_Enterococcus faecium DO	7.92456e-05	0	7.92456e-05	7.92456e-05		Eukaryota_Enterococcus faecium	1.4758e-05	0	1.4758e-05	1.4758e-05
	Archaea_Halanaeroarchaeum sulfurireducens	1.28644e-05	0	1.28644e-05	1.28644e-05					0	0		Eukaryota_Aeromicrobium sp. 592	2.37231e-05	0	2.37231e-05	2.37231e-05														Bacteria_Macellibacteroides sp. HH-ZS	7.92456e-05	0	7.92456e-05	7.92456e-05		Eukaryota_Equid gammaherpesvirus 2	1.4758e-05	0	1.4758e-05	1.4758e-05
	Archaea_Halapricum salinum	1.28644e-05	0	1.28644e-05	1.28644e-05					0	0		Eukaryota_Agromyces sp. Root1464	2.37231e-05	0	2.37231e-05	2.37231e-05														Bacteria_Prevotella oris	7.92456e-05	0	7.92456e-05	7.92456e-05		Eukaryota_Exophiala dermatitidis NIH/UT8656	1.4758e-05	0	1.4758e-05	1.4758e-05
	Archaea_Haloarcula rubripromontorii	1.28644e-05	0	1.28644e-05	1.28644e-05					0	0		Eukaryota_Alkalibacterium sp. 20	2.37231e-05	0	2.37231e-05	2.37231e-05														Bacteria_Ruminococcaceae sp.	7.92456e-05	0	7.92456e-05	7.92456e-05		Eukaryota_Exophiala mesophila	1.4758e-05	0	1.4758e-05	1.4758e-05
	Archaea_Haloarcula sp.	1.28644e-05	0	1.28644e-05	1.28644e-05					0	0		Eukaryota_Alteromonadaceae bacterium Bs12	2.37231e-05	0	2.37231e-05	2.37231e-05														Bacteria_Ruthenibacterium lactatiformans	7.92456e-05	0	7.92456e-05	7.92456e-05		Eukaryota_Exserohilum turcica Et28A	1.4758e-05	0	1.4758e-05	1.4758e-05
	Archaea_Haloarcula sp. CBA1128	1.28644e-05	0	1.28644e-05	1.28644e-05					0	0		Eukaryota_Amphiprion ocellaris	2.37231e-05	0	2.37231e-05	2.37231e-05														Bacteria_Shigella sp. SF-2015	7.92456e-05	0	7.92456e-05	7.92456e-05		Eukaryota_Globicatella sp. HMSC072A10	1.4758e-05	0	1.4758e-05	1.4758e-05
	Archaea_Halobacterium salinarum	1.28644e-05	0	1.28644e-05	1.28644e-05					0	0		Eukaryota_Amycolatopsis jejuensis	2.37231e-05	0	2.37231e-05	2.37231e-05														Bacteria_Streptococcus suis	7.92456e-05	0	7.92456e-05	7.92456e-05		Eukaryota_Gossypium raimondii	1.4758e-05	0	1.4758e-05	1.4758e-05
	Archaea_Halobacterium sp. DL1	1.28644e-05	0	1.28644e-05	1.28644e-05					0	0		Eukaryota_Amycolatopsis mediterranei U32	2.37231e-05	0	2.37231e-05	2.37231e-05														Bacteria_Trabulsiella guamensis	7.92456e-05	0	7.92456e-05	7.92456e-05		Eukaryota_Haloterrigena turkmenica	1.4758e-05	0	1.4758e-05	1.4758e-05
	Archaea_Halobaculum gomorrense	1.28644e-05	0	1.28644e-05	1.28644e-05					0	0		Eukaryota_Anaerolineaceae bacterium oral taxon 439	2.37231e-05	0	2.37231e-05	2.37231e-05														Bacteria_Bacteroides helcogenes	6.79248e-05	0	6.79248e-05	6.79248e-05		Eukaryota_Helianthus annuus	1.4758e-05	0	1.4758e-05	1.4758e-05
	Archaea_Halobellus rufus	1.28644e-05	0	1.28644e-05	1.28644e-05					0	0		Eukaryota_Ananas comosus	2.37231e-05	0	2.37231e-05	2.37231e-05														Bacteria_Bacteroides sp. Marseille-P2653	6.79248e-05	0	6.79248e-05	6.79248e-05		Eukaryota_Helobdella robusta	1.4758e-05	0	1.4758e-05	1.4758e-05
	Archaea_Halobiforma nitratireducens	1.28644e-05	0	1.28644e-05	1.28644e-05					0	0		Eukaryota_Anolis carolinensis	2.37231e-05	0	2.37231e-05	2.37231e-05														Bacteria_Bifidobacterium sp. 12_1_47BFAA	6.79248e-05	0	6.79248e-05	6.79248e-05		Eukaryota_Heterobasidion irregulare	1.4758e-05	0	1.4758e-05	1.4758e-05
	Archaea_Halococcus saccharolyticus	1.28644e-05	0	1.28644e-05	1.28644e-05					0	0		Eukaryota_Aphanomyces astaci	2.37231e-05	0	2.37231e-05	2.37231e-05														Bacteria_Citrobacter koseri	6.79248e-05	0	6.79248e-05	6.79248e-05		Eukaryota_Hyalella azteca	1.4758e-05	0	1.4758e-05	1.4758e-05
	Archaea_Halococcus salifodinae	1.28644e-05	0	1.28644e-05	1.28644e-05					0	0		Eukaryota_Aplysia californica	2.37231e-05	0	2.37231e-05	2.37231e-05														Bacteria_Citrobacter sp. 50677481	6.79248e-05	0	6.79248e-05	6.79248e-05		Eukaryota_Ichthyophthirius multifiliis	1.4758e-05	0	1.4758e-05	1.4758e-05
	Archaea_Haloferax mucosum	1.28644e-05	0	1.28644e-05	1.28644e-05					0	0		Eukaryota_Arabidopsis lyrata subsp. lyrata	2.37231e-05	0	2.37231e-05	2.37231e-05														Bacteria_Citrobacter sp. FDAARGOS_156	6.79248e-05	0	6.79248e-05	6.79248e-05		Eukaryota_Ignatzschineria larvae	1.4758e-05	0	1.4758e-05	1.4758e-05
	Archaea_Halogeometricum pallidum	1.28644e-05	0	1.28644e-05	1.28644e-05					0	0		Eukaryota_Aspergillus piperis CBS 112811	2.37231e-05	0	2.37231e-05	2.37231e-05														Bacteria_Clostridiaceae bacterium mt12	6.79248e-05	0	6.79248e-05	6.79248e-05		Eukaryota_Jaminaea angkorensis	1.4758e-05	0	1.4758e-05	1.4758e-05
	Archaea_Halopenitus sp. DYS4	1.28644e-05	0	1.28644e-05	1.28644e-05					0	0		Eukaryota_Astyanax mexicanus	2.37231e-05	0	2.37231e-05	2.37231e-05														Bacteria_Clostridiales bacterium 1_7_47FAA	6.79248e-05	0	6.79248e-05	6.79248e-05		Eukaryota_Komagataeibacter intermedius	1.4758e-05	0	1.4758e-05	1.4758e-05
	Archaea_Halorhabdus utahensis	1.28644e-05	0	1.28644e-05	1.28644e-05					0	0		Eukaryota_Avibacterium paragallinarum	2.37231e-05	0	2.37231e-05	2.37231e-05														Bacteria_Desulfobacula sp. TS	6.79248e-05	0	6.79248e-05	6.79248e-05		Eukaryota_Kwoniella dejecticola CBS 10117	1.4758e-05	0	1.4758e-05	1.4758e-05
	Archaea_Halorubrum lacusprofundi	1.28644e-05	0	1.28644e-05	1.28644e-05					0	0		Eukaryota_Bacillus aquimaris	2.37231e-05	0	2.37231e-05	2.37231e-05														Bacteria_Enterobacter sp. 638	6.79248e-05	0	6.79248e-05	6.79248e-05		Eukaryota_Kwoniella mangroviensis CBS 8507	1.4758e-05	0	1.4758e-05	1.4758e-05
	Archaea_Halorubrum lipolyticum	1.28644e-05	0	1.28644e-05	1.28644e-05					0	0		Eukaryota_Bacillus salsus	2.37231e-05	0	2.37231e-05	2.37231e-05														Bacteria_Enterobacter sp. Bisph1	6.79248e-05	0	6.79248e-05	6.79248e-05		Eukaryota_Laccaria bicolor S238N-H82	1.4758e-05	0	1.4758e-05	1.4758e-05
	Archaea_Halorubrum litoreum	1.28644e-05	0	1.28644e-05	1.28644e-05					0	0		Eukaryota_Bacillus sp. AFS031507	2.37231e-05	0	2.37231e-05	2.37231e-05														Bacteria_Enterobacter sp. Sa187	6.79248e-05	0	6.79248e-05	6.79248e-05		Eukaryota_Lachancea kluyveri	1.4758e-05	0	1.4758e-05	1.4758e-05
	Archaea_Halorubrum sp. AJ67	1.28644e-05	0	1.28644e-05	1.28644e-05					0	0		Eukaryota_Beta vulgaris subsp. vulgaris	2.37231e-05	0	2.37231e-05	2.37231e-05														Bacteria_Eubacterium ramulus	6.79248e-05	0	6.79248e-05	6.79248e-05		Eukaryota_Lactobacillus sp. 2-3	1.4758e-05	0	1.4758e-05	1.4758e-05
	Archaea_Halorubrum tebenquichense	1.28644e-05	0	1.28644e-05	1.28644e-05					0	0		Eukaryota_Bilophila sp. 4_1_30	2.37231e-05	0	2.37231e-05	2.37231e-05														Bacteria_Lactococcus lactis subsp. lactis Il1403	6.79248e-05	0	6.79248e-05	6.79248e-05		Eukaryota_Leifsonia sp. Leaf336	1.4758e-05	0	1.4758e-05	1.4758e-05
	Archaea_Halorubrum tropicale	1.28644e-05	0	1.28644e-05	1.28644e-05					0	0		Eukaryota_Bombus impatiens	2.37231e-05	0	2.37231e-05	2.37231e-05														Bacteria_Paenibacillus phocaensis	6.79248e-05	0	6.79248e-05	6.79248e-05		Eukaryota_Leisingera sp.	1.4758e-05	0	1.4758e-05	1.4758e-05
	Archaea_Halostagnicola larsenii	1.28644e-05	0	1.28644e-05	1.28644e-05					0	0		Eukaryota_Bombus terrestris	2.37231e-05	0	2.37231e-05	2.37231e-05														Bacteria_Parabacteroides sp. Marseille-P3236	6.79248e-05	0	6.79248e-05	6.79248e-05		Eukaryota_Lepisosteus oculatus	1.4758e-05	0	1.4758e-05	1.4758e-05
	Archaea_Haloterrigena daqingensis	1.28644e-05	0	1.28644e-05	1.28644e-05					0	0		Eukaryota_Brachybacterium nesterenkovii	2.37231e-05	0	2.37231e-05	2.37231e-05														Bacteria_Porphyromonas gingivalis	6.79248e-05	0	6.79248e-05	6.79248e-05		Eukaryota_Leptomonas pyrrhocoris	1.4758e-05	0	1.4758e-05	1.4758e-05
	Archaea_Haloterrigena mahii	1.28644e-05	0	1.28644e-05	1.28644e-05					0	0		Eukaryota_Brachybacterium sp. UMB0905	2.37231e-05	0	2.37231e-05	2.37231e-05														Bacteria_Shigella dysenteriae	6.79248e-05	0	6.79248e-05	6.79248e-05		Eukaryota_Leptospira interrogans	1.4758e-05	0	1.4758e-05	1.4758e-05
	Archaea_Haloterrigena thermotolerans	1.28644e-05	0	1.28644e-05	1.28644e-05					0	0		Eukaryota_Bradyrhizobium sp.	2.37231e-05	0	2.37231e-05	2.37231e-05														Bacteria_Subdoligranulum sp. 4_3_54A2FAA	6.79248e-05	0	6.79248e-05	6.79248e-05		Eukaryota_Lernaea cyprinacea	1.4758e-05	0	1.4758e-05	1.4758e-05
	Archaea_Haloterrigena turkmenica	1.28644e-05	0	1.28644e-05	1.28644e-05					0	0		Eukaryota_Brenneria sp. EniD312	2.37231e-05	0	2.37231e-05	2.37231e-05														Bacteria_Tyzzerella nexilis	6.79248e-05	0	6.79248e-05	6.79248e-05		Eukaryota_Lingula anatina	1.4758e-05	0	1.4758e-05	1.4758e-05
	Archaea_Halovivax asiaticus	1.28644e-05	0	1.28644e-05	1.28644e-05					0	0		Eukaryota_Caenorhabditis elegans	2.37231e-05	0	2.37231e-05	2.37231e-05														Bacteria_Bacilli sp.	5.6604e-05	0	5.6604e-05	5.6604e-05		Eukaryota_Lyngbya aestuarii	1.4758e-05	0	1.4758e-05	1.4758e-05
	Archaea_Ignicoccus islandicus	1.28644e-05	0	1.28644e-05	1.28644e-05					0	0		Eukaryota_Camelina sativa	2.37231e-05	0	2.37231e-05	2.37231e-05														Bacteria_Bacteroides caccae	5.6604e-05	0	5.6604e-05	5.6604e-05		Eukaryota_Marssonina brunnea f. sp. 'multigermtubi' MB_m1	1.4758e-05	0	1.4758e-05	1.4758e-05
	Archaea_Metallosphaera sedula	1.28644e-05	0	1.28644e-05	1.28644e-05					0	0		Eukaryota_Candida auris	2.37231e-05	0	2.37231e-05	2.37231e-05														Bacteria_Bacteroides sp. 2_2_4	5.6604e-05	0	5.6604e-05	5.6604e-05		Eukaryota_Medicago truncatula	1.4758e-05	0	1.4758e-05	1.4758e-05
	Archaea_Methanobacterium veterum	1.28644e-05	0	1.28644e-05	1.28644e-05					0	0		Eukaryota_Capra hircus	2.37231e-05	0	2.37231e-05	2.37231e-05														Bacteria_Bacteroides sp. HMSC073E02	5.6604e-05	0	5.6604e-05	5.6604e-05		Eukaryota_Melanaphis sacchari	1.4758e-05	0	1.4758e-05	1.4758e-05
	Archaea_Methanosarcina sp. 2.H.T.1A.3	1.28644e-05	0	1.28644e-05	1.28644e-05					0	0		Eukaryota_Carica papaya	2.37231e-05	0	2.37231e-05	2.37231e-05														Bacteria_Bifidobacterium dentium	5.6604e-05	0	5.6604e-05	5.6604e-05		Eukaryota_Methylobrevis pamukkalensis	1.4758e-05	0	1.4758e-05	1.4758e-05
	Archaea_Methanosarcina sp. 2.H.T.1A.6	1.28644e-05	0	1.28644e-05	1.28644e-05					0	0		Eukaryota_Centruroides sculpturatus	2.37231e-05	0	2.37231e-05	2.37231e-05														Bacteria_Bifidobacterium kashiwanohense	5.6604e-05	0	5.6604e-05	5.6604e-05		Eukaryota_Methylomagnum ishizawai	1.4758e-05	0	1.4758e-05	1.4758e-05
	Archaea_Methanosarcina sp. 2.H.T.1A.8	1.28644e-05	0	1.28644e-05	1.28644e-05					0	0		Eukaryota_Ceraceosorus guamensis	2.37231e-05	0	2.37231e-05	2.37231e-05														Bacteria_Blautia obeum	5.6604e-05	0	5.6604e-05	5.6604e-05		Eukaryota_Micromonas commoda	1.4758e-05	0	1.4758e-05	1.4758e-05
	Archaea_Methanosarcina sp. A14	1.28644e-05	0	1.28644e-05	1.28644e-05					0	0		Eukaryota_Ceratina calcarata	2.37231e-05	0	2.37231e-05	2.37231e-05														Bacteria_Clostridium acetobutylicum ATCC 824	5.6604e-05	0	5.6604e-05	5.6604e-05		Eukaryota_Micromonospora tulbaghiae	1.4758e-05	0	1.4758e-05	1.4758e-05
	Archaea_Methanosphaera sp.	1.28644e-05	0	1.28644e-05	1.28644e-05					0	0		Eukaryota_Ceratosolen solmsi marchali	2.37231e-05	0	2.37231e-05	2.37231e-05														Bacteria_Clostridium sp. BR31	5.6604e-05	0	5.6604e-05	5.6604e-05		Eukaryota_Mycobacterium asiaticum	1.4758e-05	0	1.4758e-05	1.4758e-05
	Archaea_Methanosphaera sp. WGK6	1.28644e-05	0	1.28644e-05	1.28644e-05					0	0		Eukaryota_Chlamydomonas reinhardtii	2.37231e-05	0	2.37231e-05	2.37231e-05														Bacteria_Coprobacillus sp.	5.6604e-05	0	5.6604e-05	5.6604e-05		Eukaryota_Mycobacterium sp. IS-1590	1.4758e-05	0	1.4758e-05	1.4758e-05
	Archaea_Natrialba magadii	1.28644e-05	0	1.28644e-05	1.28644e-05					0	0		Eukaryota_Chlorella variabilis	2.37231e-05	0	2.37231e-05	2.37231e-05														Bacteria_Coprococcus sp. HPP0074	5.6604e-05	0	5.6604e-05	5.6604e-05		Eukaryota_Mycobacterium sp. ST-F2	1.4758e-05	0	1.4758e-05	1.4758e-05
	Archaea_Natrialba taiwanensis	1.28644e-05	0	1.28644e-05	1.28644e-05					0	0		Eukaryota_Chryseobacterium contaminans	2.37231e-05	0	2.37231e-05	2.37231e-05														Bacteria_Erwinia teleogrylli	5.6604e-05	0	5.6604e-05	5.6604e-05		Eukaryota_Mycobacterium sp. UM_WWY	1.4758e-05	0	1.4758e-05	1.4758e-05
	Archaea_Natrinema pallidum	1.28644e-05	0	1.28644e-05	1.28644e-05					0	0		Eukaryota_Chrysoporthe deuterocubensis	2.37231e-05	0	2.37231e-05	2.37231e-05														Bacteria_Escherichia coli LF82	5.6604e-05	0	5.6604e-05	5.6604e-05		Eukaryota_Mycobacterium tuberculosis	1.4758e-05	0	1.4758e-05	1.4758e-05
	Archaea_Natronobacterium gregoryi	1.28644e-05	0	1.28644e-05	1.28644e-05					0	0		Eukaryota_Cladophialophora yegresii CBS 114405	2.37231e-05	0	2.37231e-05	2.37231e-05														Bacteria_Fusicatenibacter saccharivorans	5.6604e-05	0	5.6604e-05	5.6604e-05		Eukaryota_Myzus persicae	1.4758e-05	0	1.4758e-05	1.4758e-05
	Archaea_Natronococcus amylolyticus	1.28644e-05	0	1.28644e-05	1.28644e-05					0	0		Eukaryota_Clavispora lusitaniae ATCC 42720	2.37231e-05	0	2.37231e-05	2.37231e-05														Bacteria_Oscillibacter sp. ER4	5.6604e-05	0	5.6604e-05	5.6604e-05		Eukaryota_Naegleria gruberi strain NEG-M	1.4758e-05	0	1.4758e-05	1.4758e-05
	Archaea_Natronorubrum bangense	1.28644e-05	0	1.28644e-05	1.28644e-05					0	0		Eukaryota_Clostridioides difficile	2.37231e-05	0	2.37231e-05	2.37231e-05														Bacteria_Phage Gifsy-2	5.6604e-05	0	5.6604e-05	5.6604e-05		Eukaryota_Nectria haematococca mpVI 77-13-4	1.4758e-05	0	1.4758e-05	1.4758e-05
	Archaea_Natronorubrum thiooxidans	1.28644e-05	0	1.28644e-05	1.28644e-05					0	0		Eukaryota_Clostridium viride	2.37231e-05	0	2.37231e-05	2.37231e-05														Bacteria_Prevotella dentasini	5.6604e-05	0	5.6604e-05	5.6604e-05		Eukaryota_Neisseria dumasiana	1.4758e-05	0	1.4758e-05	1.4758e-05
	Archaea_Pyrococcus abyssi	1.28644e-05	0	1.28644e-05	1.28644e-05					0	0		Eukaryota_Clupea harengus	2.37231e-05	0	2.37231e-05	2.37231e-05														Bacteria_Prevotella timonensis	5.6604e-05	0	5.6604e-05	5.6604e-05		Eukaryota_Neospora caninum Liverpool	1.4758e-05	0	1.4758e-05	1.4758e-05
	Archaea_Sulfolobus metallicus	1.28644e-05	0	1.28644e-05	1.28644e-05					0	0		Eukaryota_Comamonadaceae bacterium H1	2.37231e-05	0	2.37231e-05	2.37231e-05														Bacteria_Salmonella phage Fels-2	5.6604e-05	0	5.6604e-05	5.6604e-05		Eukaryota_Neurospora tetrasperma FGSC 2508	1.4758e-05	0	1.4758e-05	1.4758e-05
	Archaea_Sulfolobus sp. A20	1.28644e-05	0	1.28644e-05	1.28644e-05					0	0		Eukaryota_Coprinopsis cinerea okayama7#130	2.37231e-05	0	2.37231e-05	2.37231e-05														Bacteria_Shigella sp. FC569	5.6604e-05	0	5.6604e-05	5.6604e-05		Eukaryota_Nilaparvata lugens	1.4758e-05	0	1.4758e-05	1.4758e-05
	Archaea_Sulfolobus tokodaii	1.28644e-05	0	1.28644e-05	1.28644e-05					0	0		Eukaryota_Cronobacter malonaticus	2.37231e-05	0	2.37231e-05	2.37231e-05														Bacteria_Streptococcus pseudoporcinus	5.6604e-05	0	5.6604e-05	5.6604e-05		Eukaryota_Nocardioides alkalitolerans	1.4758e-05	0	1.4758e-05	1.4758e-05
	Archaea_Thermococcus celericrescens	1.28644e-05	0	1.28644e-05	1.28644e-05					0	0		Eukaryota_Cryptococcus gattii WM276	2.37231e-05	0	2.37231e-05	2.37231e-05														Bacteria_Streptococcus uberis	5.6604e-05	0	5.6604e-05	5.6604e-05		Eukaryota_Nomascus leucogenys	1.4758e-05	0	1.4758e-05	1.4758e-05
	Archaea_Thermococcus onnurineus	1.28644e-05	0	1.28644e-05	1.28644e-05					0	0		Eukaryota_Cryptococcus neoformans var. grubii H99	2.37231e-05	0	2.37231e-05	2.37231e-05														Bacteria_Acinetobacter baumannii	4.52832e-05	0	4.52832e-05	4.52832e-05		Eukaryota_Ochotona princeps	1.4758e-05	0	1.4758e-05	1.4758e-05
	Archaea_Thermococcus sp. 4557	1.28644e-05	0	1.28644e-05	1.28644e-05					0	0		Eukaryota_Cryptosporidium hominis TU502	2.37231e-05	0	2.37231e-05	2.37231e-05														Bacteria_Akkermansia glycaniphila	4.52832e-05	0	4.52832e-05	4.52832e-05		Eukaryota_Orcinus orca	1.4758e-05	0	1.4758e-05	1.4758e-05
	Archaea_Thermococcus sp. AM4	1.28644e-05	0	1.28644e-05	1.28644e-05					0	0		Eukaryota_Cucumis melo	2.37231e-05	0	2.37231e-05	2.37231e-05														Bacteria_Akkermansia sp. KLE1797	4.52832e-05	0	4.52832e-05	4.52832e-05		Eukaryota_Ostreococcus tauri	1.4758e-05	0	1.4758e-05	1.4758e-05
	Archaea_Thermococcus zilligii	1.28644e-05	0	1.28644e-05	1.28644e-05					0	0		Eukaryota_Cucumis sativus	2.37231e-05	0	2.37231e-05	2.37231e-05														Bacteria_Alistipes sp. HGB5	4.52832e-05	0	4.52832e-05	4.52832e-05		Eukaryota_Paracoccidioides brasiliensis Pb18	1.4758e-05	0	1.4758e-05	1.4758e-05
	Archaea_Thermofilum carboxyditrophus	1.28644e-05	0	1.28644e-05	1.28644e-05					0	0		Eukaryota_Cucurbita maxima	2.37231e-05	0	2.37231e-05	2.37231e-05														Bacteria_Anaerotruncus colihominis	4.52832e-05	0	4.52832e-05	4.52832e-05		Eukaryota_Paralichthys olivaceus	1.4758e-05	0	1.4758e-05	1.4758e-05
	Archaea_Thermoproteus uzoniensis	1.28644e-05	0	1.28644e-05	1.28644e-05					0	0		Eukaryota_Culex quinquefasciatus	2.37231e-05	0	2.37231e-05	2.37231e-05														Bacteria_Bacteroides nordii	4.52832e-05	0	4.52832e-05	4.52832e-05		Eukaryota_Paramecium bursaria Chlorella virus AR158	1.4758e-05	0	1.4758e-05	1.4758e-05
	Archaea_Vulcanisaeta distributa	1.28644e-05	0	1.28644e-05	1.28644e-05					0	0		Eukaryota_Curtobacterium sp.	2.37231e-05	0	2.37231e-05	2.37231e-05														Bacteria_Bacteroides oleiciplenus	4.52832e-05	0	4.52832e-05	4.52832e-05		Eukaryota_Paramecium bursaria Chlorella virus NY2A	1.4758e-05	0	1.4758e-05	1.4758e-05
	Archaea_Vulcanisaeta thermophila	1.28644e-05	0	1.28644e-05	1.28644e-05					0	0		Eukaryota_Cyberlindnera jadinii NRRL Y-1542	2.37231e-05	0	2.37231e-05	2.37231e-05														Bacteria_Bacteroides sp. HMSC068A09	4.52832e-05	0	4.52832e-05	4.52832e-05		Eukaryota_Parasteatoda tepidariorum	1.4758e-05	0	1.4758e-05	1.4758e-05
													Eukaryota_Cynara cardunculus var. scolymus	2.37231e-05	0	2.37231e-05	2.37231e-05														Bacteria_Bacteroides sp. Marseille-P3132	4.52832e-05	0	4.52832e-05	4.52832e-05		Eukaryota_Parus major	1.4758e-05	0	1.4758e-05	1.4758e-05
													Eukaryota_Danio rerio	2.37231e-05	0	2.37231e-05	2.37231e-05														Bacteria_Bifidobacterium aesculapii	4.52832e-05	0	4.52832e-05	4.52832e-05		Eukaryota_Pelobacter seleniigenes	1.4758e-05	0	1.4758e-05	1.4758e-05
													Eukaryota_Dasypus novemcinctus	2.37231e-05	0	2.37231e-05	2.37231e-05														Bacteria_Bifidobacterium callitrichos	4.52832e-05	0	4.52832e-05	4.52832e-05		Eukaryota_Phalaenopsis equestris	1.4758e-05	0	1.4758e-05	1.4758e-05
													Eukaryota_Debaryomyces fabryi	2.37231e-05	0	2.37231e-05	2.37231e-05														Bacteria_Bifidobacterium catenulatum	4.52832e-05	0	4.52832e-05	4.52832e-05		Eukaryota_Phanerochaete carnosa HHB-10118-sp	1.4758e-05	0	1.4758e-05	1.4758e-05
													Eukaryota_Dermatophilus congolensis	2.37231e-05	0	2.37231e-05	2.37231e-05														Bacteria_Bifidobacterium merycicum	4.52832e-05	0	4.52832e-05	4.52832e-05		Eukaryota_Phlebia radiata	1.4758e-05	0	1.4758e-05	1.4758e-05
													Eukaryota_Desulfitobacterium metallireducens	2.37231e-05	0	2.37231e-05	2.37231e-05														Bacteria_Blautia hydrogenotrophica	4.52832e-05	0	4.52832e-05	4.52832e-05		Eukaryota_Photobacterium aquae	1.4758e-05	0	1.4758e-05	1.4758e-05
													Eukaryota_Dictyostelium discoideum AX4	2.37231e-05	0	2.37231e-05	2.37231e-05														Bacteria_Campylobacter helveticus	4.52832e-05	0	4.52832e-05	4.52832e-05		Eukaryota_Photobacterium kishitanii	1.4758e-05	0	1.4758e-05	1.4758e-05
													Eukaryota_Drosophila biarmipes	2.37231e-05	0	2.37231e-05	2.37231e-05														Bacteria_Campylobacter hepaticus	4.52832e-05	0	4.52832e-05	4.52832e-05		Eukaryota_Plasmodium gaboni	1.4758e-05	0	1.4758e-05	1.4758e-05
													Eukaryota_Drosophila hydei	2.37231e-05	0	2.37231e-05	2.37231e-05														Bacteria_Campylobacter upsaliensis	4.52832e-05	0	4.52832e-05	4.52832e-05		Eukaryota_Plasmodium reichenowi	1.4758e-05	0	1.4758e-05	1.4758e-05
													Eukaryota_Drosophila kikkawai	2.37231e-05	0	2.37231e-05	2.37231e-05														Bacteria_Clostridiales bacterium KLE1615	4.52832e-05	0	4.52832e-05	4.52832e-05		Eukaryota_Pseudogymnoascus verrucosus	1.4758e-05	0	1.4758e-05	1.4758e-05
													Eukaryota_Drosophila obscura	2.37231e-05	0	2.37231e-05	2.37231e-05														Bacteria_Clostridium sp. ASF502	4.52832e-05	0	4.52832e-05	4.52832e-05		Eukaryota_Pseudomonas sp. Leaf15	1.4758e-05	0	1.4758e-05	1.4758e-05
													Eukaryota_Drosophila sechellia	2.37231e-05	0	2.37231e-05	2.37231e-05														Bacteria_Cronobacter dublinensis	4.52832e-05	0	4.52832e-05	4.52832e-05		Eukaryota_Pseudomonas sp. URMO17WK12:I11	1.4758e-05	0	1.4758e-05	1.4758e-05
													Eukaryota_Drosophila willistoni	2.37231e-05	0	2.37231e-05	2.37231e-05														Bacteria_Enterobacter xiangfangensis	4.52832e-05	0	4.52832e-05	4.52832e-05		Eukaryota_Rasamsonia emersonii CBS 393.64	1.4758e-05	0	1.4758e-05	1.4758e-05
													Eukaryota_Durio zibethinus	2.37231e-05	0	2.37231e-05	2.37231e-05														Bacteria_Enterococcus faecium	4.52832e-05	0	4.52832e-05	4.52832e-05		Eukaryota_Rhizopus microsporus ATCC 52813	1.4758e-05	0	1.4758e-05	1.4758e-05
													Eukaryota_Eimeria maxima	2.37231e-05	0	2.37231e-05	2.37231e-05														Bacteria_Fusobacterium sp. CM1	4.52832e-05	0	4.52832e-05	4.52832e-05		Eukaryota_Rhodococcus sp.	1.4758e-05	0	1.4758e-05	1.4758e-05
													Eukaryota_Eisenibacter elegans	2.37231e-05	0	2.37231e-05	2.37231e-05														Bacteria_Haemophilus influenzae Rd KW20	4.52832e-05	0	4.52832e-05	4.52832e-05		Eukaryota_Rhodococcus sp. OK302	1.4758e-05	0	1.4758e-05	1.4758e-05
													Eukaryota_Endozoicomonas elysicola	2.37231e-05	0	2.37231e-05	2.37231e-05														Bacteria_Intestinimonas massiliensis	4.52832e-05	0	4.52832e-05	4.52832e-05		Eukaryota_Rikenellaceae sp.	1.4758e-05	0	1.4758e-05	1.4758e-05
													Eukaryota_Eremothecium sinecaudum	2.37231e-05	0	2.37231e-05	2.37231e-05														Bacteria_Klebsiella variicola	4.52832e-05	0	4.52832e-05	4.52832e-05		Eukaryota_Rosa chinensis	1.4758e-05	0	1.4758e-05	1.4758e-05
													Eukaryota_Erythrobacter litoralis	2.37231e-05	0	2.37231e-05	2.37231e-05														Bacteria_Kosakonia oryzae	4.52832e-05	0	4.52832e-05	4.52832e-05		Eukaryota_Saccharomyces cariocanus	1.4758e-05	0	1.4758e-05	1.4758e-05
													Eukaryota_Esox lucius	2.37231e-05	0	2.37231e-05	2.37231e-05														Bacteria_Lactonifactor longoviformis	4.52832e-05	0	4.52832e-05	4.52832e-05		Eukaryota_Saccharomyces paradoxus	1.4758e-05	0	1.4758e-05	1.4758e-05
													Eukaryota_Eufriesea mexicana	2.37231e-05	0	2.37231e-05	2.37231e-05														Bacteria_Olsenella sp. Marseille-P3256	4.52832e-05	0	4.52832e-05	4.52832e-05		Eukaryota_Salinicola salarius	1.4758e-05	0	1.4758e-05	1.4758e-05
													Eukaryota_Euryhalocaulis caribicus	2.37231e-05	0	2.37231e-05	2.37231e-05														Bacteria_Parabacteroides sp.	4.52832e-05	0	4.52832e-05	4.52832e-05		Eukaryota_Salmonella enterica	1.4758e-05	0	1.4758e-05	1.4758e-05
													Eukaryota_Flavihumibacter petaseus	2.37231e-05	0	2.37231e-05	2.37231e-05														Bacteria_Pedobacter himalayensis	4.52832e-05	0	4.52832e-05	4.52832e-05		Eukaryota_Salvelinus alpinus	1.4758e-05	0	1.4758e-05	1.4758e-05
													Eukaryota_Fusarium culmorum	2.37231e-05	0	2.37231e-05	2.37231e-05														Bacteria_Prevotella histicola	4.52832e-05	0	4.52832e-05	4.52832e-05		Eukaryota_Saprolegnia diclina VS20	1.4758e-05	0	1.4758e-05	1.4758e-05
													Eukaryota_Fusarium verticillioides	2.37231e-05	0	2.37231e-05	2.37231e-05														Bacteria_Prevotella maculosa	4.52832e-05	0	4.52832e-05	4.52832e-05		Eukaryota_Schizosaccharomyces octosporus yFS286	1.4758e-05	0	1.4758e-05	1.4758e-05
													Eukaryota_gamma proteobacterium IMCC1989	2.37231e-05	0	2.37231e-05	2.37231e-05														Bacteria_Prevotella multiformis	4.52832e-05	0	4.52832e-05	4.52832e-05		Eukaryota_Schizosaccharomyces pombe	1.4758e-05	0	1.4758e-05	1.4758e-05
													Eukaryota_Gossypium hirsutum	2.37231e-05	0	2.37231e-05	2.37231e-05														Bacteria_Prevotella sp. DNF00663	4.52832e-05	0	4.52832e-05	4.52832e-05		Eukaryota_Scleropages formosus	1.4758e-05	0	1.4758e-05	1.4758e-05
													Eukaryota_Guillardia theta CCMP2712	2.37231e-05	0	2.37231e-05	2.37231e-05														Bacteria_Prevotella sp. F0091	4.52832e-05	0	4.52832e-05	4.52832e-05		Eukaryota_Seculamonas ecuadoriensis	1.4758e-05	0	1.4758e-05	1.4758e-05
													Eukaryota_Haliaeetus albicilla	2.37231e-05	0	2.37231e-05	2.37231e-05														Bacteria_Prevotella sp. HMSC073D09	4.52832e-05	0	4.52832e-05	4.52832e-05		Eukaryota_Selaginella moellendorffii	1.4758e-05	0	1.4758e-05	1.4758e-05
													Eukaryota_Halomonas lutea	2.37231e-05	0	2.37231e-05	2.37231e-05														Bacteria_Prevotellamassilia timonensis	4.52832e-05	0	4.52832e-05	4.52832e-05		Eukaryota_Seriola lalandi dorsalis	1.4758e-05	0	1.4758e-05	1.4758e-05
													Eukaryota_Heterostelium album PN500	2.37231e-05	0	2.37231e-05	2.37231e-05														Bacteria_Pseudomonas aeruginosa	4.52832e-05	0	4.52832e-05	4.52832e-05		Eukaryota_Singulisphaera acidiphila	1.4758e-05	0	1.4758e-05	1.4758e-05
													Eukaryota_Homo sapiens	2.37231e-05	0	2.37231e-05	2.37231e-05														Bacteria_Pseudomonas putida KT2440	4.52832e-05	0	4.52832e-05	4.52832e-05		Eukaryota_Sinocyclocheilus rhinocerous	1.4758e-05	0	1.4758e-05	1.4758e-05
													Eukaryota_Hyphopichia burtonii NRRL Y-1933	2.37231e-05	0	2.37231e-05	2.37231e-05														Bacteria_Roseburia inulinivorans	4.52832e-05	0	4.52832e-05	4.52832e-05		Eukaryota_Sporothrix schenckii 1099-18	1.4758e-05	0	1.4758e-05	1.4758e-05
													Eukaryota_Inquilinus limosus	2.37231e-05	0	2.37231e-05	2.37231e-05														Bacteria_Rothia mucilaginosa	4.52832e-05	0	4.52832e-05	4.52832e-05		Eukaryota_Stenotrophomonas maltophilia	1.4758e-05	0	1.4758e-05	1.4758e-05
													Eukaryota_Ixodes scapularis	2.37231e-05	0	2.37231e-05	2.37231e-05														Bacteria_Ruminococcus torques	4.52832e-05	0	4.52832e-05	4.52832e-05		Eukaryota_Streptomyces sp.	1.4758e-05	0	1.4758e-05	1.4758e-05
													Eukaryota_Jatropha curcas	2.37231e-05	0	2.37231e-05	2.37231e-05														Bacteria_Slackia piriformis	4.52832e-05	0	4.52832e-05	4.52832e-05		Eukaryota_Streptomyces sp. HGB0020	1.4758e-05	0	1.4758e-05	1.4758e-05
													Eukaryota_Jonesia quinghaiensis	2.37231e-05	0	2.37231e-05	2.37231e-05														Bacteria_Streptococcus didelphis	4.52832e-05	0	4.52832e-05	4.52832e-05		Eukaryota_Streptomyces vietnamensis	1.4758e-05	0	1.4758e-05	1.4758e-05
													Eukaryota_Juglans regia	2.37231e-05	0	2.37231e-05	2.37231e-05														Bacteria_Streptococcus ictaluri	4.52832e-05	0	4.52832e-05	4.52832e-05		Eukaryota_Terrabacteria group sp.	1.4758e-05	0	1.4758e-05	1.4758e-05
													Eukaryota_Kwoniella dejecticola CBS 10117	2.37231e-05	0	2.37231e-05	2.37231e-05														Bacteria_Streptococcus sanguinis SK36	4.52832e-05	0	4.52832e-05	4.52832e-05		Eukaryota_Thecamonas trahens ATCC 50062	1.4758e-05	0	1.4758e-05	1.4758e-05
													Eukaryota_Kwoniella pini CBS 10737	2.37231e-05	0	2.37231e-05	2.37231e-05														Bacteria_Tannerella forsythia	4.52832e-05	0	4.52832e-05	4.52832e-05		Eukaryota_Trichoderma asperellum CBS 433.97	1.4758e-05	0	1.4758e-05	1.4758e-05
													Eukaryota_Latimeria chalumnae	2.37231e-05	0	2.37231e-05	2.37231e-05														Bacteria_Yersinia enterocolitica subsp. enterocolitica 8081	4.52832e-05	0	4.52832e-05	4.52832e-05		Eukaryota_Trichoderma gamsii	1.4758e-05	0	1.4758e-05	1.4758e-05
													Eukaryota_Legionella geestiana	2.37231e-05	0	2.37231e-05	2.37231e-05														Bacteria_Aeromonas hydrophila subsp. hydrophila ATCC 7966	3.39624e-05	0	3.39624e-05	3.39624e-05		Eukaryota_Trichoderma reesei QM6a	1.4758e-05	0	1.4758e-05	1.4758e-05
													Eukaryota_Leishmania panamensis	2.37231e-05	0	2.37231e-05	2.37231e-05														Bacteria_Alloscardovia omnicolens	3.39624e-05	0	3.39624e-05	3.39624e-05		Eukaryota_Trichoderma virens Gv29-8	1.4758e-05	0	1.4758e-05	1.4758e-05
													Eukaryota_Leisingera sp. JC1	2.37231e-05	0	2.37231e-05	2.37231e-05														Bacteria_Anaerostipes hadrus	3.39624e-05	0	3.39624e-05	3.39624e-05		Eukaryota_Tsuchiyaea wingfieldii CBS 7118	1.4758e-05	0	1.4758e-05	1.4758e-05
													Eukaryota_Lichtheimia hongkongensis	2.37231e-05	0	2.37231e-05	2.37231e-05														Bacteria_Asaccharospora irregularis	3.39624e-05	0	3.39624e-05	3.39624e-05		Eukaryota_Tuber melanosporum Mel28	1.4758e-05	0	1.4758e-05	1.4758e-05
													Eukaryota_Malus domestica	2.37231e-05	0	2.37231e-05	2.37231e-05														Bacteria_Bacillus thuringiensis serovar chinensis CT-43	3.39624e-05	0	3.39624e-05	3.39624e-05		Eukaryota_Variovorax sp. JS1663	1.4758e-05	0	1.4758e-05	1.4758e-05
													Eukaryota_Meira miltonrushii	2.37231e-05	0	2.37231e-05	2.37231e-05														Bacteria_bacterium OL-1	3.39624e-05	0	3.39624e-05	3.39624e-05		Eukaryota_Variovorax sp. Root434	1.4758e-05	0	1.4758e-05	1.4758e-05
													Eukaryota_Mesorhizobium loti	2.37231e-05	0	2.37231e-05	2.37231e-05														Bacteria_Bacteroidales bacterium KA00344	3.39624e-05	0	3.39624e-05	3.39624e-05		Eukaryota_Verruconis gallopava	1.4758e-05	0	1.4758e-05	1.4758e-05
													Eukaryota_Methanosarcina sp. MTP4	2.37231e-05	0	2.37231e-05	2.37231e-05														Bacteria_Bacteroides clarus	3.39624e-05	0	3.39624e-05	3.39624e-05		Eukaryota_Verticillium dahliae VdLs.17	1.4758e-05	0	1.4758e-05	1.4758e-05
													Eukaryota_Methyloceanibacter methanicus	2.37231e-05	0	2.37231e-05	2.37231e-05														Bacteria_Bacteroides graminisolvens	3.39624e-05	0	3.39624e-05	3.39624e-05		Eukaryota_Wickerhamiella sorbophila	1.4758e-05	0	1.4758e-05	1.4758e-05
													Eukaryota_Methylococcus capsulatus	2.37231e-05	0	2.37231e-05	2.37231e-05														Bacteria_Bacteroides paurosaccharolyticus	3.39624e-05	0	3.39624e-05	3.39624e-05		Eukaryota_Xylona heveae TC161	1.4758e-05	0	1.4758e-05	1.4758e-05
													Eukaryota_Micromonas sp. RCC1109 virus MpV1	2.37231e-05	0	2.37231e-05	2.37231e-05														Bacteria_Bacteroides sp. D2	3.39624e-05	0	3.39624e-05	3.39624e-05
													Eukaryota_Micromonospora aurantiaca	2.37231e-05	0	2.37231e-05	2.37231e-05														Bacteria_Bacteroides xylanisolvens	3.39624e-05	0	3.39624e-05	3.39624e-05
													Eukaryota_Micromonospora echinofusca	2.37231e-05	0	2.37231e-05	2.37231e-05														Bacteria_Bifidobacterium angulatum	3.39624e-05	0	3.39624e-05	3.39624e-05
													Eukaryota_Microscilla marina	2.37231e-05	0	2.37231e-05	2.37231e-05														Bacteria_Bifidobacterium animalis	3.39624e-05	0	3.39624e-05	3.39624e-05
													Eukaryota_Mixia osmundae IAM 14324	2.37231e-05	0	2.37231e-05	2.37231e-05														Bacteria_Bifidobacterium asteroides	3.39624e-05	0	3.39624e-05	3.39624e-05
													Eukaryota_Mizuhopecten yessoensis	2.37231e-05	0	2.37231e-05	2.37231e-05														Bacteria_Bifidobacterium pseudolongum	3.39624e-05	0	3.39624e-05	3.39624e-05
													Eukaryota_Moesziomyces antarcticus	2.37231e-05	0	2.37231e-05	2.37231e-05														Bacteria_Bifidobacterium subtile	3.39624e-05	0	3.39624e-05	3.39624e-05
													Eukaryota_Mucilaginibacter sp. OK268	2.37231e-05	0	2.37231e-05	2.37231e-05														Bacteria_Buttiauxella sp.	3.39624e-05	0	3.39624e-05	3.39624e-05
													Eukaryota_Murinocardiopsis flavida	2.37231e-05	0	2.37231e-05	2.37231e-05														Bacteria_Butyrivibrio sp. AC2005	3.39624e-05	0	3.39624e-05	3.39624e-05
													Eukaryota_Mycobacterium asiaticum	2.37231e-05	0	2.37231e-05	2.37231e-05														Bacteria_Campylobacter cuniculorum	3.39624e-05	0	3.39624e-05	3.39624e-05
													Eukaryota_Mycobacterium kansasii	2.37231e-05	0	2.37231e-05	2.37231e-05														Bacteria_Campylobacter fetus	3.39624e-05	0	3.39624e-05	3.39624e-05
													Eukaryota_Mycobacterium phage Pops	2.37231e-05	0	2.37231e-05	2.37231e-05														Bacteria_Cedecea neteri	3.39624e-05	0	3.39624e-05	3.39624e-05
													Eukaryota_Mycobacterium tuberculosis	2.37231e-05	0	2.37231e-05	2.37231e-05														Bacteria_Citrobacter braakii	3.39624e-05	0	3.39624e-05	3.39624e-05
													Eukaryota_Myzus persicae	2.37231e-05	0	2.37231e-05	2.37231e-05														Bacteria_Citrobacter sp. A316	3.39624e-05	0	3.39624e-05	3.39624e-05
													Eukaryota_Nannochloropsis gaditana CCMP526	2.37231e-05	0	2.37231e-05	2.37231e-05														Bacteria_Citrobacter sp. JT3	3.39624e-05	0	3.39624e-05	3.39624e-05
													Eukaryota_Naumovozyma castellii CBS 4309	2.37231e-05	0	2.37231e-05	2.37231e-05														Bacteria_Citrobacter werkmanii	3.39624e-05	0	3.39624e-05	3.39624e-05
													Eukaryota_Neisseria meningitidis	2.37231e-05	0	2.37231e-05	2.37231e-05														Bacteria_Clostridiales bacterium SIT11	3.39624e-05	0	3.39624e-05	3.39624e-05
													Eukaryota_Neodiprion lecontei	2.37231e-05	0	2.37231e-05	2.37231e-05														Bacteria_Clostridium cavendishii	3.39624e-05	0	3.39624e-05	3.39624e-05
													Eukaryota_Nocardia sp. 852002-20019_SCH5090214	2.37231e-05	0	2.37231e-05	2.37231e-05														Bacteria_Clostridium sp.	3.39624e-05	0	3.39624e-05	3.39624e-05
													Eukaryota_Nonomuraea jiangxiensis	2.37231e-05	0	2.37231e-05	2.37231e-05														Bacteria_Clostridium sp. M62/1	3.39624e-05	0	3.39624e-05	3.39624e-05
													Eukaryota_Nostoc calcicola	2.37231e-05	0	2.37231e-05	2.37231e-05														Bacteria_Clostridium sp. Marseille-P2434	3.39624e-05	0	3.39624e-05	3.39624e-05
													Eukaryota_Ochotona princeps	2.37231e-05	0	2.37231e-05	2.37231e-05														Bacteria_Clostridium sporogenes	3.39624e-05	0	3.39624e-05	3.39624e-05
													Eukaryota_Octopus bimaculoides	2.37231e-05	0	2.37231e-05	2.37231e-05														Bacteria_Coprobacter secundus	3.39624e-05	0	3.39624e-05	3.39624e-05
													Eukaryota_Oreochromis niloticus	2.37231e-05	0	2.37231e-05	2.37231e-05														Bacteria_Cronobacter condimenti	3.39624e-05	0	3.39624e-05	3.39624e-05
													Eukaryota_Oryza brachyantha	2.37231e-05	0	2.37231e-05	2.37231e-05														Bacteria_Cronobacter sp.	3.39624e-05	0	3.39624e-05	3.39624e-05
													Eukaryota_Oryza sativa Japonica Group	2.37231e-05	0	2.37231e-05	2.37231e-05														Bacteria_Cronobacter turicensis	3.39624e-05	0	3.39624e-05	3.39624e-05
													Eukaryota_Oryzias latipes	2.37231e-05	0	2.37231e-05	2.37231e-05														Bacteria_Enterobacter cloacae complex sp. GN04787	3.39624e-05	0	3.39624e-05	3.39624e-05
													Eukaryota_Ostreococcus tauri	2.37231e-05	0	2.37231e-05	2.37231e-05														Bacteria_Enterobacter massiliensis	3.39624e-05	0	3.39624e-05	3.39624e-05
													Eukaryota_Paenibacillus pectinilyticus	2.37231e-05	0	2.37231e-05	2.37231e-05														Bacteria_Enterobacter sp. MGH 15	3.39624e-05	0	3.39624e-05	3.39624e-05
													Eukaryota_Paenibacillus sp.	2.37231e-05	0	2.37231e-05	2.37231e-05														Bacteria_Enterobacter sp. MGH 24	3.39624e-05	0	3.39624e-05	3.39624e-05
													Eukaryota_Pantoea ananatis	2.37231e-05	0	2.37231e-05	2.37231e-05														Bacteria_Enterobacterales sp.	3.39624e-05	0	3.39624e-05	3.39624e-05
													Eukaryota_Paramecium tetraurelia strain d4-2	2.37231e-05	0	2.37231e-05	2.37231e-05														Bacteria_Escherichia coli O26:H-	3.39624e-05	0	3.39624e-05	3.39624e-05
													Eukaryota_Paramormyrops kingsleyae	2.37231e-05	0	2.37231e-05	2.37231e-05														Bacteria_Eubacterium sp. 14-2	3.39624e-05	0	3.39624e-05	3.39624e-05
													Eukaryota_Parasteatoda tepidariorum	2.37231e-05	0	2.37231e-05	2.37231e-05														Bacteria_Fournierella massiliensis	3.39624e-05	0	3.39624e-05	3.39624e-05
													Eukaryota_Parengyodontium album	2.37231e-05	0	2.37231e-05	2.37231e-05														Bacteria_Franconibacter pulveris	3.39624e-05	0	3.39624e-05	3.39624e-05
													Eukaryota_Perkinsus marinus ATCC 50983	2.37231e-05	0	2.37231e-05	2.37231e-05														Bacteria_Gammaproteobacteria sp.	3.39624e-05	0	3.39624e-05	3.39624e-05
													Eukaryota_Phalaenopsis equestris	2.37231e-05	0	2.37231e-05	2.37231e-05														Bacteria_Gardnerella vaginalis	3.39624e-05	0	3.39624e-05	3.39624e-05
													Eukaryota_Phyllobacteriaceae bacterium StC1	2.37231e-05	0	2.37231e-05	2.37231e-05														Bacteria_Hallella seregens	3.39624e-05	0	3.39624e-05	3.39624e-05
													Eukaryota_Physcomitrella patens	2.37231e-05	0	2.37231e-05	2.37231e-05														Bacteria_Hungatella hathewayi	3.39624e-05	0	3.39624e-05	3.39624e-05
													Eukaryota_Phytophthora parasitica INRA-310	2.37231e-05	0	2.37231e-05	2.37231e-05														Bacteria_Klebsiella quasipneumoniae	3.39624e-05	0	3.39624e-05	3.39624e-05
													Eukaryota_Pichia membranifaciens NRRL Y-2026	2.37231e-05	0	2.37231e-05	2.37231e-05														Bacteria_Lachnospiraceae bacterium 9_1_43BFAA	3.39624e-05	0	3.39624e-05	3.39624e-05
													Eukaryota_Pieris rapae	2.37231e-05	0	2.37231e-05	2.37231e-05														Bacteria_Legionella pneumophila	3.39624e-05	0	3.39624e-05	3.39624e-05
													Eukaryota_Poecilia latipinna	2.37231e-05	0	2.37231e-05	2.37231e-05														Bacteria_Mannheimia haemolytica	3.39624e-05	0	3.39624e-05	3.39624e-05
													Eukaryota_Postia placenta MAD-698-R-SB12	2.37231e-05	0	2.37231e-05	2.37231e-05														Bacteria_Olsenella profusa	3.39624e-05	0	3.39624e-05	3.39624e-05
													Eukaryota_Priapulus caudatus	2.37231e-05	0	2.37231e-05	2.37231e-05														Bacteria_Porphyromonas endodontalis	3.39624e-05	0	3.39624e-05	3.39624e-05
													Eukaryota_Proteus hauseri	2.37231e-05	0	2.37231e-05	2.37231e-05														Bacteria_Prevotella fusca	3.39624e-05	0	3.39624e-05	3.39624e-05
													Eukaryota_Pseudomicrostroma glucosiphilum	2.37231e-05	0	2.37231e-05	2.37231e-05														Bacteria_Prevotella marshii	3.39624e-05	0	3.39624e-05	3.39624e-05
													Eukaryota_Pseudomonas fragi	2.37231e-05	0	2.37231e-05	2.37231e-05														Bacteria_Prevotella sp. HMSC077E08	3.39624e-05	0	3.39624e-05	3.39624e-05
													Eukaryota_Pseudomonas sp.	2.37231e-05	0	2.37231e-05	2.37231e-05														Bacteria_Prevotella sp. HMSC077E09	3.39624e-05	0	3.39624e-05	3.39624e-05
													Eukaryota_Pseudomonas sp. Leaf15	2.37231e-05	0	2.37231e-05	2.37231e-05														Bacteria_Prevotella sp. KHD1	3.39624e-05	0	3.39624e-05	3.39624e-05
													Eukaryota_Pseudonocardia sp. HH130630-07	2.37231e-05	0	2.37231e-05	2.37231e-05														Bacteria_Prevotella sp. oral taxon 306	3.39624e-05	0	3.39624e-05	3.39624e-05
													Eukaryota_Rhizopus oryzae	2.37231e-05	0	2.37231e-05	2.37231e-05														Bacteria_Prevotella veroralis	3.39624e-05	0	3.39624e-05	3.39624e-05
													Eukaryota_Rhodococcus sp.	2.37231e-05	0	2.37231e-05	2.37231e-05														Bacteria_Proteobacteria sp.	3.39624e-05	0	3.39624e-05	3.39624e-05
													Eukaryota_Roseivivax lentus	2.37231e-05	0	2.37231e-05	2.37231e-05														Bacteria_Roseburia sp. 831b	3.39624e-05	0	3.39624e-05	3.39624e-05
													Eukaryota_Saccharibacillus sp. O23	2.37231e-05	0	2.37231e-05	2.37231e-05														Bacteria_Ruminococcaceae bacterium D16	3.39624e-05	0	3.39624e-05	3.39624e-05
													Eukaryota_Saccharomyces eubayanus	2.37231e-05	0	2.37231e-05	2.37231e-05														Bacteria_Ruminococcus flavefaciens	3.39624e-05	0	3.39624e-05	3.39624e-05
													Eukaryota_Salmo salar	2.37231e-05	0	2.37231e-05	2.37231e-05														Bacteria_Ruminococcus lactaris	3.39624e-05	0	3.39624e-05	3.39624e-05
													Eukaryota_Sanguibacter massiliensis	2.37231e-05	0	2.37231e-05	2.37231e-05														Bacteria_Serratia symbiotica	3.39624e-05	0	3.39624e-05	3.39624e-05
													Eukaryota_Schizosaccharomyces cryophilus OY26	2.37231e-05	0	2.37231e-05	2.37231e-05														Bacteria_Shewanella oneidensis MR-1	3.39624e-05	0	3.39624e-05	3.39624e-05
													Eukaryota_Scleropages formosus	2.37231e-05	0	2.37231e-05	2.37231e-05														Bacteria_Streptococcus parauberis	3.39624e-05	0	3.39624e-05	3.39624e-05
													Eukaryota_Scytonema sp. HK-05	2.37231e-05	0	2.37231e-05	2.37231e-05														Bacteria_Streptococcus pneumoniae R6	3.39624e-05	0	3.39624e-05	3.39624e-05
													Eukaryota_Serratia oryzae	2.37231e-05	0	2.37231e-05	2.37231e-05														Bacteria_Treponema denticola ATCC 35405	3.39624e-05	0	3.39624e-05	3.39624e-05
													Eukaryota_Sinocyclocheilus grahami	2.37231e-05	0	2.37231e-05	2.37231e-05														Bacteria_Varibaculum sp. Marseille-P2802	3.39624e-05	0	3.39624e-05	3.39624e-05
													Eukaryota_Solanum pennellii	2.37231e-05	0	2.37231e-05	2.37231e-05														Bacteria_Aggregatibacter actinomycetemcomitans	2.26416e-05	0	2.26416e-05	2.26416e-05
													Eukaryota_Staphylococcus aureus	2.37231e-05	0	2.37231e-05	2.37231e-05														Bacteria_Anaerotruncus rubiinfantis	2.26416e-05	0	2.26416e-05	2.26416e-05
													Eukaryota_Stenotrophomonas sp.	2.37231e-05	0	2.37231e-05	2.37231e-05														Bacteria_Atopobium deltae	2.26416e-05	0	2.26416e-05	2.26416e-05
													Eukaryota_Streptococcus suis	2.37231e-05	0	2.37231e-05	2.37231e-05														Bacteria_Bacteroides barnesiae	2.26416e-05	0	2.26416e-05	2.26416e-05
													Eukaryota_Streptomyces collinus	2.37231e-05	0	2.37231e-05	2.37231e-05														Bacteria_Bacteroides coprophilus	2.26416e-05	0	2.26416e-05	2.26416e-05
													Eukaryota_Streptomyces eurocidicus	2.37231e-05	0	2.37231e-05	2.37231e-05														Bacteria_Bacteroides ihuae	2.26416e-05	0	2.26416e-05	2.26416e-05
													Eukaryota_Streptomyces gilvosporeus	2.37231e-05	0	2.37231e-05	2.37231e-05														Bacteria_Bacteroides neonati	2.26416e-05	0	2.26416e-05	2.26416e-05
													Eukaryota_Streptomyces ipomoeae	2.37231e-05	0	2.37231e-05	2.37231e-05														Bacteria_Bacteroides pyogenes	2.26416e-05	0	2.26416e-05	2.26416e-05
													Eukaryota_Streptomyces jeddahensis	2.37231e-05	0	2.37231e-05	2.37231e-05														Bacteria_Bacteroides sp. Marseille-P3166	2.26416e-05	0	2.26416e-05	2.26416e-05
													Eukaryota_Streptomyces scabiei	2.37231e-05	0	2.37231e-05	2.37231e-05														Bacteria_Bifidobacterium choerinum	2.26416e-05	0	2.26416e-05	2.26416e-05
													Eukaryota_Streptomyces sp. AA1529	2.37231e-05	0	2.37231e-05	2.37231e-05														Bacteria_Bifidobacterium gallinarum	2.26416e-05	0	2.26416e-05	2.26416e-05
													Eukaryota_Streptomyces sp. CB01635	2.37231e-05	0	2.37231e-05	2.37231e-05														Bacteria_Bifidobacterium lemurum	2.26416e-05	0	2.26416e-05	2.26416e-05
													Eukaryota_Streptomyces sp. HNM0039	2.37231e-05	0	2.37231e-05	2.37231e-05														Bacteria_Bifidobacterium minimum	2.26416e-05	0	2.26416e-05	2.26416e-05
													Eukaryota_Streptomyces sp. NBRC 110035	2.37231e-05	0	2.37231e-05	2.37231e-05														Bacteria_Bifidobacterium mongoliense	2.26416e-05	0	2.26416e-05	2.26416e-05
													Eukaryota_Streptomyces sp. SAT1	2.37231e-05	0	2.37231e-05	2.37231e-05														Bacteria_Bifidobacterium pullorum	2.26416e-05	0	2.26416e-05	2.26416e-05
													Eukaryota_Strongyloides ratti	2.37231e-05	0	2.37231e-05	2.37231e-05														Bacteria_Bifidobacterium saeculare	2.26416e-05	0	2.26416e-05	2.26416e-05
													Eukaryota_Sugiyamaella lignohabitans	2.37231e-05	0	2.37231e-05	2.37231e-05														Bacteria_Bifidobacterium thermophilum	2.26416e-05	0	2.26416e-05	2.26416e-05
													Eukaryota_Sus scrofa	2.37231e-05	0	2.37231e-05	2.37231e-05														Bacteria_Bifidobacterium tsurumiense	2.26416e-05	0	2.26416e-05	2.26416e-05
													Eukaryota_Syntrophobotulus glycolicus	2.37231e-05	0	2.37231e-05	2.37231e-05														Bacteria_Blautia schinkii	2.26416e-05	0	2.26416e-05	2.26416e-05
													Eukaryota_Takifugu rubripes	2.37231e-05	0	2.37231e-05	2.37231e-05														Bacteria_Blautia sp. KLE 1732	2.26416e-05	0	2.26416e-05	2.26416e-05
													Eukaryota_Tetrapisispora phaffii CBS 4417	2.37231e-05	0	2.37231e-05	2.37231e-05														Bacteria_Brenneria goodwinii	2.26416e-05	0	2.26416e-05	2.26416e-05
													Eukaryota_Thalassospira sp. CSC3H3	2.37231e-05	0	2.37231e-05	2.37231e-05														Bacteria_Buttiauxella ferragutiae	2.26416e-05	0	2.26416e-05	2.26416e-05
													Eukaryota_Thermoactinomyces sp.	2.37231e-05	0	2.37231e-05	2.37231e-05														Bacteria_Butyrivibrio hungatei	2.26416e-05	0	2.26416e-05	2.26416e-05
													Eukaryota_Theropithecus gelada	2.37231e-05	0	2.37231e-05	2.37231e-05														Bacteria_Campylobacter sp. BCW_4341	2.26416e-05	0	2.26416e-05	2.26416e-05
													Eukaryota_Tremella mesenterica DSM 1558	2.37231e-05	0	2.37231e-05	2.37231e-05														Bacteria_Campylobacter sp. BCW_6463	2.26416e-05	0	2.26416e-05	2.26416e-05
													Eukaryota_Treponema putidum	2.37231e-05	0	2.37231e-05	2.37231e-05														Bacteria_Campylobacter sp. BCW_6465	2.26416e-05	0	2.26416e-05	2.26416e-05
													Eukaryota_Tribolium castaneum	2.37231e-05	0	2.37231e-05	2.37231e-05														Bacteria_Campylobacter sp. BCW_6879	2.26416e-05	0	2.26416e-05	2.26416e-05
													Eukaryota_Trichomonas vaginalis G3	2.37231e-05	0	2.37231e-05	2.37231e-05														Bacteria_Chania multitudinisentens	2.26416e-05	0	2.26416e-05	2.26416e-05
													Eukaryota_Trichophyton rubrum CBS 118892	2.37231e-05	0	2.37231e-05	2.37231e-05														Bacteria_Citrobacter farmeri	2.26416e-05	0	2.26416e-05	2.26416e-05
													Eukaryota_Tuber melanosporum Mel28	2.37231e-05	0	2.37231e-05	2.37231e-05														Bacteria_Citrobacter freundii complex sp.	2.26416e-05	0	2.26416e-05	2.26416e-05
													Eukaryota_Vibrio cholerae	2.37231e-05	0	2.37231e-05	2.37231e-05														Bacteria_Citrobacter sedlakii	2.26416e-05	0	2.26416e-05	2.26416e-05
													Eukaryota_Wallemia ichthyophaga EXF-994	2.37231e-05	0	2.37231e-05	2.37231e-05														Bacteria_Citrobacter youngae	2.26416e-05	0	2.26416e-05	2.26416e-05
													Eukaryota_Xanthomonas phaseoli	2.37231e-05	0	2.37231e-05	2.37231e-05														Bacteria_Clostridiales bacterium VE202-01	2.26416e-05	0	2.26416e-05	2.26416e-05
													Eukaryota_Xenopus laevis	2.37231e-05	0	2.37231e-05	2.37231e-05														Bacteria_Clostridiales bacterium VE202-21	2.26416e-05	0	2.26416e-05	2.26416e-05
																															Bacteria_Clostridium citroniae	2.26416e-05	0	2.26416e-05	2.26416e-05
																															Bacteria_Clostridium fallax	2.26416e-05	0	2.26416e-05	2.26416e-05
																															Bacteria_Clostridium neopropionicum	2.26416e-05	0	2.26416e-05	2.26416e-05
																															Bacteria_Clostridium pasteurianum	2.26416e-05	0	2.26416e-05	2.26416e-05
																															Bacteria_Clostridium scindens	2.26416e-05	0	2.26416e-05	2.26416e-05
																															Bacteria_Clostridium sp. 7_2_43FAA	2.26416e-05	0	2.26416e-05	2.26416e-05
																															Bacteria_Clostridium sp. HMSC19B11	2.26416e-05	0	2.26416e-05	2.26416e-05
																															Bacteria_Clostridium sp. HMSC19D07	2.26416e-05	0	2.26416e-05	2.26416e-05
																															Bacteria_Clostridium sp. KNHs205	2.26416e-05	0	2.26416e-05	2.26416e-05
																															Bacteria_Clostridium symbiosum	2.26416e-05	0	2.26416e-05	2.26416e-05
																															Bacteria_Collinsella massiliensis	2.26416e-05	0	2.26416e-05	2.26416e-05
																															Bacteria_Coprobacillus sp. 8_1_38FAA	2.26416e-05	0	2.26416e-05	2.26416e-05
																															Bacteria_Coprococcus comes	2.26416e-05	0	2.26416e-05	2.26416e-05
																															Bacteria_Coriobacterium glomerans	2.26416e-05	0	2.26416e-05	2.26416e-05
																															Bacteria_Cronobacter malonaticus	2.26416e-05	0	2.26416e-05	2.26416e-05
																															Bacteria_Culturomica massiliensis	2.26416e-05	0	2.26416e-05	2.26416e-05
																															Bacteria_Dorea sp. D27	2.26416e-05	0	2.26416e-05	2.26416e-05
																															Bacteria_Eggerthella sp. YY7918	2.26416e-05	0	2.26416e-05	2.26416e-05
																															Bacteria_Eggerthellaceae bacterium AT8	2.26416e-05	0	2.26416e-05	2.26416e-05
																															Bacteria_Enterobacter cloacae complex sp. GN05753	2.26416e-05	0	2.26416e-05	2.26416e-05
																															Bacteria_Enterobacter sp. BIDMC 30	2.26416e-05	0	2.26416e-05	2.26416e-05
																															Bacteria_Enterobacter sp. BIDMC87	2.26416e-05	0	2.26416e-05	2.26416e-05
																															Bacteria_Enterobacter sp. EGD-HP1	2.26416e-05	0	2.26416e-05	2.26416e-05
																															Bacteria_Enterobacter sp. MGH 38	2.26416e-05	0	2.26416e-05	2.26416e-05
																															Bacteria_Enterobacter sp. T1-1	2.26416e-05	0	2.26416e-05	2.26416e-05
																															Bacteria_Enterobacteriaceae bacterium LSJC7	2.26416e-05	0	2.26416e-05	2.26416e-05
																															Bacteria_Enterococcus faecalis	2.26416e-05	0	2.26416e-05	2.26416e-05
																															Bacteria_Enterococcus massiliensis	2.26416e-05	0	2.26416e-05	2.26416e-05
																															Bacteria_Erysipelotrichaceae bacterium I46	2.26416e-05	0	2.26416e-05	2.26416e-05
																															Bacteria_Escherichia coli 55989	2.26416e-05	0	2.26416e-05	2.26416e-05
																															Bacteria_Escherichia coli H89	2.26416e-05	0	2.26416e-05	2.26416e-05
																															Bacteria_Escherichia sp. TW09231	2.26416e-05	0	2.26416e-05	2.26416e-05
																															Bacteria_Escherichia sp. TW15838	2.26416e-05	0	2.26416e-05	2.26416e-05
																															Bacteria_Escherichia vulneris	2.26416e-05	0	2.26416e-05	2.26416e-05
																															Bacteria_Eubacterium eligens	2.26416e-05	0	2.26416e-05	2.26416e-05
																															Bacteria_Eubacterium plexicaudatum	2.26416e-05	0	2.26416e-05	2.26416e-05
																															Bacteria_Flavobacterium psychrophilum	2.26416e-05	0	2.26416e-05	2.26416e-05
																															Bacteria_Franconibacter helveticus	2.26416e-05	0	2.26416e-05	2.26416e-05
																															Bacteria_Franconibacter sp.	2.26416e-05	0	2.26416e-05	2.26416e-05
																															Bacteria_Fusobacterium necrophorum	2.26416e-05	0	2.26416e-05	2.26416e-05
																															Bacteria_Gardnerella sp. 26-12	2.26416e-05	0	2.26416e-05	2.26416e-05
																															Bacteria_Gardnerella sp. 30-4	2.26416e-05	0	2.26416e-05	2.26416e-05
																															Bacteria_Haemophilus influenzae	2.26416e-05	0	2.26416e-05	2.26416e-05
																															Bacteria_Izhakiella sp. D4N98	2.26416e-05	0	2.26416e-05	2.26416e-05
																															Bacteria_Klebsiella michiganensis	2.26416e-05	0	2.26416e-05	2.26416e-05
																															Bacteria_Klebsiella pneumoniae CG43	2.26416e-05	0	2.26416e-05	2.26416e-05
																															Bacteria_Klebsiella sp. MS 92-3	2.26416e-05	0	2.26416e-05	2.26416e-05
																															Bacteria_Kluyvera ascorbata	2.26416e-05	0	2.26416e-05	2.26416e-05
																															Bacteria_Kosakonia sacchari	2.26416e-05	0	2.26416e-05	2.26416e-05
																															Bacteria_Lachnospiraceae bacterium ND2006	2.26416e-05	0	2.26416e-05	2.26416e-05
																															Bacteria_Leminorella grimontii	2.26416e-05	0	2.26416e-05	2.26416e-05
																															Bacteria_Mangrovibacter phragmitis	2.26416e-05	0	2.26416e-05	2.26416e-05
																															Bacteria_Marvinbryantia formatexigens	2.26416e-05	0	2.26416e-05	2.26416e-05
																															Bacteria_Morganella morganii	2.26416e-05	0	2.26416e-05	2.26416e-05
																															Bacteria_Neglecta timonensis	2.26416e-05	0	2.26416e-05	2.26416e-05
																															Bacteria_Neisseria gonorrhoeae	2.26416e-05	0	2.26416e-05	2.26416e-05
																															Bacteria_Nissabacter archeti	2.26416e-05	0	2.26416e-05	2.26416e-05
																															Bacteria_Obesumbacterium proteus	2.26416e-05	0	2.26416e-05	2.26416e-05
																															Bacteria_Oxalobacter formigenes	2.26416e-05	0	2.26416e-05	2.26416e-05
																															Bacteria_Pantoea agglomerans	2.26416e-05	0	2.26416e-05	2.26416e-05
																															Bacteria_Paraprevotella clara	2.26416e-05	0	2.26416e-05	2.26416e-05
																															Bacteria_Photobacterium damselae subsp. piscicida	2.26416e-05	0	2.26416e-05	2.26416e-05
																															Bacteria_Photorhabdus luminescens	2.26416e-05	0	2.26416e-05	2.26416e-05
																															Bacteria_Porphyromonadaceae sp.	2.26416e-05	0	2.26416e-05	2.26416e-05
																															Bacteria_Porphyromonas cangingivalis	2.26416e-05	0	2.26416e-05	2.26416e-05
																															Bacteria_Porphyromonas somerae	2.26416e-05	0	2.26416e-05	2.26416e-05
																															Bacteria_Prevotella buccalis	2.26416e-05	0	2.26416e-05	2.26416e-05
																															Bacteria_Prevotella melaninogenica	2.26416e-05	0	2.26416e-05	2.26416e-05
																															Bacteria_Prevotella multisaccharivorax	2.26416e-05	0	2.26416e-05	2.26416e-05
																															Bacteria_Prevotella oralis	2.26416e-05	0	2.26416e-05	2.26416e-05
																															Bacteria_Prevotella phocaeensis	2.26416e-05	0	2.26416e-05	2.26416e-05
																															Bacteria_Prevotella sp. HUN102	2.26416e-05	0	2.26416e-05	2.26416e-05
																															Bacteria_Raoultella terrigena	2.26416e-05	0	2.26416e-05	2.26416e-05
																															Bacteria_Rikenella microfusus	2.26416e-05	0	2.26416e-05	2.26416e-05
																															Bacteria_Robinsoniella peoriensis	2.26416e-05	0	2.26416e-05	2.26416e-05
																															Bacteria_Ruminococcus gauvreauii	2.26416e-05	0	2.26416e-05	2.26416e-05
																															Bacteria_Ruminococcus sp. DSM 100440	2.26416e-05	0	2.26416e-05	2.26416e-05
																															Bacteria_Salmonella enterica subsp. enterica serovar Enteritidis	2.26416e-05	0	2.26416e-05	2.26416e-05
																															Bacteria_Salmonella sp. 14	2.26416e-05	0	2.26416e-05	2.26416e-05
																															Bacteria_Salmonella sp. 96A-29192	2.26416e-05	0	2.26416e-05	2.26416e-05
																															Bacteria_Selenomonas sp. oral taxon 138	2.26416e-05	0	2.26416e-05	2.26416e-05
																															Bacteria_Serratia sp.	2.26416e-05	0	2.26416e-05	2.26416e-05
																															Bacteria_Streptococcus anginosus	2.26416e-05	0	2.26416e-05	2.26416e-05
																															Bacteria_Streptococcus criceti	2.26416e-05	0	2.26416e-05	2.26416e-05
																															Bacteria_Streptococcus halotolerans	2.26416e-05	0	2.26416e-05	2.26416e-05
																															Bacteria_Streptococcus henryi	2.26416e-05	0	2.26416e-05	2.26416e-05
																															Bacteria_Streptococcus macacae	2.26416e-05	0	2.26416e-05	2.26416e-05
																															Bacteria_Streptococcus marmotae	2.26416e-05	0	2.26416e-05	2.26416e-05
																															Bacteria_Streptococcus minor	2.26416e-05	0	2.26416e-05	2.26416e-05
																															Bacteria_Streptococcus pantholopis	2.26416e-05	0	2.26416e-05	2.26416e-05
																															Bacteria_Streptococcus porci	2.26416e-05	0	2.26416e-05	2.26416e-05
																															Bacteria_Streptococcus ratti	2.26416e-05	0	2.26416e-05	2.26416e-05
																															Bacteria_Streptococcus salivarius	2.26416e-05	0	2.26416e-05	2.26416e-05
																															Bacteria_Streptococcus sp. DD12	2.26416e-05	0	2.26416e-05	2.26416e-05
																															Bacteria_Streptococcus thermophilus	2.26416e-05	0	2.26416e-05	2.26416e-05
																															Bacteria_Streptococcus vestibularis	2.26416e-05	0	2.26416e-05	2.26416e-05
																															Bacteria_Subdoligranulum variabile	2.26416e-05	0	2.26416e-05	2.26416e-05
																															Bacteria_unclassified Lachnospiraceae sp.	2.26416e-05	0	2.26416e-05	2.26416e-05
																															Bacteria_Vibrio cholerae O1 biovar El Tor str. N16961	2.26416e-05	0	2.26416e-05	2.26416e-05
																															Bacteria_Xenorhabdus sp. NBAII XenSa04	2.26416e-05	0	2.26416e-05	2.26416e-05
																															Bacteria_Yokenella regensburgei	2.26416e-05	0	2.26416e-05	2.26416e-05
																															Bacteria_2FE-2S ferredoxin, electron carrer protein	1.13208e-05	0	1.13208e-05	1.13208e-05
																															Bacteria_Acetivibrio ethanolgignens	1.13208e-05	0	1.13208e-05	1.13208e-05
																															Bacteria_Achromobacter sp. ATCC35328	1.13208e-05	0	1.13208e-05	1.13208e-05
																															Bacteria_Actinobacteria sp.	1.13208e-05	0	1.13208e-05	1.13208e-05
																															Bacteria_Actinomyces sp.	1.13208e-05	0	1.13208e-05	1.13208e-05
																															Bacteria_Aerococcus christensenii	1.13208e-05	0	1.13208e-05	1.13208e-05
																															Bacteria_Aerococcus sp.	1.13208e-05	0	1.13208e-05	1.13208e-05
																															Bacteria_Aeromonas hydrophila	1.13208e-05	0	1.13208e-05	1.13208e-05
																															Bacteria_Aeromonas simiae	1.13208e-05	0	1.13208e-05	1.13208e-05
																															Bacteria_Aeromonas sp.	1.13208e-05	0	1.13208e-05	1.13208e-05
																															Bacteria_Aeromonas veronii	1.13208e-05	0	1.13208e-05	1.13208e-05
																															Bacteria_Algibacter lectus	1.13208e-05	0	1.13208e-05	1.13208e-05
																															Bacteria_Alistipes finegoldii	1.13208e-05	0	1.13208e-05	1.13208e-05
																															Bacteria_Alistipes indistinctus	1.13208e-05	0	1.13208e-05	1.13208e-05
																															Bacteria_Alistipes onderdonkii	1.13208e-05	0	1.13208e-05	1.13208e-05
																															Bacteria_Alistipes senegalensis	1.13208e-05	0	1.13208e-05	1.13208e-05
																															Bacteria_Allobaculum stercoricanis	1.13208e-05	0	1.13208e-05	1.13208e-05
																															Bacteria_Alteromonadales sp.	1.13208e-05	0	1.13208e-05	1.13208e-05
																															Bacteria_Anaeromassilibacillus sp. Marseille-P3371	1.13208e-05	0	1.13208e-05	1.13208e-05
																															Bacteria_Anaerosporobacter mobilis	1.13208e-05	0	1.13208e-05	1.13208e-05
																															Bacteria_Anaerostipes sp. 494a	1.13208e-05	0	1.13208e-05	1.13208e-05
																															Bacteria_Angelakisella massiliensis	1.13208e-05	0	1.13208e-05	1.13208e-05
																															Bacteria_Atopobium sp.	1.13208e-05	0	1.13208e-05	1.13208e-05
																															Bacteria_Atopobium sp. oral taxon 199	1.13208e-05	0	1.13208e-05	1.13208e-05
																															Bacteria_Bacillus thuringiensis serovar tenebrionis str. YBT-1765	1.13208e-05	0	1.13208e-05	1.13208e-05
																															Bacteria_Bacteroidales bacterium WCE2004	1.13208e-05	0	1.13208e-05	1.13208e-05
																															Bacteria_Bacteroides coprosuis	1.13208e-05	0	1.13208e-05	1.13208e-05
																															Bacteria_Bacteroides luti	1.13208e-05	0	1.13208e-05	1.13208e-05
																															Bacteria_Bacteroides propionicifaciens	1.13208e-05	0	1.13208e-05	1.13208e-05
																															Bacteria_Bacteroides reticulotermitis	1.13208e-05	0	1.13208e-05	1.13208e-05
																															Bacteria_Bacteroides salanitronis	1.13208e-05	0	1.13208e-05	1.13208e-05
																															Bacteria_Bacteroides salyersiae	1.13208e-05	0	1.13208e-05	1.13208e-05
																															Bacteria_Bacteroides sp. 2_1_33B	1.13208e-05	0	1.13208e-05	1.13208e-05
																															Bacteria_Bacteroides sp. 3_1_19	1.13208e-05	0	1.13208e-05	1.13208e-05
																															Bacteria_Bacteroides sp. HPS0048	1.13208e-05	0	1.13208e-05	1.13208e-05
																															Bacteria_Bacteroidetes oral taxon 274	1.13208e-05	0	1.13208e-05	1.13208e-05
																															Bacteria_Bariatricus massiliensis	1.13208e-05	0	1.13208e-05	1.13208e-05
																															Bacteria_Barnesiella viscericola	1.13208e-05	0	1.13208e-05	1.13208e-05
																															Bacteria_Bavariicoccus seileri	1.13208e-05	0	1.13208e-05	1.13208e-05
																															Bacteria_Bifidobacterium bohemicum	1.13208e-05	0	1.13208e-05	1.13208e-05
																															Bacteria_Bifidobacterium bombi	1.13208e-05	0	1.13208e-05	1.13208e-05
																															Bacteria_Bifidobacterium boum	1.13208e-05	0	1.13208e-05	1.13208e-05
																															Bacteria_Bifidobacterium gallicum	1.13208e-05	0	1.13208e-05	1.13208e-05
																															Bacteria_Bifidobacterium magnum	1.13208e-05	0	1.13208e-05	1.13208e-05
																															Bacteria_Bifidobacterium moukalabense	1.13208e-05	0	1.13208e-05	1.13208e-05
																															Bacteria_Bifidobacterium ruminantium	1.13208e-05	0	1.13208e-05	1.13208e-05
																															Bacteria_Bifidobacterium stellenboschense	1.13208e-05	0	1.13208e-05	1.13208e-05
																															Bacteria_Bifidobacterium thermacidophilum	1.13208e-05	0	1.13208e-05	1.13208e-05
																															Bacteria_Brochothrix thermosphacta	1.13208e-05	0	1.13208e-05	1.13208e-05
																															Bacteria_Budvicia aquatica	1.13208e-05	0	1.13208e-05	1.13208e-05
																															Bacteria_Buttiauxella brennerae	1.13208e-05	0	1.13208e-05	1.13208e-05
																															Bacteria_Buttiauxella gaviniae	1.13208e-05	0	1.13208e-05	1.13208e-05
																															Bacteria_Butyricimonas sp.	1.13208e-05	0	1.13208e-05	1.13208e-05
																															Bacteria_Butyrivibrio fibrisolvens	1.13208e-05	0	1.13208e-05	1.13208e-05
																															Bacteria_Butyrivibrio sp. AE2032	1.13208e-05	0	1.13208e-05	1.13208e-05
																															Bacteria_Campylobacter curvus	1.13208e-05	0	1.13208e-05	1.13208e-05
																															Bacteria_Campylobacter lari	1.13208e-05	0	1.13208e-05	1.13208e-05
																															Bacteria_Campylobacter ornithocola	1.13208e-05	0	1.13208e-05	1.13208e-05
																															Bacteria_Campylobacter sp. BCW_4332	1.13208e-05	0	1.13208e-05	1.13208e-05
																															Bacteria_Campylobacter sp. BCW_6466	1.13208e-05	0	1.13208e-05	1.13208e-05
																															Bacteria_Campylobacter sp. BCW_6871	1.13208e-05	0	1.13208e-05	1.13208e-05
																															Bacteria_Campylobacter sp. BCW_7460	1.13208e-05	0	1.13208e-05	1.13208e-05
																															Bacteria_Candidatus Arthromitus sp. SFB-mouse	1.13208e-05	0	1.13208e-05	1.13208e-05
																															Bacteria_Candidatus Gullanella endobia	1.13208e-05	0	1.13208e-05	1.13208e-05
																															Bacteria_Candidatus Marispirochaeta associata	1.13208e-05	0	1.13208e-05	1.13208e-05
																															Bacteria_Candidatus Regiella insecticola	1.13208e-05	0	1.13208e-05	1.13208e-05
																															Bacteria_Candidatus Stoquefichus sp. SB1	1.13208e-05	0	1.13208e-05	1.13208e-05
																															Bacteria_Carnobacterium sp. ZWU0011	1.13208e-05	0	1.13208e-05	1.13208e-05
																															Bacteria_Cedecea davisae	1.13208e-05	0	1.13208e-05	1.13208e-05
																															Bacteria_Cellulophaga sp.	1.13208e-05	0	1.13208e-05	1.13208e-05
																															Bacteria_Cellulosilyticum lentocellum	1.13208e-05	0	1.13208e-05	1.13208e-05
																															Bacteria_Chryseobacterium kwangjuense	1.13208e-05	0	1.13208e-05	1.13208e-05
																															Bacteria_Citrobacter pasteurii	1.13208e-05	0	1.13208e-05	1.13208e-05
																															Bacteria_Citrobacter sp. A60	1.13208e-05	0	1.13208e-05	1.13208e-05
																															Bacteria_Citrobacter sp. CFSAN044567	1.13208e-05	0	1.13208e-05	1.13208e-05
																															Bacteria_Citrobacter sp. MGH103	1.13208e-05	0	1.13208e-05	1.13208e-05
																															Bacteria_Citrobacter sp. MGH109	1.13208e-05	0	1.13208e-05	1.13208e-05
																															Bacteria_Citrobacter sp. MGH 55	1.13208e-05	0	1.13208e-05	1.13208e-05
																															Bacteria_Clostridiales bacterium KA00274	1.13208e-05	0	1.13208e-05	1.13208e-05
																															Bacteria_Clostridiales bacterium oral taxon 876	1.13208e-05	0	1.13208e-05	1.13208e-05
																															Bacteria_Clostridiales bacterium VE202-16	1.13208e-05	0	1.13208e-05	1.13208e-05
																															Bacteria_Clostridiales bacterium VE202-27	1.13208e-05	0	1.13208e-05	1.13208e-05
																															Bacteria_Clostridioides mangenotii	1.13208e-05	0	1.13208e-05	1.13208e-05
																															Bacteria_Clostridium akagii	1.13208e-05	0	1.13208e-05	1.13208e-05
																															Bacteria_Clostridium amylolyticum	1.13208e-05	0	1.13208e-05	1.13208e-05
																															Bacteria_Clostridium asparagiforme	1.13208e-05	0	1.13208e-05	1.13208e-05
																															Bacteria_Clostridium baratii	1.13208e-05	0	1.13208e-05	1.13208e-05
																															Bacteria_Clostridium beijerinckii	1.13208e-05	0	1.13208e-05	1.13208e-05
																															Bacteria_Clostridium bornimense	1.13208e-05	0	1.13208e-05	1.13208e-05
																															Bacteria_Clostridium botulinum	1.13208e-05	0	1.13208e-05	1.13208e-05
																															Bacteria_Clostridium celatum	1.13208e-05	0	1.13208e-05	1.13208e-05
																															Bacteria_Clostridium celerecrescens	1.13208e-05	0	1.13208e-05	1.13208e-05
																															Bacteria_Clostridium dakarense	1.13208e-05	0	1.13208e-05	1.13208e-05
																															Bacteria_Clostridium hiranonis	1.13208e-05	0	1.13208e-05	1.13208e-05
																															Bacteria_Clostridium indolis	1.13208e-05	0	1.13208e-05	1.13208e-05
																															Bacteria_Clostridium josui	1.13208e-05	0	1.13208e-05	1.13208e-05
																															Bacteria_Clostridium lactatifermentans	1.13208e-05	0	1.13208e-05	1.13208e-05
																															Bacteria_Clostridium magnum	1.13208e-05	0	1.13208e-05	1.13208e-05
																															Bacteria_Clostridium oryzae	1.13208e-05	0	1.13208e-05	1.13208e-05
																															Bacteria_Clostridium paraputrificum	1.13208e-05	0	1.13208e-05	1.13208e-05
																															Bacteria_Clostridium phoceensis	1.13208e-05	0	1.13208e-05	1.13208e-05
																															Bacteria_Clostridium ragsdalei	1.13208e-05	0	1.13208e-05	1.13208e-05
																															Bacteria_Clostridium saccharolyticum	1.13208e-05	0	1.13208e-05	1.13208e-05
																															Bacteria_Clostridium saccharoperbutylacetonicum	1.13208e-05	0	1.13208e-05	1.13208e-05
																															Bacteria_Clostridium septicum	1.13208e-05	0	1.13208e-05	1.13208e-05
																															Bacteria_Clostridium sp. ATCC 25772	1.13208e-05	0	1.13208e-05	1.13208e-05
																															Bacteria_Clostridium sp. ATCC BAA-442	1.13208e-05	0	1.13208e-05	1.13208e-05
																															Bacteria_Clostridium sp. CL-6	1.13208e-05	0	1.13208e-05	1.13208e-05
																															Bacteria_Clostridium sp. HMP27	1.13208e-05	0	1.13208e-05	1.13208e-05
																															Bacteria_Clostridium sp. Marseille-P3244	1.13208e-05	0	1.13208e-05	1.13208e-05
																															Bacteria_Clostridium sp. MSTE9	1.13208e-05	0	1.13208e-05	1.13208e-05
																															Bacteria_Clostridium sp. ND2	1.13208e-05	0	1.13208e-05	1.13208e-05
																															Bacteria_Clostridium taeniosporum	1.13208e-05	0	1.13208e-05	1.13208e-05
																															Bacteria_Clostridium tepidiprofundi	1.13208e-05	0	1.13208e-05	1.13208e-05
																															Bacteria_Clostridium ventriculi	1.13208e-05	0	1.13208e-05	1.13208e-05
																															Bacteria_Coprococcus eutactus	1.13208e-05	0	1.13208e-05	1.13208e-05
																															Bacteria_Coprococcus sp. HPP0048	1.13208e-05	0	1.13208e-05	1.13208e-05
																															Bacteria_Coriobacteriaceae bacterium BV3Ac1	1.13208e-05	0	1.13208e-05	1.13208e-05
																															Bacteria_Coriobacteriia sp.	1.13208e-05	0	1.13208e-05	1.13208e-05
																															Bacteria_Corynebacterium resistens DSM 45100	1.13208e-05	0	1.13208e-05	1.13208e-05
																															Bacteria_Desulfosporosinus sp. OL	1.13208e-05	0	1.13208e-05	1.13208e-05
																															Bacteria_Desulfovibrionaceae sp.	1.13208e-05	0	1.13208e-05	1.13208e-05
																															Bacteria_Dethiosulfatibacter aminovorans	1.13208e-05	0	1.13208e-05	1.13208e-05
																															Bacteria_Dickeya dianthicola	1.13208e-05	0	1.13208e-05	1.13208e-05
																															Bacteria_Dickeya sp. CSL RW240	1.13208e-05	0	1.13208e-05	1.13208e-05
																															Bacteria_Draconibacterium sediminis	1.13208e-05	0	1.13208e-05	1.13208e-05
																															Bacteria_Dyadobacter tibetensis	1.13208e-05	0	1.13208e-05	1.13208e-05
																															Bacteria_Dysgonomonas macrotermitis	1.13208e-05	0	1.13208e-05	1.13208e-05
																															Bacteria_Edwardsiella ictaluri	1.13208e-05	0	1.13208e-05	1.13208e-05
																															Bacteria_Edwardsiella piscicida	1.13208e-05	0	1.13208e-05	1.13208e-05
																															Bacteria_Edwardsiella sp.	1.13208e-05	0	1.13208e-05	1.13208e-05
																															Bacteria_Edwardsiella tarda	1.13208e-05	0	1.13208e-05	1.13208e-05
																															Bacteria_Eggerthellaceae sp.	1.13208e-05	0	1.13208e-05	1.13208e-05
																															Bacteria_Enterobacter cloacae complex sp. 35699	1.13208e-05	0	1.13208e-05	1.13208e-05
																															Bacteria_Enterobacter cloacae complex sp. CIDEIMsCOL1	1.13208e-05	0	1.13208e-05	1.13208e-05
																															Bacteria_Enterobacter cloacae complex sp. CIDEIMsCOL9	1.13208e-05	0	1.13208e-05	1.13208e-05
																															Bacteria_Enterobacter cloacae complex sp. GN02208	1.13208e-05	0	1.13208e-05	1.13208e-05
																															Bacteria_Enterobacter cloacae complex sp. GN02283	1.13208e-05	0	1.13208e-05	1.13208e-05
																															Bacteria_Enterobacter cloacae complex sp. GN02570	1.13208e-05	0	1.13208e-05	1.13208e-05
																															Bacteria_Enterobacter cloacae complex sp. GN02693	1.13208e-05	0	1.13208e-05	1.13208e-05
																															Bacteria_Enterobacter cloacae complex sp. GN03164	1.13208e-05	0	1.13208e-05	1.13208e-05
																															Bacteria_Enterobacter cloacae complex sp. SMART_454	1.13208e-05	0	1.13208e-05	1.13208e-05
																															Bacteria_Enterobacter sp. Ag1	1.13208e-05	0	1.13208e-05	1.13208e-05
																															Bacteria_Enterobacter sp. BIDMC 29	1.13208e-05	0	1.13208e-05	1.13208e-05
																															Bacteria_Enterobacter sp. BIDMC93	1.13208e-05	0	1.13208e-05	1.13208e-05
																															Bacteria_Enterobacter sp. Bisph2	1.13208e-05	0	1.13208e-05	1.13208e-05
																															Bacteria_Enterobacter sp. BWH 37	1.13208e-05	0	1.13208e-05	1.13208e-05
																															Bacteria_Enterobacter sp. GN02600	1.13208e-05	0	1.13208e-05	1.13208e-05
																															Bacteria_Enterobacter sp. MGH 10	1.13208e-05	0	1.13208e-05	1.13208e-05
																															Bacteria_Enterobacter sp. MGH119	1.13208e-05	0	1.13208e-05	1.13208e-05
																															Bacteria_Enterobacter sp. MGH128	1.13208e-05	0	1.13208e-05	1.13208e-05
																															Bacteria_Enterobacter sp. MGH 33	1.13208e-05	0	1.13208e-05	1.13208e-05
																															Bacteria_Enterobacter sp. MGH 7	1.13208e-05	0	1.13208e-05	1.13208e-05
																															Bacteria_Enterobacter sp. NFIX03	1.13208e-05	0	1.13208e-05	1.13208e-05
																															Bacteria_Enterobacter sp. R4-368	1.13208e-05	0	1.13208e-05	1.13208e-05
																															Bacteria_Enterobacteriaceae bacterium ATCC 29904	1.13208e-05	0	1.13208e-05	1.13208e-05
																															Bacteria_Enterococcus dispar	1.13208e-05	0	1.13208e-05	1.13208e-05
																															Bacteria_Enterococcus faecalis V583	1.13208e-05	0	1.13208e-05	1.13208e-05
																															Bacteria_Enterococcus gallinarum	1.13208e-05	0	1.13208e-05	1.13208e-05
																															Bacteria_Enterococcus pallens	1.13208e-05	0	1.13208e-05	1.13208e-05
																															Bacteria_Enterococcus sp.	1.13208e-05	0	1.13208e-05	1.13208e-05
																															Bacteria_Erwinia billingiae	1.13208e-05	0	1.13208e-05	1.13208e-05
																															Bacteria_Erwinia gerundensis	1.13208e-05	0	1.13208e-05	1.13208e-05
																															Bacteria_Erwinia sp. ErVv1	1.13208e-05	0	1.13208e-05	1.13208e-05
																															Bacteria_Erwinia sp. Leaf53	1.13208e-05	0	1.13208e-05	1.13208e-05
																															Bacteria_Erwinia tasmaniensis	1.13208e-05	0	1.13208e-05	1.13208e-05
																															Bacteria_Erysipelotrichaceae bacterium NK3D112	1.13208e-05	0	1.13208e-05	1.13208e-05
																															Bacteria_Erythrobacter longus	1.13208e-05	0	1.13208e-05	1.13208e-05
																															Bacteria_Escherichia coli ACN001	1.13208e-05	0	1.13208e-05	1.13208e-05
																															Bacteria_Escherichia marmotae	1.13208e-05	0	1.13208e-05	1.13208e-05
																															Bacteria_Escherichia sp. 1_1_43	1.13208e-05	0	1.13208e-05	1.13208e-05
																															Bacteria_Escherichia sp. KTE159	1.13208e-05	0	1.13208e-05	1.13208e-05
																															Bacteria_Escherichia sp. KTE52	1.13208e-05	0	1.13208e-05	1.13208e-05
																															Bacteria_Escherichia sp. TW09308	1.13208e-05	0	1.13208e-05	1.13208e-05
																															Bacteria_Escherichia sp. TW14182	1.13208e-05	0	1.13208e-05	1.13208e-05
																															Bacteria_Eubacterium coprostanoligenes	1.13208e-05	0	1.13208e-05	1.13208e-05
																															Bacteria_Eubacterium hallii	1.13208e-05	0	1.13208e-05	1.13208e-05
																															Bacteria_Eubacterium siraeum	1.13208e-05	0	1.13208e-05	1.13208e-05
																															Bacteria_Ewingella americana	1.13208e-05	0	1.13208e-05	1.13208e-05
																															Bacteria_Firmicutes bacterium ASF500	1.13208e-05	0	1.13208e-05	1.13208e-05
																															Bacteria_Firmicutes bacterium ZOR0006	1.13208e-05	0	1.13208e-05	1.13208e-05
																															Bacteria_Flammeovirga sp. MY04	1.13208e-05	0	1.13208e-05	1.13208e-05
																															Bacteria_Flavobacterium flevense	1.13208e-05	0	1.13208e-05	1.13208e-05
																															Bacteria_Flavobacterium psychrophilum JIP02/86	1.13208e-05	0	1.13208e-05	1.13208e-05
																															Bacteria_Flexithrix dorotheae	1.13208e-05	0	1.13208e-05	1.13208e-05
																															Bacteria_Fusobacterium equinum	1.13208e-05	0	1.13208e-05	1.13208e-05
																															Bacteria_Geobacillus jurassicus	1.13208e-05	0	1.13208e-05	1.13208e-05
																															Bacteria_Gilliamella apicola	1.13208e-05	0	1.13208e-05	1.13208e-05
																															Bacteria_Gordonibacter sp. Marseille-P2775	1.13208e-05	0	1.13208e-05	1.13208e-05
																															Bacteria_Gorillibacterium sp. SN4	1.13208e-05	0	1.13208e-05	1.13208e-05
																															Bacteria_Hafnia alvei	1.13208e-05	0	1.13208e-05	1.13208e-05
																															Bacteria_Hafnia sp.	1.13208e-05	0	1.13208e-05	1.13208e-05
																															Bacteria_Haloplasma contractile	1.13208e-05	0	1.13208e-05	1.13208e-05
																															Bacteria_Helicobacter pylori 26695	1.13208e-05	0	1.13208e-05	1.13208e-05
																															Bacteria_Helicobacter sp. CLO-3	1.13208e-05	0	1.13208e-05	1.13208e-05
																															Bacteria_Helicobacter sp. MIT 03-1616	1.13208e-05	0	1.13208e-05	1.13208e-05
																															Bacteria_Helicobacter sp. MIT 05-5293	1.13208e-05	0	1.13208e-05	1.13208e-05
																															Bacteria_Holdemanella biformis	1.13208e-05	0	1.13208e-05	1.13208e-05
																															Bacteria_Holdemania massiliensis	1.13208e-05	0	1.13208e-05	1.13208e-05
																															Bacteria_Johnsonella ignava	1.13208e-05	0	1.13208e-05	1.13208e-05
																															Bacteria_Kiritimatiella glycovorans	1.13208e-05	0	1.13208e-05	1.13208e-05
																															Bacteria_Klebsiella pneumoniae subsp. pneumoniae KPX	1.13208e-05	0	1.13208e-05	1.13208e-05
																															Bacteria_Klebsiella sp. HMSC16A12	1.13208e-05	0	1.13208e-05	1.13208e-05
																															Bacteria_Klebsiella sp. KGM-IMP216	1.13208e-05	0	1.13208e-05	1.13208e-05
																															Bacteria_Kluyvera georgiana	1.13208e-05	0	1.13208e-05	1.13208e-05
																															Bacteria_Kluyvera sp.	1.13208e-05	0	1.13208e-05	1.13208e-05
																															Bacteria_Kosakonia cowanii	1.13208e-05	0	1.13208e-05	1.13208e-05
																															Bacteria_Kosakonia radicincitans	1.13208e-05	0	1.13208e-05	1.13208e-05
																															Bacteria_Kosakonia sp.	1.13208e-05	0	1.13208e-05	1.13208e-05
																															Bacteria_Lachnoclostridium sp.	1.13208e-05	0	1.13208e-05	1.13208e-05
																															Bacteria_Lachnoclostridium sp. YL32	1.13208e-05	0	1.13208e-05	1.13208e-05
																															Bacteria_Lachnospira pectinoschiza	1.13208e-05	0	1.13208e-05	1.13208e-05
																															Bacteria_Lachnospiraceae bacterium 5_1_57FAA	1.13208e-05	0	1.13208e-05	1.13208e-05
																															Bacteria_Lachnospiraceae bacterium AC2028	1.13208e-05	0	1.13208e-05	1.13208e-05
																															Bacteria_Lachnospiraceae bacterium COE1	1.13208e-05	0	1.13208e-05	1.13208e-05
																															Bacteria_Lachnospiraceae bacterium NC2004	1.13208e-05	0	1.13208e-05	1.13208e-05
																															Bacteria_Lachnospiraceae bacterium NK4A136	1.13208e-05	0	1.13208e-05	1.13208e-05
																															Bacteria_Lachnospiraceae bacterium NK4A144	1.13208e-05	0	1.13208e-05	1.13208e-05
																															Bacteria_Lachnospiraceae bacterium VE202-23	1.13208e-05	0	1.13208e-05	1.13208e-05
																															Bacteria_Lactobacillus coryniformis	1.13208e-05	0	1.13208e-05	1.13208e-05
																															Bacteria_Lactobacillus curvatus	1.13208e-05	0	1.13208e-05	1.13208e-05
																															Bacteria_Lactobacillus paracasei ATCC 334	1.13208e-05	0	1.13208e-05	1.13208e-05
																															Bacteria_Lactobacillus perolens	1.13208e-05	0	1.13208e-05	1.13208e-05
																															Bacteria_Lactobacillus plantarum	1.13208e-05	0	1.13208e-05	1.13208e-05
																															Bacteria_Lactobacillus reuteri	1.13208e-05	0	1.13208e-05	1.13208e-05
																															Bacteria_Lactobacillus ruminis	1.13208e-05	0	1.13208e-05	1.13208e-05
																															Bacteria_Lactobacillus salivarius	1.13208e-05	0	1.13208e-05	1.13208e-05
																															Bacteria_Lactococcus lactis	1.13208e-05	0	1.13208e-05	1.13208e-05
																															Bacteria_Leptotrichia sp. oral taxon 847	1.13208e-05	0	1.13208e-05	1.13208e-05
																															Bacteria_Mannheimia massilioguelmaensis	1.13208e-05	0	1.13208e-05	1.13208e-05
																															Bacteria_Massilioclostridium coli	1.13208e-05	0	1.13208e-05	1.13208e-05
																															Bacteria_Megasphaera sp. UPII 135-E	1.13208e-05	0	1.13208e-05	1.13208e-05
																															Bacteria_Methylomarinum vadi	1.13208e-05	0	1.13208e-05	1.13208e-05
																															Bacteria_Microbacterium hydrocarbonoxydans	1.13208e-05	0	1.13208e-05	1.13208e-05
																															Bacteria_Morganella sp.	1.13208e-05	0	1.13208e-05	1.13208e-05
																															Bacteria_Moritella viscosa	1.13208e-05	0	1.13208e-05	1.13208e-05
																															Bacteria_Mycobacterium abscessus	1.13208e-05	0	1.13208e-05	1.13208e-05
																															Bacteria_Mycobacterium tuberculosis	1.13208e-05	0	1.13208e-05	1.13208e-05
																															Bacteria_Neisseria gonorrhoeae FA 1090	1.13208e-05	0	1.13208e-05	1.13208e-05
																															Bacteria_Odoribacter splanchnicus	1.13208e-05	0	1.13208e-05	1.13208e-05
																															Bacteria_Olsenella sp. HMSC062G07	1.13208e-05	0	1.13208e-05	1.13208e-05
																															Bacteria_Olsenella sp. kh2p3	1.13208e-05	0	1.13208e-05	1.13208e-05
																															Bacteria_Olsenella sp. Marseille-P2300	1.13208e-05	0	1.13208e-05	1.13208e-05
																															Bacteria_Olsenella sp. Marseille-P2912	1.13208e-05	0	1.13208e-05	1.13208e-05
																															Bacteria_Olsenella sp. Marseille-P2936	1.13208e-05	0	1.13208e-05	1.13208e-05
																															Bacteria_Oribacterium sp. FC2011	1.13208e-05	0	1.13208e-05	1.13208e-05
																															Bacteria_Oribacterium sp. oral taxon 108	1.13208e-05	0	1.13208e-05	1.13208e-05
																															Bacteria_Oscillatoria nigro-viridis	1.13208e-05	0	1.13208e-05	1.13208e-05
																															Bacteria_Oscillibacter sp.	1.13208e-05	0	1.13208e-05	1.13208e-05
																															Bacteria_Oscillibacter sp. 1-3	1.13208e-05	0	1.13208e-05	1.13208e-05
																															Bacteria_Oscillibacter valericigenes	1.13208e-05	0	1.13208e-05	1.13208e-05
																															Bacteria_Paenibacillus camerounensis	1.13208e-05	0	1.13208e-05	1.13208e-05
																															Bacteria_Paeniclostridium sordellii	1.13208e-05	0	1.13208e-05	1.13208e-05
																															Bacteria_Pantoea ananatis	1.13208e-05	0	1.13208e-05	1.13208e-05
																															Bacteria_Pantoea calida	1.13208e-05	0	1.13208e-05	1.13208e-05
																															Bacteria_Pantoea cypripedii	1.13208e-05	0	1.13208e-05	1.13208e-05
																															Bacteria_Pantoea septica	1.13208e-05	0	1.13208e-05	1.13208e-05
																															Bacteria_Pantoea sp. 1.19	1.13208e-05	0	1.13208e-05	1.13208e-05
																															Bacteria_Pantoea sp. At-9b	1.13208e-05	0	1.13208e-05	1.13208e-05
																															Bacteria_Pantoea sp. NGS-ED-1003	1.13208e-05	0	1.13208e-05	1.13208e-05
																															Bacteria_Parabacteroides sp. D26	1.13208e-05	0	1.13208e-05	1.13208e-05
																															Bacteria_Parabacteroides sp. Marseille-P3160	1.13208e-05	0	1.13208e-05	1.13208e-05
																															Bacteria_Parageobacillus toebii	1.13208e-05	0	1.13208e-05	1.13208e-05
																															Bacteria_Paraprevotella xylaniphila	1.13208e-05	0	1.13208e-05	1.13208e-05
																															Bacteria_Pasteurellaceae sp.	1.13208e-05	0	1.13208e-05	1.13208e-05
																															Bacteria_Pectobacterium carotovorum	1.13208e-05	0	1.13208e-05	1.13208e-05
																															Bacteria_Pectobacterium sp.	1.13208e-05	0	1.13208e-05	1.13208e-05
																															Bacteria_Pedobacter sp. CCM 8644	1.13208e-05	0	1.13208e-05	1.13208e-05
																															Bacteria_Peptoniphilus asaccharolyticus	1.13208e-05	0	1.13208e-05	1.13208e-05
																															Bacteria_Peptoniphilus sp. HMSC062D09	1.13208e-05	0	1.13208e-05	1.13208e-05
																															Bacteria_Petrimonas mucosa	1.13208e-05	0	1.13208e-05	1.13208e-05
																															Bacteria_Phage Gifsy-1	1.13208e-05	0	1.13208e-05	1.13208e-05
																															Bacteria_Phaseolibacter flectens	1.13208e-05	0	1.13208e-05	1.13208e-05
																															Bacteria_Pilibacter termitis	1.13208e-05	0	1.13208e-05	1.13208e-05
																															Bacteria_Plautia stali symbiont	1.13208e-05	0	1.13208e-05	1.13208e-05
																															Bacteria_Plesiomonas sp.	1.13208e-05	0	1.13208e-05	1.13208e-05
																															Bacteria_Porphyromonadaceae bacterium H1	1.13208e-05	0	1.13208e-05	1.13208e-05
																															Bacteria_Porphyromonas canoris	1.13208e-05	0	1.13208e-05	1.13208e-05
																															Bacteria_Porphyromonas sp.	1.13208e-05	0	1.13208e-05	1.13208e-05
																															Bacteria_Pragia fontium	1.13208e-05	0	1.13208e-05	1.13208e-05
																															Bacteria_Prevotella baroniae	1.13208e-05	0	1.13208e-05	1.13208e-05
																															Bacteria_Prevotella loescheii	1.13208e-05	0	1.13208e-05	1.13208e-05
																															Bacteria_Prevotella oryzae	1.13208e-05	0	1.13208e-05	1.13208e-05
																															Bacteria_Prevotella oulorum	1.13208e-05	0	1.13208e-05	1.13208e-05
																															Bacteria_Prevotella paludivivens	1.13208e-05	0	1.13208e-05	1.13208e-05
																															Bacteria_Prevotella salivae	1.13208e-05	0	1.13208e-05	1.13208e-05
																															Bacteria_Prevotella scopos	1.13208e-05	0	1.13208e-05	1.13208e-05
																															Bacteria_Prevotella sp. 109	1.13208e-05	0	1.13208e-05	1.13208e-05
																															Bacteria_Proteiniphilum acetatigenes	1.13208e-05	0	1.13208e-05	1.13208e-05
																															Bacteria_Proteus vulgaris	1.13208e-05	0	1.13208e-05	1.13208e-05
																															Bacteria_Providencia rettgeri	1.13208e-05	0	1.13208e-05	1.13208e-05
																															Bacteria_Pseudobutyrivibrio xylanivorans	1.13208e-05	0	1.13208e-05	1.13208e-05
																															Bacteria_Pseudomonas parafulva	1.13208e-05	0	1.13208e-05	1.13208e-05
																															Bacteria_Rahnella aquatilis	1.13208e-05	0	1.13208e-05	1.13208e-05
																															Bacteria_Rahnella sp.	1.13208e-05	0	1.13208e-05	1.13208e-05
																															Bacteria_Rahnella sp. J11-6	1.13208e-05	0	1.13208e-05	1.13208e-05
																															Bacteria_Raoultella ornithinolytica	1.13208e-05	0	1.13208e-05	1.13208e-05
																															Bacteria_Raoultella sp.	1.13208e-05	0	1.13208e-05	1.13208e-05
																															Bacteria_Rhodanobacter sp.	1.13208e-05	0	1.13208e-05	1.13208e-05
																															Bacteria_Rhodanobacter sp. 115	1.13208e-05	0	1.13208e-05	1.13208e-05
																															Bacteria_Romboutsia timonensis	1.13208e-05	0	1.13208e-05	1.13208e-05
																															Bacteria_Roseburia hominis	1.13208e-05	0	1.13208e-05	1.13208e-05
																															Bacteria_Roseburia intestinalis	1.13208e-05	0	1.13208e-05	1.13208e-05
																															Bacteria_Rothia sp.	1.13208e-05	0	1.13208e-05	1.13208e-05
																															Bacteria_Ruminiclostridium sp. KB18	1.13208e-05	0	1.13208e-05	1.13208e-05
																															Bacteria_Ruminococcus albus	1.13208e-05	0	1.13208e-05	1.13208e-05
																															Bacteria_Ruminococcus faecis	1.13208e-05	0	1.13208e-05	1.13208e-05
																															Bacteria_Saccharicrinis fermentans	1.13208e-05	0	1.13208e-05	1.13208e-05
																															Bacteria_Salinicoccus roseus	1.13208e-05	0	1.13208e-05	1.13208e-05
																															Bacteria_Selenomonas ruminantium	1.13208e-05	0	1.13208e-05	1.13208e-05
																															Bacteria_Selenomonas sp. FOBRC6	1.13208e-05	0	1.13208e-05	1.13208e-05
																															Bacteria_Serratia fonticola	1.13208e-05	0	1.13208e-05	1.13208e-05
																															Bacteria_Serratia plymuthica	1.13208e-05	0	1.13208e-05	1.13208e-05
																															Bacteria_Serratia proteamaculans	1.13208e-05	0	1.13208e-05	1.13208e-05
																															Bacteria_Serratia rubidaea	1.13208e-05	0	1.13208e-05	1.13208e-05
																															Bacteria_Serratia sp. ATCC 39006	1.13208e-05	0	1.13208e-05	1.13208e-05
																															Bacteria_Serratia sp. DD3	1.13208e-05	0	1.13208e-05	1.13208e-05
																															Bacteria_Serratia sp. M24T3	1.13208e-05	0	1.13208e-05	1.13208e-05
																															Bacteria_Shewanella benthica	1.13208e-05	0	1.13208e-05	1.13208e-05
																															Bacteria_Shewanella colwelliana	1.13208e-05	0	1.13208e-05	1.13208e-05
																															Bacteria_Shigella flexneri 5a str. M90T	1.13208e-05	0	1.13208e-05	1.13208e-05
																															Bacteria_Shigella sp. MO17	1.13208e-05	0	1.13208e-05	1.13208e-05
																															Bacteria_Shuttleworthia sp. MSX8B	1.13208e-05	0	1.13208e-05	1.13208e-05
																															Bacteria_Siccibacter colletis	1.13208e-05	0	1.13208e-05	1.13208e-05
																															Bacteria_Silvibacterium bohemicum	1.13208e-05	0	1.13208e-05	1.13208e-05
																															Bacteria_Sneathia sanguinegens	1.13208e-05	0	1.13208e-05	1.13208e-05
																															Bacteria_Sphingobium yanoikuyae	1.13208e-05	0	1.13208e-05	1.13208e-05
																															Bacteria_Staphylococcus equorum	1.13208e-05	0	1.13208e-05	1.13208e-05
																															Bacteria_Stenotrophomonas sp.	1.13208e-05	0	1.13208e-05	1.13208e-05
																															Bacteria_Steroidobacter denitrificans	1.13208e-05	0	1.13208e-05	1.13208e-05
																															Bacteria_Streptococcus acidominimus	1.13208e-05	0	1.13208e-05	1.13208e-05
																															Bacteria_Streptococcus constellatus	1.13208e-05	0	1.13208e-05	1.13208e-05
																															Bacteria_Streptococcus cristatus	1.13208e-05	0	1.13208e-05	1.13208e-05
																															Bacteria_Streptococcus equinus	1.13208e-05	0	1.13208e-05	1.13208e-05
																															Bacteria_Streptococcus ferus	1.13208e-05	0	1.13208e-05	1.13208e-05
																															Bacteria_Streptococcus gallolyticus	1.13208e-05	0	1.13208e-05	1.13208e-05
																															Bacteria_Streptococcus gordonii	1.13208e-05	0	1.13208e-05	1.13208e-05
																															Bacteria_Streptococcus massiliensis	1.13208e-05	0	1.13208e-05	1.13208e-05
																															Bacteria_Streptococcus merionis	1.13208e-05	0	1.13208e-05	1.13208e-05
																															Bacteria_Streptococcus mitis	1.13208e-05	0	1.13208e-05	1.13208e-05
																															Bacteria_Streptococcus mitis B6	1.13208e-05	0	1.13208e-05	1.13208e-05
																															Bacteria_Streptococcus mutans	1.13208e-05	0	1.13208e-05	1.13208e-05
																															Bacteria_Streptococcus oralis	1.13208e-05	0	1.13208e-05	1.13208e-05
																															Bacteria_Streptococcus orisasini	1.13208e-05	0	1.13208e-05	1.13208e-05
																															Bacteria_Streptococcus parasanguinis	1.13208e-05	0	1.13208e-05	1.13208e-05
																															Bacteria_Streptococcus pseudopneumoniae	1.13208e-05	0	1.13208e-05	1.13208e-05
																															Bacteria_Streptococcus sanguinis	1.13208e-05	0	1.13208e-05	1.13208e-05
																															Bacteria_Streptococcus sobrinus	1.13208e-05	0	1.13208e-05	1.13208e-05
																															Bacteria_Streptococcus sp. A12	1.13208e-05	0	1.13208e-05	1.13208e-05
																															Bacteria_Streptococcus sp. DD10	1.13208e-05	0	1.13208e-05	1.13208e-05
																															Bacteria_Streptococcus sp. HMSC073D05	1.13208e-05	0	1.13208e-05	1.13208e-05
																															Bacteria_Streptococcus sp. HMSC34B10	1.13208e-05	0	1.13208e-05	1.13208e-05
																															Bacteria_Streptococcus thoraltensis	1.13208e-05	0	1.13208e-05	1.13208e-05
																															Bacteria_Streptococcus urinalis	1.13208e-05	0	1.13208e-05	1.13208e-05
																															Bacteria_Streptomyces rubidus	1.13208e-05	0	1.13208e-05	1.13208e-05
																															Bacteria_Sulfurospirillum sp. UCH001	1.13208e-05	0	1.13208e-05	1.13208e-05
																															Bacteria_Syntrophothermus lipocalidus	1.13208e-05	0	1.13208e-05	1.13208e-05
																															Bacteria_Tamlana agarivorans	1.13208e-05	0	1.13208e-05	1.13208e-05
																															Bacteria_Tatumella morbirosei	1.13208e-05	0	1.13208e-05	1.13208e-05
																															Bacteria_Tatumella saanichensis	1.13208e-05	0	1.13208e-05	1.13208e-05
																															Bacteria_Terrisporobacter glycolicus	1.13208e-05	0	1.13208e-05	1.13208e-05
																															Bacteria_Thalassolituus oleivorans	1.13208e-05	0	1.13208e-05	1.13208e-05
																															Bacteria_Thiomicrospira arctica	1.13208e-05	0	1.13208e-05	1.13208e-05
																															Bacteria_Thiothrix lacustris	1.13208e-05	0	1.13208e-05	1.13208e-05
																															Bacteria_Tolumonas sp.	1.13208e-05	0	1.13208e-05	1.13208e-05
																															Bacteria_Treponema succinifaciens	1.13208e-05	0	1.13208e-05	1.13208e-05
																															Bacteria_Turicibacter sp. H121	1.13208e-05	0	1.13208e-05	1.13208e-05
																															Bacteria_Tyzzerella sp.	1.13208e-05	0	1.13208e-05	1.13208e-05
																															Bacteria_Ureibacillus thermosphaericus	1.13208e-05	0	1.13208e-05	1.13208e-05
																															Bacteria_Veillonella sp. DNF00869	1.13208e-05	0	1.13208e-05	1.13208e-05
																															Bacteria_Veillonellaceae bacterium KA00182	1.13208e-05	0	1.13208e-05	1.13208e-05
																															Bacteria_Vibrio caribbeanicus	1.13208e-05	0	1.13208e-05	1.13208e-05
																															Bacteria_Vibrio fluvialis	1.13208e-05	0	1.13208e-05	1.13208e-05
																															Bacteria_Vibrio genomosp. F6	1.13208e-05	0	1.13208e-05	1.13208e-05
																															Bacteria_Vibrio parahaemolyticus	1.13208e-05	0	1.13208e-05	1.13208e-05
																															Bacteria_Vibrio sp. qd031	1.13208e-05	0	1.13208e-05	1.13208e-05
																															Bacteria_Vibrio sp. S234-5	1.13208e-05	0	1.13208e-05	1.13208e-05
																															Bacteria_Xenorhabdus khoisanae	1.13208e-05	0	1.13208e-05	1.13208e-05
																															Bacteria_Yersinia enterocolitica	1.13208e-05	0	1.13208e-05	1.13208e-05
																															Bacteria_Yersinia mollaretii	1.13208e-05	0	1.13208e-05	1.13208e-05
																															Bacteria_Yersinia pseudotuberculosis	1.13208e-05	0	1.13208e-05	1.13208e-05
																															Bacteria_Zobellia uliginosa	1.13208e-05	0	1.13208e-05	1.13208e-05
[truncated: 167 more columns]

## Sheet: MetannotatorX_BarPlot
Barplots of the taxonomic profiles retrieved from analysis of 100,000 reads with METAnnotatorX
	Environmental ARCHAEA	Environmental BACTERIA	Environmental FUNGI	Environmental VIRAL		Human ARCHAEA	Human BACTERIA	Human FUNGI	Human VIRAL		Infant ARCHAEA	Infant BACTERIA	Infant FUNGI	Infant VIRAL		Lung ARCHAEA	Lung BACTERIA	Lung FUNGI	Lung VIRAL		Milk ARCHAEA	Milk BACTERIA	Milk FUNGI	Milk VIRAL		Parmesan ARCHAEA	Parmesan BACTERIA	Parmesan FUNGI	Parmesan VIRAL		Skin ARCHAEA	Skin BACTERIA	Skin FUNGI	Skin VIRAL		Sputum ARCHAEA	Sputum BACTERIA	Sputum FUNGI	Sputum VIRAL		Vaginal ARCHAEA	Vaginal BACTERIA	Vaginal FUNGI	Vaginal VIRAL
Archaea_Methanothrix soehngenii	0	0	0	0		0	0	0	0		0	0	0	0		0	0	0	0		0.991695	0	0	0		0.991703	0	0	0		0	0	0	0		0	0	0	0		0	0	0	0
Archaea_Methanobrevibacter oralis	3.85932e-05	0	0	0		0.00087996	0	0	0		0.000867332	0	0	0		0.956718	0	0	0		0	0	0	0		0	0	0	0		0.000637161	0	0	0		0.955171	0	0	0		0.00196552	0	0	0
Archaea_Methanosphaera sp.	1.28644e-05	0	0	0		0.234092	0	0	0		0.232011	0	0	0		3.44606e-05	0	0	0		0	0	0	0		0	0	0	0		0.802905	0	0	0		2.30364e-05	0	0	0		0	0	0	0
Eukaryota_Malassezia globosa CBS 7966	0	0	0	0		0	0	0.168285	0		0	0	0.357687	0		0	0	0	0		0	0	0	0		0	0	0	0		0	0	0.746145	0		0	0	0.222651	0		0	0	0	0
Viral_bacteria__Siphoviridae Siphoviridae_Unclassified__Lactobacillus phage phig1e	0	0	0	0		0	0	0	0		0	0	0	0		0	0	0	0		0	0	0	0.596776		0	0	0	0		0	0	0	0		0	0	0	0		0	0	0	0
Eukaryota_Meyerozyma guilliermondii ATCC 6260	0	0	0	0		0	0	0.000177096	0		0	0	0	0		0	0	0.000631547	0		0	0	0	0		0	0	7.73111e-05	0		0	0	0	0		0	0	5.40589e-05	0		0	0	0.52121	0
Archaea_Methanobrevibacter sp.	2.57288e-05	0	0	0		0.131617	0	0	0		0.135623	0	0	0		0.00243521	0	0	0		0	0	0	0		0	0	0	0		0.000684358	0	0	0		0.00243034	0	0	0		0.513616	0	0	0
Eukaryota_Penicillium digitatum Pd1	0	0	0.000332123	0		0	0	0	0		0	0	1.46299e-05	0		0	0	0	0		0	0	0	0		0	0	0.507142	0		0	0	1.55424e-05	0		0	0	1.80196e-05	0		0	0	2.72535e-05	0
Eukaryota_Fusarium oxysporum f. sp. lycopersici 4287	0	0	0.49318	0		0	0	0	0		0	0	2.92599e-05	0		0	0	1.54036e-05	0		0	0	0	0		0	0	3.86556e-05	0		0	0	1.55424e-05	0		0	0	0.000810884	0		0	0	0	0
Eukaryota_Saccharomyces cerevisiae S288C	0	0	0	0		0	0	0.444451	0		0	0	0.352216	0		0	0	7.70179e-05	0		0	0	0.000154094	0		0	0	0	0		0	0	0	0		0	0	0.000126137	0		0	0	0.000122641	0
Archaea_Methanobrevibacter smithii	5.14575e-05	0	0	0		0.114018	0	0	0		0.11426	0	0	0		0.0120153	0	0	0		0	0	0	0		0	0	0	0		0.000389376	0	0	0		0.012624	0	0	0		0.440365	0	0	0
Eukaryota_Penicillium expansum	0	0	0.0003084	0		0	0	0	0		0	0	0	0		0	0	0	0		0	0	0	0		0	0	0.41605	0		0	0	1.55424e-05	0		0	0	3.60393e-05	0		0	0	1.36268e-05	0
Eukaryota_Yarrowia lipolytica CLIB122	0	0	4.74462e-05	0		0	0	0.000132822	0		0	0	0.000146299	0		0	0	1.54036e-05	0		0	0	0.401363	0		0	0	1.93278e-05	0		0	0	9.32546e-05	0		0	0	0	0		0	0	5.45071e-05	0
Viral_bacteria__Siphoviridae Siphoviridae_Unclassified__Enterococcus phage phiFL4A	0	0	0	0		0	0	0	0.394296		0	0	0	0		0	0	0	0		0	0	0	0		0	0	0	0		0	0	0	0		0	0	0	0		0	0	0	0
Eukaryota_Pneumocystis jirovecii RU7	0	0	0	0		0	0	0	0		0	0	1.46299e-05	0		0	0	0.388709	0		0	0	3.42431e-05	0		0	0	0	0		0	0	0	0		0	0	0	0		0	0	0	0
Viral_bacteria__Siphoviridae Siphoviridae_Unclassified__Lactobacillus phage A2	0	0	0	0		0	0	0	0		0	0	0	0		0	0	0	0		0	0	0	0.364497		0	0	0	0		0	0	0	0		0	0	0	0.00018084		0	0	0	0
Viral_bacteria__Siphoviridae Siphoviridae_Unclassified__Streptococcus phage YMC-2011	0	0	0	0		0	0	0	0		0	0	0	0		0	0	0	0		0	0	0	0		0	0	0	0		0	0	0	0		0	0	0	0.330768		0	0	0	0
Eukaryota_Kluyveromyces marxianus DMKU3-1042	0	0	0	0		0	0	4.42739e-05	0		0	0	1.46299e-05	0		0	0	3.08071e-05	0		0	0	0.330565	0		0	0	0	0		0	0	1.55424e-05	0		0	0	0	0		0	0	2.72535e-05	0
Archaea_Nitrosoarchaeum koreensis	0.328479	0	0	0		0	0	0	0		0	0	0	0		0	0	0	0		0	0	0	0		0	0	0	0		0	0	0	0		0	0	0	0		0	0	0	0
Eukaryota_Hyphopichia burtonii NRRL Y-1933	0	0	2.37231e-05	0		0	0	0.000605077	0		0	0	5.85197e-05	0		0	0	0.305407	0		0	0	6.84861e-05	0		0	0	0	0		0	0	1.55424e-05	0		0	0	0.00048653	0		0	0	0.00177148	0
Bacteria_Terriglobus saanensis	0	0.296764	0	0		0	0	0	0		0	0	0	0		0	0	0	0		0	0	0	0		0	0	0	0		0	0	0	0		0	0	0	0		0	0	0	0
Viral_bacteria__Siphoviridae Siphoviridae_Unclassified__Lactococcus phage TP901-1	0	0	0	0		0	0	0	0		0	0	0	0		0	0	0	0		0	0	0	0		0	0	0	0.293858		0	0	0	0		0	0	0	0		0	0	0	0
Viral_bacteria__Siphoviridae Siphoviridae_Unclassified__Lactococcus phage bIL285	0	0	0	0		0	0	0	0		0	0	0	0		0	0	0	0		0	0	0	0		0	0	0	0.269822		0	0	0	0		0	0	0	0		0	0	0	0
Eukaryota_Candida_krusei/Pichia kudriavzevii	0	0	0	0		0	0	0	0		0	0	0.0967331	0		0	0	0	0		0	0	0.226586	0		0	0	0	0		0	0	0	0		0	0	0	0		0	0	0.266621	0
Archaea_Methanomassiliicoccus luminyensis	0.000180101	0	0	0		0.250149	0	0	0		0.250066	0	0	0		0	0	0	0		2.29429e-05	0	0	0		4.58421e-05	0	0	0		0	0	0	0		0	0	0	0		0	0	0	0
Viral_bacteria__Siphoviridae Jerseyvirus__Salmonella virus f18SE	0	0	0	0		0	0	0	0		0	0	0	0.245171		0	0	0	4.6207e-05		0	0	0	0		0	0	0	0		0	0	0	0		0	0	0	0		0	0	0	0
Bacteria_Granulicella mallensis	0	0.24316	0	0		0	0	0	0		0	0	0	0		0	0	0	0		0	0	0	0		0	0	0	0		0	0	0	0		0	0	0	0		0	0	0	0
Bacteria_Caulobacter vibrioides CB15	0	0.242721	0	0		0	0	0	0		0	0	0	0		0	0	0	0		0	0	0	0		0	0	0	0		0	0	0	0		0	0	0	0		0	0	0	0
Viral_bacteria__Siphoviridae D3112virus__Pseudomonas virus D3112	0	0	0	0		0	0	0	0		0	0	0	0		0	0	0	0.229649		0	0	0	0		0	0	0	0		0	0	0	0		0	0	0	0		0	0	0	0
Bacteria_Ureaplasma urealyticum	0	0	0	0		0	0	0	0		0	0	0	0		0	0	0	0		0	0	0	0		0	0	0	0		0	0	0	0		0	0	0	0		0	0.221309	0	0
Viral_bacteria__Siphoviridae Siphoviridae_Unclassified__Pseudomonas phage B3	0	0	0	0		0	0	0	0		0	0	0	0		0	0	0	0.220892		0	0	0	0		0	0	0	0		0	0	0	0		0	0	0	0		0	0	0	0
Viral_bacteria__Podoviridae Podoviridae_Unclassified__Escherichia phage 64795_ec1	0	0	0	0.215492		0	0	0	0		0	0	0	0		0	0	0	0		0	0	0	0		0	0	0	0		0	0	0	0		0	0	0	0		0	0	0	0
Viral_bacteria__Siphoviridae Phifelvirus__Enterococcus virus FL3	0	0	0	0		0	0	0	0.213109		0	0	0	0		0	0	0	0		0	0	0	0		0	0	0	0		0	0	0	0		0	0	0	0		0	0	0	0
Archaea_Methanosarcina mazei	0.210243	0	0	0		1.1428e-05	0	0	0		3.42368e-05	0	0	0		0	0	0	0		0.0004015	0	0	0		0.0004355	0	0	0		7.07956e-05	0	0	0		8.06275e-05	0	0	0		0	0	0	0
Viral_bacteria__Siphoviridae Siphoviridae_Unclassified__Clostridium phage phiCTP1	0	0	0	0		0	0	0	0		0	0	0	0.201357		0	0	0	0		0	0	0	0		0	0	0	0		0	0	0	0		0	0	0	0		0	0	0	0
Bacteria_Acidobacterium capsulatum	0	0.193904	0	0		0	0	0	0		0	0	0	0		0	0	0	0		0	0	0	0		0	0	0	0		0	0	0	0		0	0	0	0		0	0	0	0
Bacteria_Trueperella pyogenes	0	0	0	0		0	0	0	0		0	0	0	0		0	0	0	0		0	0	0	0		0	0	0	0		0	1.14991e-05	0	0		0	0.192587	0	0		0	0	0	0
Viral_bacteria__Siphoviridae Siphoviridae_Unclassified__Staphylococcus phage SA12	0	0	0	0		0	0	0	0		0	0	0	0		0	0	0	0		0	0	0	0		0	0	0	0		0	0	0	0.190405		0	0	0	0		0	0	0	0
Eukaryota_Clavispora lusitaniae ATCC 42720	0	0	2.37231e-05	0		0	0	0.187898	0		0	0	0	0		0	0	0.000354282	0		0	0	5.13646e-05	0		0	0	0	0		0	0	0	0		0	0	0.115127	0		0	0	0.00042243	0
Bacteria_Staphylococcus epidermidis ATCC 12228	0	0	0	0		0	0	0	0		0	0	0	0		0	0.00323918	0	0		0	0	0	0		0	0	0	0		0	0.183296	0	0		0	0	0	0		0	0	0	0
Bacteria_Ureaplasma parvum	0	0	0	0		0	0	0	0		0	1.13253e-05	0	0		0	0	0	0		0	0	0	0		0	0	0	0		0	0	0	0		0	0	0	0		0	0.18211	0	0
Bacteria_Lactococcus lactis subsp. lactis Il1403	0	0	0	0		0	6.79248e-05	0	0		0	0.000849396	0	0		0	1.14865e-05	0	0		0	0.178858	0	0		0	0.000959101	0	0		0	0	0	0		0	0.000111943	0	0		0	0	0	0
Eukaryota_Rhodotorula graminis WP1	0	0	7.11693e-05	0		0	0	4.42739e-05	0		0	0	0.000131669	0		0	0	0	0		0	0	0	0		0	0	0	0		0	0	0.000248679	0		0	0	0.177349	0		0	0	0	0
Viral_bacteria__Myoviridae Myoviridae_Unclassified__Listeria phage List-36	0	0	0	0.177154		0	0	0	0		0	0	0	0		0	0	0	0		0	0	0	0		0	0	0	0		0	0	0	0		0	0	0	0		0	0	0	0
Viral_bacteria__Podoviridae T7virus__Yersinia phage phiA1122	0	0	0	0.171648		0	0	0	0		0	0	0	0		0	0	0	0		0	0	0	0		0	0	0	0		0	0	0	0		0	0	0	0		0	0	0	0
Eukaryota_Candida glabrata	0	0	0	0		0	0	0.00087072	0		0	0	0.000585197	0		0	0	0	0		0	0	0.000119851	0		0	0	0	0		0	0	1.55424e-05	0		0	0	0.114335	0		0	0	0.16998	0
Archaea_Methanosarcina acetivorans	0.167662	0	0	0		3.42841e-05	0	0	0		4.56491e-05	0	0	0		2.29737e-05	0	0	0		0.000195015	0	0	0		0.000171908	0	0	0		0	0	0	0		0	0	0	0		0	0	0	0
Viral_bacteria__Podoviridae Luz24virus__Pseudomonas virus Ab22	0	0	0	0		0	0	0	0		0	0	0	0		0	0	0	0		0	0	0	0		0	0	0	0		0	0	0	0		0	0	0	0		0	0	0	0.167626
Viral_bacteria__Siphoviridae Lambdavirus__Enterobacteria phage cdtI	0	0	0	0		0	0	0	0.164105		0	0	0	0		0	0	0	0		0	0	0	0		0	0	0	0		0	0	0	0		0	0	0	0		0	0	0	0
Bacteria_Stenotrophomonas maltophilia	0	0	0	0		0	0	0	0		0	0	0	0		0	0.159926	0	0		0	0	0	0		0	0	0	0		0	0	0	0		0	0	0	0		0	0	0	0
Eukaryota_Fusarium graminearum PH-1	0	0	0.157687	0		0	0	0	0		0	0	1.46299e-05	0		0	0	0	0		0	0	0	0		0	0	3.86556e-05	0		0	0	0	0		0	0	0.000882962	0		0	0	0	0
Viral_bacteria__Podoviridae Luz24virus__Pseudomonas virus TL	0	0	0	0		0	0	0	0		0	0	0	0		0	0	0	0		0	0	0	0		0	0	0	0		0	0	0	0		0	0	0	0		0	0	0	0.155638
Bacteria_Lactobacillus kefiranofaciens	0	0	0	0		0	0	0	0		0	0	0	0		0	0	0	0		0	0.00383111	0	0		0	0.152371	0	0		0	0	0	0		0	0	0	0		0	0.000573485	0	0
Bacteria_Staphylococcus aureus subsp. aureus NCTC 8325	0	0	0	0		0	0	0	0		0	0	0	0		0	0.151863	0	0		0	0	0	0		0	0	0	0		0	0.117682	0	0		0	0	0	0		0	0	0	0
Bacteria_Streptococcus thermophilus	0	0	0	0		0	2.26416e-05	0	0		0	0.088122	0	0		0	1.14865e-05	0	0		0	0.149712	0	0		0	0.120675	0	0		0	0	0	0		0	5.59716e-05	0	0		0	1.12448e-05	0	0
Viral_bacteria__Siphoviridae Siphoviridae_Unclassified__Streptococcus phage TP-778L	0	0	0	0		0	0	0	0		0	0	0	0		0	0	0	0		0	0	0	0		0	0	0	0		0	0	0	0		0	0	0	0.148843		0	0	0	0
Viral_bacteria__Siphoviridae Siphoviridae_Unclassified__Pseudomonas phage MD8	0	0	0	0		0	0	0	0		0	0	0	0		0	0	0	0.142907		0	0	0	0		0	0	0	0		0	0	0	0		0	0	0	0		0	0	0	0
Bacteria_Streptobacillus moniliformis	0	0	0	0		0	0	0	0		0	0	0	0		0	1.14865e-05	0	0		0	0	0	0		0	0	0	0		0	0	0	0		0	0.142683	0	0		0	0	0	0
Eukaryota_Scedosporium apiospermum	0	0	0.00201646	0		0	0	0	0		0	0	1.46299e-05	0		0	0	0	0		0	0	1.71215e-05	0		0	0	5.79833e-05	0		0	0	4.66273e-05	0		0	0	0.142553	0		0	0	2.72535e-05	0
Archaea_Methanosphaera stadtmanae	0	0	0	0		0.0414381	0	0	0		0.0424993	0	0	0		3.44606e-05	0	0	0		0	0	0	0		0	0	0	0		0.141178	0	0	0		5.75911e-05	0	0	0		0	0	0	0
Bacteria_Lactobacillus jensenii	0	0	0	0		0	0	0	0		0	0	0	0		0	0	0	0		0	0.000344112	0	0		0	0.000605147	0	0		0	0	0	0		0	0	0	0		0	0.140448	0	0
Viral_bacteria__Siphoviridae Jerseyvirus__Salmonella virus SETP3	0	0	0	0		0	0	0	0		0	0	0	0.137074		0	0	0	0		0	0	0	0		0	0	0	0		0	0	0	0		0	0	0	0		0	0	0	0
Eukaryota_Cryptococcus neoformans var. neoformans B-3501A	0	0	4.74462e-05	0		0	0	0	0		0	0	0	0		0	0	0.133672	0		0	0	0	0		0	0	0	0		0	0	3.10849e-05	0		0	0	0	0		0	0	0	0
Viral_bacteria__Podoviridae T7virus__Escherichia virus T7	0	0	0	0.129104		0	0	0	0		0	0	0	0		0	0	0	0		0	0	0	0		0	0	0	0		0	0	0	0		0	0	0	0		0	0	0	0
Bacteria_Lactobacillus delbrueckii	0	0	0	0		0	0	0	0		0	1.13253e-05	0	0		0	0	0	0		0	0.128801	0	0		0	0.127869	0	0		0	0	0	0		0	0	0	0		0	0.000247386	0	0
Eukaryota_Malassezia pachydermatis	0	0	0	0		0	0	0.0506936	0		0	0	0.0577444	0		0	0	1.54036e-05	0		0	0	0	0		0	0	1.93278e-05	0		0	0	0.127557	0		0	0	0.0349761	0		0	0	0	0
Bacteria_Megasphaera elsdenii	0	0	0	0		0	0	0	0		0	0	0	0		0	0	0	0		0	0	0	0		0	0	0	0		0	0	0	0		0	1.11943e-05	0	0		0	0.12629	0	0
Bacteria_Lactobacillus acidophilus NCFM	0	0	0	0		0	0	0	0		0	1.13253e-05	0	0		0	0	0	0		0	0.103566	0	0		0	0.122639	0	0		0	0	0	0		0	1.11943e-05	0	0		0	0.00648825	0	0
Bacteria_Prevotella intermedia	0	0	0	0		0	0.0407888	0	0		0	0	0	0		0	0	0	0		0	0	0	0		0	0	0	0		0	0	0	0		0	0.121996	0	0		0	0	0	0
Viral_bacteria__Siphoviridae Jerseyvirus__Salmonella virus SS3e	0	0	0	0		0	0	0	0		0	0	0	0.117418		0	0	0	0		0	0	0	0		0	0	0	0		0	0	0	0		0	0	0	0		0	0	0	0
Bacteria_Streptococcus pneumoniae R6	0	0	0	0		0	3.39624e-05	0	0		0	0.000181205	0	0		0	0	0	0		0	0.000240878	0	0		0	7.99251e-05	0	0		0	0	0	0		0	0.116331	0	0		0	0.000461037	0	0
Viral_bacteria__Streptococcus phage 20617 Streptococcus phage 20617_Unclassified__Streptococcus phage 20617	0	0	0	0		0	0	0	0		0	0	0	0		0	0	0	0		0	0	0	0		0	0	0	0		0	0	0	0		0	0	0	0.116144		0	0	0	0
Bacteria_Veillonella atypica	0	0	0	0		0	0	0	0		0	0.0650751	0	0		0	0.114704	0	0		0	0	0	0		0	0	0	0		0	1.14991e-05	0	0		0	0	0	0		0	0	0	0
Bacteria_Lactobacillus helveticus	0	0	0	0		0	0	0	0		0	0	0	0		0	1.14865e-05	0	0		0	0.0939081	0	0		0	0.111073	0	0		0	0	0	0		0	0	0	0		0	0.00166423	0	0
Bacteria_Lactobacillus crispatus	0	0	0	0		0	0	0	0		0	0	0	0		0	0	0	0		0	0.00500109	0	0		0	0.109931	0	0		0	0	0	0		0	0	0	0		0	0.0835489	0	0
Viral_bacteria__Siphoviridae Siphoviridae_Unclassified__Streptococcus phage Dp-1	0	0	0	0		0	0	0	0		0	0	0	0		0	0	0	0		0	0	0	0		0	0	0	0		0	0	0	0		0	0	0	0.107758		0	0	0	0
Eukaryota_Candida dubliniensis CD36	0	0	0	0		0	0	0.000177096	0		0	0	2.92599e-05	0		0	0	0.00166359	0		0	0	5.13646e-05	0		0	0	0	0		0	0	1.55424e-05	0		0	0	0.106262	0		0	0	0.000517817	0
Viral_bacteria__Siphoviridae Siphoviridae_Unclassified__Staphylococcus phage phi7401PVL	0	0	0	0		0	0	0	0		0	0	0	0		0	0	0	0		0	0	0	0		0	0	0	0		0	0	0	0.105371		0	0	0	0		0	0	0	0
Viral_bacteria__Myoviridae Myoviridae_Unclassified__Pseudomonas phage vB_Pae_PS44	0	0	0	0		0	0	0	0		0	0	0	0		0	0	0	0		0	0	0	0		0	0	0	0		0	0	0	0		0	0	0	0		0	0	0	0.10082
Viral_bacteria__Podoviridae T7virus__Enterobacteria phage 13a	0	0	0	0.100401		0	0	0	0		0	0	0	0		0	0	0	0		0	0	0	0		0	0	0	0		0	0	0	0		0	0	0	0		0	0	0	0
Viral_bacteria__Siphoviridae Siphoviridae_Unclassified__Clostridium phage phi3626	0	0	0	0		0	0	0	0		0	0	0	0.0993998		0	0	0	0		0	0	0	0		0	0	0	0		0	0	0	0		0	0	0	0		0	0	0	0
Bacteria_Corynebacterium diphtheriae	0	0	0	0		0	0	0	0		0	0	0	0		0	0	0	0		0	0	0	0		0	0	0	0		0	0.0986971	0	0		0	0.000156721	0	0		0	0	0	0
Viral_bacteria__Siphoviridae Siphoviridae_Unclassified__Lactococcus phage 949	0	0	0	0		0	0	0	0		0	0	0	0		0	0	0	0		0	0	0	0		0	0	0	0.0975495		0	0	0	0		0	0	0	0		0	0	0	0
Viral_bacteria__Siphoviridae Siphoviridae_Unclassified__Lactococcus phage P335	0	0	0	0		0	0	0	0		0	0	0	0		0	0	0	0		0	0	0	0		0	0	0	0.0973207		0	0	0	0		0	0	0	0		0	0	0	0
Eukaryota_Pichia kudriavzevii	0	0	0	0		0	0	2.95159e-05	0		0	0	0.0967331	0		0	0	3.08071e-05	0		0	0	0	0		0	0	0	0		0	0	1.55424e-05	0		0	0	1.80196e-05	0		0	0	0	0
Bacteria_Lactobacillus rhamnosus	0	0	0	0		0	0	0	0		0	0	0	0		0	0	0	0		0	0.096443	0	0		0	0.000171268	0	0		0	0	0	0		0	0	0	0		0	0	0	0
Bacteria_Pediococcus pentosaceus	0	0	0	0		0	0	0	0		0	0	0	0		0	0	0	0		0	6.88223e-05	0	0		0	3.42536e-05	0	0		0	0	0	0		0	0.0949502	0	0		0	2.24896e-05	0	0
Eukaryota_Malassezia sympodialis ATCC 42132	0	0	7.11693e-05	0		0	0	0.0355815	0		0	0	0.0422513	0		0	0	0	0		0	0	0	0		0	0	0	0		0	0	0.0935033	0		0	0	0.0261825	0		0	0	0	0
Eukaryota_Candida tropicalis MYA-3404	0	0	4.74462e-05	0		0	0	0.000118064	0		0	0	5.85197e-05	0		0	0	0.0925755	0		0	0	6.84861e-05	0		0	0	0	0		0	0	0	0		0	0	0.000144157	0		0	0	0.000327042	0
Bacteria_Lactobacillus gasseri	0	0	0	0		0	0	0	0		0	0	0	0		0	0	0	0		0	0.000493227	0	0		0	0.00215798	0	0		0	0	0	0		0	0	0	0		0	0.0922523	0	0
Bacteria_Clostridium perfringens	0	0	0	0		0	0.0477058	0	0		0	0.0916216	0	0		0	0	0	0		0	2.29408e-05	0	0		0	1.14179e-05	0	0		0	0	0	0		0	0	0	0		0	0	0	0
Bacteria_Pseudomonas aeruginosa PAO1	0	0	0	0		0	0	0	0		0	1.13253e-05	0	0		0	0.0889167	0	0		0	0	0	0		0	0	0	0		0	0	0	0		0	0	0	0		0	0	0	0
Viral_bacteria__Siphoviridae Siphoviridae_Unclassified__Streptococcus phage TP-J34	0	0	0	0		0	0	0	0		0	0	0	0		0	0	0	0		0	0	0	0		0	0	0	3.26872e-05		0	0	0	0		0	0	0	0.0847461		0	0	0	0
Archaea_Methanosaeta concilii	0.0830267	0	0	0		0	0	0	0		4.56491e-05	0	0	0		3.44606e-05	0	0	0		0	0	0	0		0	0	0	0		0	0	0	0		5.75911e-05	0	0	0		5.49028e-05	0	0	0
Viral_bacteria__Siphoviridae Jerseyvirus__Salmonella virus SE2	0	0	0	0		0	0	0	0		0	0	0	0.0819208		0	0	0	0		0	0	0	0		0	0	0	0		0	0	0	0		0	0	0	0		0	0	0	0
Bacteria_Dermacoccus nishinomiyaensis	0	0	0	0		0	0	0	0		0	0	0	0		0	0	0	0		0	0	0	0		0	0	0	0		0	0.0814024	0	0		0	0	0	0		0	0	0	0
Bacteria_Streptococcus pyogenes M1 GAS	0	0	0	0		0	0.0787701	0	0		0	0.000294457	0	0		0	0	0	0		0	0.000458816	0	0		0	0.000365372	0	0		0	0	0	0		0	0.000279858	0	0		0	0	0	0
Bacteria_Lactobacillus iners	0	0	0	0		0	0	0	0		0	0	0	0		0	0	0	0		0	2.29408e-05	0	0		0	0.000137014	0	0		0	0	0	0		0	1.11943e-05	0	0		0	0.0763972	0	0
Bacteria_Staphylococcus hominis	0	0	0	0		0	0	0	0		0	0	0	0		0	1.14865e-05	0	0		0	0	0	0		0	0	0	0		0	0.0756874	0	0		0	0	0	0		0	0	0	0
Viral_bacteria__Podoviridae Luz24virus__Pseudomonas virus LUZ24	0	0	0	0		0	0	0	0		0	0	0	0		0	0	0	0		0	0	0	0		0	0	0	0		0	0	0	0		0	0	0	0		0	0	0	0.0756627
Viral_bacteria__Myoviridae Pbunavirus__Pseudomonas virus PB1	0	0	0	0		0	0	0	0		0	0	0	0		0	0	0	0		0	0	0	0		0	0	0	0		0	0	0	0		0	0	0	0		0	0	0	0.0754518
Viral_bacteria__Siphoviridae Phietavirus__Staphylococcus phage phiJB	0	0	0	0		0	0	0	0		0	0	0	0		0	0	0	0		0	0	0	0		0	0	0	0		0	0	0	0.0750578		0	0	0	0.000486008		0	0	0	0
Viral_bacteria__Podoviridae T7virus__Enterobacteria phage T3	0	0	0	0.0704615		0	0	0	0		0	0	0	0		0	0	0	0		0	0	0	0		0	0	0	0		0	0	0	0		0	0	0	0		0	0	0	0
Viral_bacteria__Siphoviridae D3112virus__Pseudomonas virus PA1KOR	0	0	0	0		0	0	0	0		0	0	0	0		0	0	0	0.0683979		0	0	0	0		0	0	0	0		0	0	0	0		0	0	0	0		0	0	0	0
Viral_bacteria__Podoviridae Luz24virus__Pseudomonas phage MR299-2	0	0	0	0		0	0	0	0		0	0	0	0		0	0	0	0		0	0	0	0		0	0	0	0		0	0	0	0		0	0	0	0		0	0	0	0.0676283
Viral_bacteria__Siphoviridae Phietavirus__Staphylococcus phage B236	0	0	0	0		0	0	0	0		0	0	0	0		0	0	0	0		0	0	0	0		0	0	0	0		0	0	0	0.0674263		0	0	0	0		0	0	0	0
Bacteria_Rothia aeria	0	0	0	0		0	0	0	0		0	0	0	0		0	0.0662195	0	0		0	0	0	0		0	0	0	0		0	0	0	0		0	0	0	0		0	0	0	0
Viral_bacteria__Siphoviridae Phietavirus__Staphylococcus phage B166	0	0	0	0		0	0	0	0		0	0	0	0		0	0	0	0		0	0	0	0		0	0	0	0		0	0	0	0.0646231		0	0	0	0		0	0	0	0
Viral_bacteria__Siphoviridae Phifelvirus__Enterococcus virus FL1	0	0	0	0		0	0	0	0.0642792		0	0	0	0		0	0	0	0		0	0	0	0		0	0	0	0		0	0	0	0		0	0	0	0		0	0	0	0
Viral_bacteria__Siphoviridae Siphoviridae_Unclassified__Lactococcus phage 50101	0	0	0	0		0	0	0	0		0	0	0	0		0	0	0	0		0	0	0	0		0	0	0	0.0634786		0	0	0	0		0	0	0	0		0	0	0	0
Viral_bacteria__Podoviridae Phikmvvirus__Pseudomonas phage LKD16	0	0	0	0		0	0	0	0		0	0	0	0		0	0	0	0		0	0	0	0		0	0	0	0		0	0	0	0		0	0	0	0		0	0	0	0.0627676
Archaea_Methanosaeta harundinacea	0.061659	0	0	0		0	0	0	0		0	0	0	0		1.14869e-05	0	0	0		0.00376263	0	0	0		0.00340378	0	0	0		0	0	0	0		0	0	0	0		0	0	0	0
Bacteria_Lactobacillus amylovorus	0	0	0	0		0	0	0	0		0	0	0	0		0	0	0	0		0	0.00146821	0	0		0	0.0616108	0	0		0	0	0	0		0	0	0	0		0	0.000888339	0	0
Bacteria_Cutibacterium acnes	0	0	0	0		0	0	0	0		0	0	0	0		0	0	0	0		0	0	0	0		0	0	0	0		0	0.0614629	0	0		0	0	0	0		0	0	0	0
Viral_bacteria__Siphoviridae Siphoviridae_Unclassified__Staphylococcus phage P954	0	0	0	0		0	0	0	0		0	0	0	0		0	0	0	0		0	0	0	0		0	0	0	0		0	0	0	0.0606367		0	0	0	0		0	0	0	0
Bacteria_Bacilli sp.	0	3.3791e-05	0	0		0	5.6604e-05	0	0		0	9.06023e-05	0	0		0	9.18917e-05	0	0		0	0.000103234	0	0		0	3.42536e-05	0	0		0	0.060612	0	0		0	1.11943e-05	0	0		0	0	0	0
Eukaryota_Fusarium pseudograminearum CS3096	0	0	0.0576234	0		0	0	0	0		0	0	0	0		0	0	0	0		0	0	0	0		0	0	1.93278e-05	0		0	0	0	0		0	0	0.000126137	0		0	0	0	0
Viral_bacteria__Siphoviridae Septima3virus__Pseudomonas virus Ab26	0	0	0	0		0	0	0	0		0	0	0	0		0	0	0	0.0573544		0	0	0	0		0	0	0	0		0	0	0	0		0	0	0	0		0	0	0	0
Viral_bacteria__Podoviridae Podoviridae_Unclassified__Streptococcus phage A25	0	0	0	0		0	0	0	0		0	0	0	0		0	0	0	0		0	0	0	0		0	0	0	0		0	0	0	0		0	0	0	0.0560604		0	0	0	0
Viral_bacteria__Siphoviridae Siphoviridae_Unclassified__Staphylococcus phage SMSAP5	0	0	0	0		0	0	0	0		0	0	0	0		0	0	0	0		0	0	0	0		0	0	0	0		0	0	0	0.0520353		0	0	0	0		0	0	0	0
Viral_bacteria__Myoviridae Pbunavirus__Pseudomonas virus DL60	0	0	0	0		0	0	0	0		0	0	0	0		0	0	0	0		0	0	0	0		0	0	0	0		0	0	0	0		0	0	0	0		0	0	0	0.0519179
Bacteria_Shigella dysenteriae Sd197	0	0	0	0		0	0.0205699	0	0		0	0.0514508	0	0		0	2.29729e-05	0	0		0	0	0	0		0	0	0	0		0	0	0	0		0	0.00190303	0	0		0	0	0	0
Bacteria_Bifidobacterium longum NCC2705	0	0	0	0		0	0.0513511	0	0		0	0.051145	0	0		0	0	0	0		0	0	0	0		0	0	0	0		0	0	0	0		0	0	0	0		0	0	0	0
Viral_bacteria__Podoviridae Phikmvvirus__Pseudomonas phage LUZ19	0	0	0	0		0	0	0	0		0	0	0	0		0	0	0	0		0	0	0	0		0	0	0	0		0	0	0	0		0	0	0	0		0	0	0	0.0510744
Bacteria_Bacteroides fragilis YCH46	0	0	0	0		0	0.0259359	0	0		0	0.0503522	0	0		0	0	0	0		0	0	0	0		0	0	0	0		0	0	0	0		0	7.83603e-05	0	0		0	0	0	0
Eukaryota_Marmota marmota marmota	0	0	0	0		0	0	0.0501328	0		0	0	0.0394569	0		0	0	4.62107e-05	0		0	0	0.00022258	0		0	0	0	0		0	0	0	0		0	0	5.40589e-05	0		0	0	9.53873e-05	0
Bacteria_Corynebacterium striatum	0	0	0	0		0	0	0	0		0	0	0	0		0	0	0	0		0	0	0	0		0	0	0	0		0	0.0500903	0	0		0	0	0	0		0	0	0	0
Viral_bacteria__Siphoviridae Siphoviridae_Unclassified__Staphylococcus phage TEM123	0	0	0	0		0	0	0	0		0	0	0	0		0	0	0	0		0	0	0	0		0	0	0	0		0	0	0	0.0492853		0	0	0	0		0	0	0	0
Viral_bacteria__Podoviridae Phikmvvirus__Pseudomonas phage vB_Pae-TbilisiM32	0	0	0	0		0	0	0	0		0	0	0	0		0	0	0	0		0	0	0	0		0	0	0	0		0	0	0	0		0	0	0	0		0	0	0	0.048934
Viral_bacteria__Siphoviridae Siphoviridae_Unclassified__Staphylococcus phage phi5967PVL	0	0	0	0		0	0	0	0		0	0	0	0		0	0	0	0		0	0	0	0		0	0	0	0		0	0	0	0.0487311		0	0	0	0		0	0	0	0
Bacteria_Christensenella minuta	0	0	0	0		0	0.046936	0	0		0	0	0	0		0	0	0	0		0	0	0	0		0	0	0	0		0	0	0	0		0	0	0	0		0	0	0	0
Viral_bacteria__Siphoviridae Siphoviridae_Unclassified__Staphylococcus phage 23MRA	0	0	0	0		0	0	0	0		0	0	0	0		0	0	0	0		0	0	0	0		0	0	0	0		0	0	0	0.0469191		0	0	0	0		0	0	0	0
Bacteria_Klebsiella pneumoniae subsp. pneumoniae HS11286	0	0	0	0		0	0.00056604	0	0		0	0.000588915	0	0		0	0	0	0		0	0	0	0		0	0	0	0		0	0	0	0		0	0.0467923	0	0		0	0	0	0
Viral_bacteria__Siphoviridae Siphoviridae_Unclassified__Streptococcus phage 5093	0	0	0	0		0	0	0	0		0	0	0	0		0	0	0	0		0	0	0	0		0	0	0	0		0	0	0	0		0	0	0	0.0463516		0	0	0	0
Bacteria_Campylobacter jejuni subsp. jejuni NCTC 11168 = ATCC 700819	0	0	0	0		0	0.0456907	0	0		0	0	0	0		0	0	0	0		0	0	0	0		0	0	0	0		0	0	0	0		0	0	0	0		0	0	0	0
Viral_bacteria__Siphoviridae Lambdavirus__Enterobacteria phage BP-4795	0	0	0	0		0	0	0	0.0453366		0	0	0	0		0	0	0	0		0	0	0	0		0	0	0	0		0	0	0	0		0	0	0	0		0	0	0	0
Bacteria_Veillonella tobetsuensis	0	0	0	0		0	0	0	0		0	0.0269542	0	0		0	0.0439702	0	0		0	0	0	0		0	0	0	0		0	0	0	0		0	0	0	0		0	3.37344e-05	0	0
Bacteria_Clostridioides difficile 630	0	0	0	0		0	0.04397	0	0		0	0	0	0		0	0	0	0		0	0	0	0		0	0	0	0		0	0	0	0		0	0.000369413	0	0		0	3.37344e-05	0	0
Bacteria_Escherichia coli str. K-12 substr. MG1655	0	0	0	0		0	0.0201171	0	0		0	0.0436929	0	0		0	0	0	0		0	0	0	0		0	0	0	0		0	0	0	0		0	0.00041419	0	0		0	0	0	0
Bacteria_Faecalibacterium prausnitzii	0	0	0	0		0	0.043019	0	0		0	0	0	0		0	0	0	0		0	0	0	0		0	1.14179e-05	0	0		0	0	0	0		0	0	0	0		0	1.12448e-05	0	0
Bacteria_Bifidobacterium adolescentis	0	0	0	0		0	0.000316982	0	0		0	0.042719	0	0		0	0	0	0		0	0	0	0		0	0	0	0		0	0	0	0		0	2.23886e-05	0	0		0	0	0	0
Bacteria_Lactobacillus sp.	0	0	0	0		0	0	0	0		0	3.39759e-05	0	0		0	0	0	0		0	0.0425437	0	0		0	0.0302574	0	0		0	1.14991e-05	0	0		0	1.11943e-05	0	0		0	0.0132239	0	0
Bacteria_Salmonella enterica subsp. enterica serovar Typhimurium str. LT2	0	0	0	0		0	0.0422039	0	0		0	0.0425378	0	0		0	1.14865e-05	0	0		0	1.14704e-05	0	0		0	0	0	0		0	0	0	0		0	8.95546e-05	0	0		0	0	0	0
Viral_bacteria__Siphoviridae Lambdavirus__Pseudomonas phage MP42	0	0	0	0		0	0	0	0		0	0	0	0		0	0	0	0.0421292		0	0	0	0		0	0	0	0		0	0	0	0		0	0	0	0		0	0	0	0
Bacteria_Escherichia coli	0	0	0	0		0	0.0152038	0	0		0	0.041779	0	0		0	0.000103378	0	0		0	2.29408e-05	0	0		0	1.14179e-05	0	0		0	0.00013799	0	0		0	0.00266425	0	0		0	3.37344e-05	0	0
Bacteria_Streptococcus pneumoniae	0	0	0	0		0	0.000226416	0	0		0	0.00137036	0	0		0	2.29729e-05	0	0		0	0.00252349	0	0		0	0.00234066	0	0		0	0.00864736	0	0		0	0.0417212	0	0		0	0.000832115	0	0
Viral_bacteria__Siphoviridae Septima3virus__Pseudomonas virus Kakheti25	0	0	0	0		0	0	0	0		0	0	0	0		0	0	0	0.0398997		0	0	0	0		0	0	0	0		0	0	0	0		0	0	0	0		0	0	0	0
Bacteria_Escherichia fergusonii	0	0	0	0		0	0.000192454	0	0		0	0.0394007	0	0		0	0	0	0		0	0	0	0		0	0	0	0		0	0	0	0		0	3.3583e-05	0	0		0	0	0	0
Bacteria_Lactobacillus gallinarum	0	0	0	0		0	0	0	0		0	0	0	0		0	0	0	0		0	0.0309012	0	0		0	0.0393688	0	0		0	0	0	0		0	0	0	0		0	0.00151805	0	0
Viral_bacteria__Siphoviridae Siphoviridae_Unclassified__Staphylococcus phage SA97	0	0	0	0		0	0	0	0		0	0	0	0		0	0	0	0		0	0	0	0		0	0	0	0		0	0	0	0.038776		0	0	0	0		0	0	0	0
Archaea_Methanosarcina sp.	0.0387218	0	0	0		2.28561e-05	0	0	0		3.42368e-05	0	0	0		2.29737e-05	0	0	0		8.03001e-05	0	0	0		0.000137526	0	0	0		3.53978e-05	0	0	0		2.30364e-05	0	0	0		0	0	0	0
Bacteria_Bifidobacterium breve	0	0	0	0		0	0.0368492	0	0		0	0.0377358	0	0		0	0	0	0		0	0	0	0		0	0	0	0		0	0	0	0		0	5.59716e-05	0	0		0	0	0	0
Bacteria_Achromobacter sp.	0	0	0	0		0	0	0	0		0	0	0	0		0	0.0371587	0	0		0	0	0	0		0	0	0	0		0	0	0	0		0	0	0	0		0	0	0	0
Bacteria_Rothia dentocariosa	0	0	0	0		0	0	0	0		0	0	0	0		0	0.0371357	0	0		0	0	0	0		0	0	0	0		0	0	0	0		0	0	0	0		0	0	0	0
Bacteria_Achromobacter xylosoxidans	0	0	0	0		0	0	0	0		0	0	0	0		0	0.0369979	0	0		0	0	0	0		0	0	0	0		0	0	0	0		0	0	0	0		0	0	0	0
Viral_bacteria__Myoviridae Myoviridae_Unclassified__Listeria phage LMSP-25	0	0	0	0.0367686		0	0	0	0		0	0	0	0		0	0	0	0		0	0	0	0		0	0	0	0		0	0	0	0		0	0	0	0		0	0	0	0
Bacteria_Staphylococcus aureus	0	0	0	0		0	0	0	0		0	1.13253e-05	0	0		0	0.0359297	0	0		0	0	0	0		0	0	0	0		0	0.0331405	0	0		0	0	0	0		0	1.12448e-05	0	0
Viral_bacteria__Myoviridae Pbunavirus__Pseudomonas virus F8	0	0	0	0		0	0	0	0		0	0	0	0		0	0	0	0		0	0	0	0		0	0	0	0		0	0	0	0		0	0	0	0		0	0	0	0.0352059
Archaea_Methanobrevibacter sp. A54	0	0	0	0		0.00921101	0	0	0		0.00869615	0	0	0		3.44606e-05	0	0	0		0	0	0	0		0	0	0	0		0	0	0	0		4.60729e-05	0	0	0		0.0349072	0	0	0
Viral_bacteria__Siphoviridae Siphoviridae_Unclassified__Pseudomonas phage phi2	0	0	0	0		0	0	0	0		0	0	0	0		0	0	0	0.0348747		0	0	0	0		0	0	0	0		0	0	0	0		0	0	0	0		0	0	0	0
Archaea_Haloferax sp.	5.14575e-05	0	0	0		0.0346498	0	0	0		0.0334722	0	0	0		0	0	0	0		0	0	0	0		0	0	0	0		0	0	0	0		0	0	0	0		0	0	0	0
Bacteria_Fusobacterium nucleatum	0	0	0	0		0	0.0340982	0	0		0	1.13253e-05	0	0		0	1.14865e-05	0	0		0	0	0	0		0	0	0	0		0	0	0	0		0	0.0340755	0	0		0	1.12448e-05	0	0
Eukaryota_Penicillium rubens Wisconsin 54-1255	0	0	0.00037957	0		0	0	0	0		0	0	1.46299e-05	0		0	0	0	0		0	0	0	0		0	0	0.033785	0		0	0	0	0		0	0	1.80196e-05	0		0	0	0	0
Viral_bacteria__Siphoviridae Siphoviridae_Unclassified__Lactococcus phage ul36.k1	0	0	0	0		0	0	0	0		0	0	0	0		0	0	0	0		0	0	0	0		0	0	0	0.0335371		0	0	0	0		0	0	0	0		0	0	0	0
Bacteria_Veillonella sp.	0	0	0	0		0	0	0	0		0	0.0189132	0	0		0	0.033127	0	0		0	0	0	0		0	0	0	0		0	0	0	0		0	0	0	0		0	0	0	0
Viral_bacteria__Siphoviridae Siphoviridae_Unclassified__Pseudomonas phage H70	0	0	0	0		0	0	0	0		0	0	0	0		0	0	0	0.0330149		0	0	0	0		0	0	0	0		0	0	0	0		0	0	0	0		0	0	0	0
Bacteria_Blautia hansenii	0	0	0	0		0	0.0323209	0	0		0	0	0	0		0	0	0	0		0	0	0	0		0	0	0	0		0	0	0	0		0	0	0	0		0	0	0	0
Viral_bacteria__Siphoviridae Phietavirus__Staphylococcus virus 55	0	0	0	0		0	0	0	0		0	0	0	0		0	0	0	0		0	0	0	0		0	0	0	0		0	0	0	0.0314642		0	0	0	0		0	0	0	0
Archaea_Methanosphaera sp. A6	0	0	0	0		0.00885674	0	0	0		0.00928959	0	0	0		0	0	0	0		0	0	0	0		0	0	0	0		0.0310675	0	0	0		0	0	0	0		0	0	0	0
Eukaryota_Fusarium verticillioides 7600	0	0	0.03084	0		0	0	0	0		0	0	0	0		0	0	0	0		0	0	0	0		0	0	0	0		0	0	0	0		0	0	0.000378412	0		0	0	1.36268e-05	0
Bacteria_Collinsella aerofaciens	0	0	0	0		0	0.0296378	0	0		0	0	0	0		0	0	0	0		0	0	0	0		0	0	0	0		0	0	0	0		0	0.0303142	0	0		0	0	0	0
Viral_bacteria__Siphoviridae Siphoviridae_Unclassified__Streptococcus virus 9871	0	0	0	0		0	0	0	0		0	0	0	0		0	0	0	0		0	0	0	0		0	0	0	0.0189586		0	0	0	0		0	0	0	0.0296352		0	0	0	0
Bacteria_Dermacoccus sp. CCH2-D9	0	0	0	0		0	0	0	0		0	0	0	0		0	0	0	0		0	0	0	0		0	0	0	0		0	0.0288169	0	0		0	0	0	0		0	0	0	0
Bacteria_Dermacoccus sp.	0	0	0	0		0	0	0	0		0	0	0	0		0	0	0	0		0	0	0	0		0	0	0	0		0	0.0287939	0	0		0	0	0	0		0	0	0	0
Bacteria_Streptococcus mitis B6	0	0	0	0		0	1.13208e-05	0	0		0	0.000453011	0	0		0	0	0	0		0	0.000734105	0	0		0	0.000433879	0	0		0	0	0	0		0	0.027997	0	0		0	2.24896e-05	0	0
Eukaryota_Saccharomyces eubayanus	0	0	2.37231e-05	0		0	0	0.0271694	0		0	0	0.0212719	0		0	0	1.54036e-05	0		0	0	6.84861e-05	0		0	0	0	0		0	0	0	0		0	0	5.40589e-05	0		0	0	6.81338e-05	0
Viral_bacteria__Siphoviridae Phifelvirus__Enterococcus virus FL2	0	0	0	0		0	0	0	0.0268512		0	0	0	0		0	0	0	0		0	0	0	0		0	0	0	0		0	0	0	0		0	0	0	0		0	0	0	0
Viral_bacteria__Siphoviridae Siphoviridae_Unclassified__Staphylococcus phage 3MRA	0	0	0	0		0	0	0	0		0	0	0	0		0	0	0	0		0	0	0	0		0	0	0	0		0	0	0	0.0264973		0	0	0	0		0	0	0	0
Bacteria_Klebsiella pneumoniae	0	5.63184e-05	0	0		0	0.00100755	0	0		0	0.00124578	0	0		0	8.04052e-05	0	0		0	0	0	0		0	0	0	0		0	0	0	0		0	0.025691	0	0		0	3.37344e-05	0	0
Archaea_Haloferax sp. ATB1	0	0	0	0		0.0254845	0	0	0		0.0250499	0	0	0		0	0	0	0		0	0	0	0		0	0	0	0		0	0	0	0		0	0	0	0		0	0	0	0
Bacteria_Akkermansia muciniphila	0	0	0	0		0	0.0254718	0	0		0	0	0	0		0	0	0	0		0	0	0	0		0	0	0	0		0	0	0	0		0	0	0	0		0	0	0	0
Viral_bacteria__Siphoviridae Jerseyvirus__Salmonella virus SETP13	0	0	0	0		0	0	0	0		0	0	0	0.0253202		0	0	0	0		0	0	0	0		0	0	0	0		0	0	0	0		0	0	0	0		0	0	0	0
Viral_bacteria__Siphoviridae Jerseyvirus__Salmonella virus L13	0	0	0	0		0	0	0	0		0	0	0	0.0252991		0	0	0	0		0	0	0	0		0	0	0	0		0	0	0	0		0	0	0	0		0	0	0	0
Archaea_Haloferax sulfurifontis	0	0	0	0		0.0250731	0	0	0		0.0238859	0	0	0		0	0	0	0		0	0	0	0		0	0	0	0		0	0	0	0		0	0	0	0		0	0	0	0
Bacteria_Bifidobacterium bifidum PRL2010	0	0	0	0		0	0.0250529	0	0		0	0.00368072	0	0		0	0	0	0		0	0	0	0		0	0	0	0		0	0	0	0		0	0	0	0		0	0	0	0
Eukaryota_Nectria haematococca mpVI 77-13-4	0	0	0.0236045	0		0	0	1.4758e-05	0		0	0	0	0		0	0	1.54036e-05	0		0	0	0	0		0	0	0	0		0	0	0	0		0	0	0.00104514	0		0	0	0	0
Eukaryota_Fusarium fujikuroi IMI 58289	0	0	0.0235096	0		0	0	0	0		0	0	0	0		0	0	0	0		0	0	1.71215e-05	0		0	0	0	0		0	0	3.10849e-05	0		0	0	0.000108118	0		0	0	0	0
Bacteria_Staphylococcus sp.	0	0	0	0		0	0	0	0		0	0	0	0		0	0.00207905	0	0		0	0	0	0		0	0	0	0		0	0.0234813	0	0		0	0	0	0		0	0	0	0
Viral_bacteria__Myoviridae Myoviridae_Unclassified__Listeria phage LMTA-148	0	0	0	0.0233796		0	0	0	0		0	0	0	0		0	0	0	0		0	0	0	0		0	0	0	0		0	0	0	0		0	0	0	0		0	0	0	0
Bacteria_Bacteroides sp.	0	0	0	0		0	0.0152152	0	0		0	0.0229564	0	0		0	0	0	0		0	0	0	0		0	0	0	0		0	0	0	0		0	3.3583e-05	0	0		0	0	0	0
Bacteria_Salmonella enterica subsp. enterica serovar Typhi str. CT18	0	0	0	0		0	0.0227661	0	0		0	0.0226392	0	0		0	0	0	0		0	0	0	0		0	0	0	0		0	0	0	0		0	2.23886e-05	0	0		0	0	0	0
Viral_bacteria__Podoviridae Nona33virus__Escherichia virus 933W	0	0	0	0		0	0	0	0.0226843		0	0	0	1.05677e-05		0	0	0	4.6207e-05		0	0	0	0		0	0	0	0		0	0	0	0		0	0	0	0		0	0	0	0
Viral_bacteria__Siphoviridae Siphoviridae_Unclassified__Streptococcus virus 9874	0	0	0	0		0	0	0	0		0	0	0	0		0	0	0	0		0	0	0	0		0	0	0	0.00506652		0	0	0	0		0	0	0	0.0225824		0	0	0	0
Bacteria_Propionibacteriaceae sp.	0	0	0	0		0	0	0	0		0	0	0	0		0	0	0	0		0	0	0	0		0	0	0	0		0	0.0225383	0	0		0	0.000100749	0	0		0	0	0	0
Viral_bacteria__Siphoviridae Jerseyvirus__Salmonella virus Jersey	0	0	0	0		0	0	0	0		0	0	0	0.0222556		0	0	0	0		0	0	0	0		0	0	0	0		0	0	0	0		0	0	0	0		0	0	0	0
Eukaryota_Cryptococcus neoformans var. neoformans JEC21	0	0	0	0		0	0	0	0		0	0	0	0		0	0	0.0220117	0		0	0	0	0		0	0	0	0		0	0	0	0		0	0	0	0		0	0	0	0
Viral_bacteria__Podoviridae Podoviridae_Unclassified__Enterobacteria phage 2851	0	0	0	0		0	0	0	0.0217807		0	0	0	0		0	0	0	1.15517e-05		0	0	0	0		0	0	0	0		0	0	0	0		0	0	0	0		0	0	0	0
Bacteria_Streptococcus sp.	0	0	0	0		0	0.000192454	0	0		0	0.0125258	0	0		0	0	0	0		0	0.0213579	0	0		0	0.015985	0	0		0	0	0	0		0	0.00102988	0	0		0	0.000337344	0	0
Eukaryota_Phycomyces blakesleeanus NRRL 1555(-)	0	0	0.0204968	0		0	0	5.90319e-05	0		0	0	8.77796e-05	0		0	0	9.24214e-05	0		0	0	5.13646e-05	0		0	0	0	0		0	0	0.000186509	0		0	0	1.80196e-05	0		0	0	1.36268e-05	0
Bacteria_Salmonella enterica	0	0	0	0		0	0.0182831	0	0		0	0.0204195	0	0		0	2.29729e-05	0	0		0	0	0	0		0	0	0	0		0	4.59966e-05	0	0		0	0.000873157	0	0		0	0	0	0
Archaea_Methanosarcina siciliae	0.0203257	0	0	0		1.1428e-05	0	0	0		1.14123e-05	0	0	0		0	0	0	0		0.000183543	0	0	0		0.00020629	0	0	0		0	0	0	0		2.30364e-05	0	0	0		0	0	0	0
Bacteria_Bacteroides vulgatus	0	0	0	0		0	0.0194605	0	0		0	0.010759	0	0		0	0	0	0		0	0	0	0		0	0	0	0		0	0	0	0		0	0	0	0		0	0	0	0
Bacteria_Lactococcus lactis	0	0	0	0		0	1.13208e-05	0	0		0	0.000283132	0	0		0	0	0	0		0	0.0193161	0	0		0	0.000570894	0	0		0	0	0	0		0	5.59716e-05	0	0		0	1.12448e-05	0	0
Viral_bacteria__Siphoviridae Siphoviridae_Unclassified__Staphylococcus phage StauST398-2	0	0	0	0		0	0	0	0		0	0	0	0		0	0	0	0		0	0	0	0		0	0	0	0		0	0	0	0.0193134		0	0	0	0		0	0	0	0
Viral_bacteria__Siphoviridae Siphoviridae_Unclassified__Lactococcus phage 28201	0	0	0	0		0	0	0	0		0	0	0	0		0	0	0	0		0	0	0	0		0	0	0	0.0192964		0	0	0	0		0	0	0	0		0	0	0	0
Viral_bacteria__Myoviridae Myoviridae_Unclassified__Enterobacteria phage SfV	0	0	0	0		0	0	0	0.0191339		0	0	0	0		0	0	0	0		0	0	0	0		0	0	0	0		0	0	0	0		0	0	0	0		0	0	0	0
Viral_bacteria__Myoviridae P100virus__Listeria virus P100	0	0	0	0.0190564		0	0	0	0		0	0	0	0		0	0	0	0		0	0	0	0		0	0	0	0		0	0	0	0		0	0	0	0		0	0	0	0
Archaea_Methanosphaera sp. WGK6	1.28644e-05	0	0	0		0.00599973	0	0	0		0.00520399	0	0	0		0.000172303	0	0	0		0	0	0	0		0	0	0	0		0.0190322	0	0	0		0.000230364	0	0	0		0	0	0	0
Archaea_Haloferax denitrificans	0	0	0	0		0.0188791	0	0	0		0.0184536	0	0	0		0	0	0	0		0	0	0	0		0	0	0	0		0	0	0	0		0	0	0	0		0	0	0	0
Viral_bacteria__Siphoviridae Jerseyvirus__Salmonella virus LSPA1	0	0	0	0		0	0	0	0		0	0	0	0.0186203		0	0	0	0		0	0	0	0		0	0	0	0		0	0	0	0		0	0	0	0		0	0	0	0
Bacteria_Bacteroides dorei	0	0	0	0		0	0.0100529	0	0		0	0.018347	0	0		0	0	0	0		0	0	0	0		0	0	0	0		0	0	0	0		0	0	0	0		0	0	0	0
Eukaryota_Purpureocillium lilacinum	0	0	0.0182431	0		0	0	0	0		0	0	0	0		0	0	0	0		0	0	0	0		0	0	0	0		0	0	0	0		0	0	0.000846923	0		0	0	0	0
Bacteria_Veillonella sp. ACP1	0	0	0	0		0	0	0	0		0	0.0101928	0	0		0	0.0178155	0	0		0	0	0	0		0	0	0	0		0	0	0	0		0	0	0	0		0	0	0	0
Viral_bacteria__Podoviridae Luz24virus__Pseudomonas virus PAA2	0	0	0	0		0	0	0	0		0	0	0	0		0	0	0	0		0	0	0	0		0	0	0	0		0	0	0	0		0	0	0	0		0	0	0	0.017798
Eukaryota_Cryptococcus gattii WM276	0	0	2.37231e-05	0		0	0	4.42739e-05	0		0	0	5.85197e-05	0		0	0	0.0177141	0		0	0	0	0		0	0	0	0		0	0	0.000155424	0		0	0	3.60393e-05	0		0	0	0	0
Bacteria_Stenotrophomonas sp. DDT-1	0	0	0	0		0	0	0	0		0	0	0	0		0	0.0177006	0	0		0	0	0	0		0	0	0	0		0	0	0	0		0	0	0	0		0	0	0	0
Bacteria_Rothia sp.	0	0	0	0		0	1.13208e-05	0	0		0	0	0	0		0	0.0176892	0	0		0	0	0	0		0	0	0	0		0	0	0	0		0	1.11943e-05	0	0		0	0	0	0
Bacteria_Streptococcus salivarius	0	0	0	0		0	2.26416e-05	0	0		0	0.0100002	0	0		0	0	0	0		0	0.0175382	0	0		0	0.0133018	0	0		0	0	0	0		0	3.3583e-05	0	0		0	0	0	0
Archaea_Haloferax alexandrinus	0	0	0	0		0.0173135	0	0	0		0.0171983	0	0	0		0	0	0	0		0	0	0	0		0	0	0	0		0	0	0	0		0	0	0	0		0	0	0	0
Viral_bacteria__Staphylococcus phage phiPVL-CN125 Staphylococcus phage phiPVL-CN125_Unclassified__Staphylococcus phage phiPVL-CN125	0	0	0	0		0	0	0	0		0	0	0	0		0	0	0	0		0	0	0	0		0	0	0	0		0	0	0	0.0169578		0	0	0	0		0	0	0	0
Viral_bacteria__Siphoviridae Siphoviridae_Unclassified__Pseudomonas phage vB_PaeS_PAO1_Ab30	0	0	0	0		0	0	0	0		0	0	0	0		0	0	0	0.0168771		0	0	0	0		0	0	0	0		0	0	0	0		0	0	0	0		0	0	0	0
Archaea_Haloferax sp. SB3	0	0	0	0		0.0160107	0	0	0		0.0162967	0	0	0		0	0	0	0		0	0	0	0		0	0	0	0		0	0	0	0		0	0	0	0		0	0	0	0
Viral_bacteria__Siphoviridae Siphoviridae_Unclassified__Lactococcus phage 63301	0	0	0	0		0	0	0	0		0	0	0	0		0	0	0	0		0	0	0	0		0	0	0	0.0161148		0	0	0	0		0	0	0	0		0	0	0	0
Archaea_Haloferax volcanii	0	0	0	0		0.0152222	0	0	0		0.0153951	0	0	0		0	0	0	0		0	0	0	0		0	0	0	0		0	0	0	0		0	0	0	0		0	0	0	0
Archaea_Haloferax gibbonsii	0	0	0	0		0.0147879	0	0	0		0.0153723	0	0	0		0	0	0	0		0	0	0	0		0	0	0	0		0	0	0	0		0	0	0	0		0	0	0	0
Bacteria_Bacteroides uniformis	0	0	0	0		0	0.00768682	0	0		0	0.0151306	0	0		0	0	0	0		0	0	0	0		0	0	0	0		0	0	0	0		0	0	0	0		0	0	0	0
Viral_bacteria__Siphoviridae Siphoviridae_Unclassified__Pseudomonas phage JBD24	0	0	0	0		0	0	0	0		0	0	0	0		0	0	0	0.0149249		0	0	0	0		0	0	0	0		0	0	0	0		0	0	0	0		0	0	0	0
Bacteria_Veillonella sp. HPA0037	0	0	0	0		0	0	0	0		0	0.00860722	0	0		0	0.0148175	0	0		0	0	0	0		0	0	0	0		0	0	0	0		0	0	0	0		0	0	0	0
Eukaryota_Rhizopus microsporus ATCC 52813	0	0	0.0147558	0		0	0	1.4758e-05	0		0	0	4.38898e-05	0		0	0	1.54036e-05	0		0	0	1.71215e-05	0		0	0	0	0		0	0	4.66273e-05	0		0	0	1.80196e-05	0		0	0	0	0
Bacteria_Corynebacterium simulans	0	0	0	0		0	0	0	0		0	0	0	0		0	0	0	0		0	0	0	0		0	0	0	0		0	0.0147419	0	0		0	0	0	0		0	0	0	0
Viral_bacteria__Siphoviridae Siphoviridae_Unclassified__Pseudomonas phage JBD44	0	0	0	0		0	0	0	0		0	0	0	0		0	0	0	0.014278		0	0	0	0		0	0	0	0		0	0	0	0		0	0	0	0		0	0	0	0
Eukaryota_Kluyveromyces lactis	0	0	0	0		0	0	0.000368949	0		0	0	0.000117039	0		0	0	0	0		0	0	0.0141937	0		0	0	0	0		0	0	0	0		0	0	3.60393e-05	0		0	0	0.000122641	0
Bacteria_Corynebacterium sp.	0	0	0	0		0	0	0	0		0	0	0	0		0	0	0	0		0	0	0	0		0	0	0	0		0	0.0140175	0	0		0	4.47773e-05	0	0		0	0	0	0
Viral_bacteria__Myoviridae Myoviridae_Unclassified__Listeria phage LP-048	0	0	0	0.0140127		0	0	0	0		0	0	0	0		0	0	0	0		0	0	0	0		0	0	0	0		0	0	0	0		0	0	0	0		0	0	0	0
Viral_bacteria__Siphoviridae Siphoviridae_Unclassified__Streptococcus virus 9872	0	0	0	0		0	0	0	0		0	0	0	0		0	0	0	0		0	0	0	0		0	0	0	2.17915e-05		0	0	0	0		0	0	0	0.0137664		0	0	0	0
Bacteria_Enterobacter cloacae complex sp.	0	0	0	0		0	0.0137208	0	0		0	0.000260482	0	0		0	0	0	0		0	0	0	0		0	0	0	0		0	0	0	0		0	7.83603e-05	0	0		0	0	0	0
Viral_bacteria__Siphoviridae Jerseyvirus__Salmonella virus SETP7	0	0	0	0		0	0	0	0		0	0	0	0.0136429		0	0	0	0		0	0	0	0		0	0	0	0		0	0	0	0		0	0	0	0		0	0	0	0
Eukaryota_Penicillium arizonense	0	0	0.000474462	0		0	0	0	0		0	0	0	0		0	0	0	0		0	0	0	0		0	0	0.0136261	0		0	0	3.10849e-05	0		0	0	1.80196e-05	0		0	0	0	0
Viral_bacteria__Podoviridae T7virus__Escherichia phage CICC 80001	0	0	0	0.0135825		0	0	0	0		0	0	0	0		0	0	0	0		0	0	0	0		0	0	0	0		0	0	0	0		0	0	0	0		0	0	0	0
Eukaryota_Pichia membranifaciens NRRL Y-2026	0	0	2.37231e-05	0		0	0	7.37898e-05	0		0	0	0.0045938	0		0	0	9.24214e-05	0		0	0	0.0113687	0		0	0	0	0		0	0	0	0		0	0	0.000180196	0		0	0	0.0134632	0
Viral_bacteria__Myoviridae Pbunavirus__Pseudomonas phage NH-4	0	0	0	0		0	0	0	0		0	0	0	0		0	0	0	0		0	0	0	0		0	0	0	0		0	0	0	0		0	0	0	0		0	0	0	0.0133907
Eukaryota_Pochonia chlamydosporia 170	0	0	0.0132612	0		0	0	0	0		0	0	0	0		0	0	0	0		0	0	0	0		0	0	5.79833e-05	0		0	0	0	0		0	0	0.000576629	0		0	0	0	0
Bacteria_Bacteria sp.	0	0	0	0		0	0.00704154	0	0		0	0.0132053	0	0		0	0	0	0		0	1.14704e-05	0	0		0	0.000342536	0	0		0	0.000793441	0	0		0	0.000201498	0	0		0	0.000123693	0	0
Viral_bacteria__Siphoviridae Siphoviridae_Unclassified__Staphylococcus phage DW2	0	0	0	0		0	0	0	0		0	0	0	0		0	0	0	0		0	0	0	0		0	0	0	0		0	0	0	0.0131207		0	0	0	0		0	0	0	0
Viral_bacteria__Siphoviridae Siphoviridae_Unclassified__Staphylococcus phage SA13	0	0	0	0		0	0	0	0		0	0	0	0		0	0	0	0		0	0	0	0		0	0	0	0		0	0	0	0.0125665		0	0	0	0		0	0	0	0
Eukaryota_Metarhizium robertsii ARSEF 23	0	0	0.0125021	0		0	0	0	0		0	0	1.46299e-05	0		0	0	0	0		0	0	1.71215e-05	0		0	0	0	0		0	0	1.55424e-05	0		0	0	0.000126137	0		0	0	0	0
Viral_bacteria__Podoviridae Podoviridae_Unclassified__Streptococcus phage Str-PAP-1	0	0	0	0		0	0	0	0		0	0	0	0		0	0	0	0		0	0	0	0		0	0	0	0		0	0	0	0		0	0	0	0.0123988		0	0	0	0
Bacteria_Pseudomonas aeruginosa	0	0	0	0		0	4.52832e-05	0	0		0	4.53011e-05	0	0		0	0.012279	0	0		0	0	0	0		0	0	0	0		0	0	0	0		0	0	0	0		0	0	0	0
Bacteria_Staphylococcus epidermidis	0	0	0	0		0	0	0	0		0	0	0	0		0	0.000149324	0	0		0	0	0	0		0	0	0	0		0	0.0119936	0	0		0	0	0	0		0	0	0	0
Under_1.2%_maX	0.0895104	0.0233609	0.130382	0.0289395		0.0362383	0.177295	0.0330136	0.0284244		0.0361883	0.134273	0.0265972	0.0125122		0.0284644	0.107858	0.0367991	0.0846974		0.00365939	0.101696	0.0149642	0.0387271		0.00389658	0.0866502	0.029069	0.0849432		0.00399995	0.0838863	0.0317843	0.0808135		0.0292332	0.116085	0.0543472	0.0302794		0.00909191	0.0510514	0.0251005	0.0760844
Viral_bacteria__Siphoviridae Siphoviridae_Unclassified__Lactobacillus phage J-1	0	0	0	0		0	0	0	1.06299e-05		0	0	0	0		0	0	0	0		0	0	0	0.01163		0	0	0	0		0	0	0	0		0	0	0	0		0	0	0	0
Archaea_Methanobrevibacter millerae	2.57288e-05	0	0	0		0.00103995	0	0	0		0.000867332	0	0	0		0.0113835	0	0	0		0	0	0	0		0	0	0	0		0.000283182	0	0	0		0.0115413	0	0	0		0.00375535	0	0	0
Viral_bacteria__Podoviridae Phikmvvirus__Pseudomonas virus phiKMV	0	0	0	0		0	0	0	0		0	0	0	0		0	0	0	0		0	0	0	0		0	0	0	0		0	0	0	0		0	0	0	0		0	0	0	0.0112503
Viral_bacteria__Siphoviridae Siphoviridae_Unclassified__Lactococcus phage r1t	0	0	0	0		0	0	0	0		0	0	0	0		0	0	0	0		0	0	0	0		0	0	0	0.0112117		0	0	0	0		0	0	0	0		0	0	0	0
Eukaryota_Metarhizium acridum CQMa 102	0	0	0.0104856	0		0	0	0	0		0	0	2.92599e-05	0		0	0	0	0		0	0	1.71215e-05	0		0	0	0.000154622	0		0	0	3.10849e-05	0		0	0	0.000648707	0		0	0	1.36268e-05	0
Bacteria_Caulobacter crescentus NA1000	0	0.0103288	0	0		0	0	0	0		0	0	0	0		0	0	0	0		0	0	0	0		0	0	0	0		0	0	0	0		0	0	0	0		0	0	0	0
Bacteria_Enterobacter cloacae	0	0	0	0		0	0.0102453	0	0		0	0.000656867	0	0		0	0.000103378	0	0		0	0	0	0		0	0	0	0		0	1.14991e-05	0	0		0	0.000246275	0	0		0	0	0	0
Bacteria_Lactobacillus paracasei ATCC 334	0	0	0	0		0	1.13208e-05	0	0		0	1.13253e-05	0	0		0	0	0	0		0	0.0102201	0	0		0	0.000582311	0	0		0	0	0	0		0	3.3583e-05	0	0		0	5.6224e-05	0	0
Eukaryota_Trichoderma reesei QM6a	0	0	0.00991626	0		0	0	1.4758e-05	0		0	0	2.92599e-05	0		0	0	1.54036e-05	0		0	0	0	0		0	0	0.000463867	0		0	0	6.21697e-05	0		0	0	0.00099108	0		0	0	1.36268e-05	0
Viral_bacteria__Siphoviridae Siphoviridae_Unclassified__Staphylococcus phage tp310-2	0	0	0	0		0	0	0	0		0	0	0	0		0	0	0	0		0	0	0	0		0	0	0	0		0	0	0	0.00983788		0	0	0	0		0	0	0	0
Viral_bacteria__Siphoviridae Siphoviridae_Unclassified__Pseudomonas phage JBD5	0	0	0	0		0	0	0	0		0	0	0	0		0	0	0	0.00976123		0	0	0	0		0	0	0	0		0	0	0	0		0	0	0	0		0	0	0	0
Viral_bacteria__Siphoviridae Siphoviridae_Unclassified__Pseudomonas phage JBD18	0	0	0	0		0	0	0	0		0	0	0	0		0	0	0	0.00969191		0	0	0	0		0	0	0	0		0	0	0	0		0	0	0	0		0	0	0	0
Bacteria_Megasphaera sp.	0	0	0	0		0	0	0	0		0	0	0	0		0	0	0	0		0	0	0	0		0	0	0	0		0	0	0	0		0	0	0	0		0	0.00935567	0	0
Viral_bacteria__Myoviridae Spo1virus__Listeria phage vB_LmoM_AG20	0	0	0	0.00929162		0	0	0	0		0	0	0	0		0	0	0	0		0	0	0	0		0	0	0	0		0	0	0	0		0	0	0	0		0	0	0	0
Eukaryota_Rhodotorula toruloides NP11	0	0	0	0		0	0	4.42739e-05	0		0	0	0.000160929	0		0	0	4.62107e-05	0		0	0	1.71215e-05	0		0	0	0	0		0	0	0.000124339	0		0	0	0.00922606	0		0	0	0	0
Bacteria_Stenotrophomonas sp.	0	0	0	0		0	1.13208e-05	0	0		0	0	0	0		0	0.00906282	0	0		0	0	0	0		0	0	0	0		0	0	0	0		0	0	0	0		0	0	0	0
Archaea_Methanosarcina soligelidi	0.00877351	0	0	0		0	0	0	0		0	0	0	0		0	0	0	0		1.14714e-05	0	0	0		2.29211e-05	0	0	0		0	0	0	0		0	0	0	0		0	0	0	0
Bacteria_Enterobacter cloacae subsp. cloacae ATCC 13047	0	0	0	0		0	0.00870569	0	0		0	0.0021065	0	0		0	0	0	0		0	0	0	0		0	0	0	0		0	0	0	0		0	0.00185826	0	0		0	0	0	0
Viral_bacteria__Siphoviridae Siphoviridae_Unclassified__Staphylococcus phage phiBU01	0	0	0	0		0	0	0	0		0	0	0	0		0	0	0	0		0	0	0	0		0	0	0	0		0	0	0	0.00858017		0	0	0	0		0	0	0	0
Bacteria_Veillonella dispar	0	0	0	0		0	0	0	0		0	0.00489252	0	0		0	0.00855742	0	0		0	0	0	0		0	0	0	0		0	0	0	0		0	0	0	0		0	0	0	0
Bacteria_Collinsella sp. 4_8_47FAA	0	0	0	0		0	0.00853588	0	0		0	0	0	0		0	0	0	0		0	0	0	0		0	0	0	0		0	0	0	0		0	0.00838455	0	0		0	0	0	0
Archaea_Haloferax sp. Q22	0	0	0	0		0.00849104	0	0	0		0.00774893	0	0	0		0	0	0	0		0	0	0	0		0	0	0	0		0	0	0	0		0	0	0	0		0	0	0	0
Viral_bacteria__Siphoviridae Siphoviridae_Unclassified__Lactobacillus phage Lrm1	0	0	0	0		0	0	0	0		0	0	0	0		0	0	0	0		0	0	0	0.00336345		0	0	0	0.00847688		0	0	0	0		0	0	0	0.000113025		0	0	0	0
Eukaryota_Cordyceps militaris CM01	0	0	0.00844542	0		0	0	7.37898e-05	0		0	0	0.000146299	0		0	0	0.000138632	0		0	0	8.56076e-05	0		0	0	0.000927733	0		0	0	1.55424e-05	0		0	0	0.00124336	0		0	0	0.000122641	0
Viral_bacteria__Siphoviridae Siphoviridae_Unclassified__Staphylococcus prophage phiPV83	0	0	0	0		0	0	0	0		0	0	0	0		0	0	0	0		0	0	0	0		0	0	0	0		0	0	0	0.00810053		0	0	0	0		0	0	0	0
Bacteria_Veillonella parvula	0	0	0	0		0	0	0	0		0	0.00432626	0	0		0	0.00796012	0	0		0	0	0	0		0	0	0	0		0	0	0	0		0	0	0	0		0	0	0	0
Viral_bacteria__Siphoviridae Siphoviridae_Unclassified__Staphylococcus phage StauST398-1	0	0	0	0		0	0	0	0		0	0	0	0		0	0	0	0		0	0	0	0		0	0	0	0		0	0	0	0.00795131		0	0	0	0		0	0	0	0
Bacteria_Klebsiella aerogenes KCTC 2190	0	0	0	0		0	0.00104151	0	0		0	0.0009853	0	0		0	0	0	0		0	0	0	0		0	0	0	0		0	0	0	0		0	0.00791439	0	0		0	0	0	0
Bacteria_Streptococcus sp. CCH5-D3	0	0	0	0		0	0	0	0		0	0.00440554	0	0		0	0	0	0		0	0.00782281	0	0		0	0.00605147	0	0		0	0	0	0		0	2.23886e-05	0	0		0	0	0	0
Viral_bacteria__Siphoviridae Siphoviridae_Unclassified__Lactococcus phage bIL286	0	0	0	0		0	0	0	0		0	0	0	0		0	0	0	0		0	0	0	0		0	0	0	0.00773597		0	0	0	0		0	0	0	0.00188752		0	0	0	0
Bacteria_Bifidobacterium longum	0	0	0	0		0	0.0071321	0	0		0	0.00773517	0	0		0	0	0	0		0	0	0	0		0	0	0	0		0	0	0	0		0	2.23886e-05	0	0		0	0	0	0
Viral_bacteria__Siphoviridae Siphoviridae_Unclassified__Pseudomonas phage JD024	0	0	0	0		0	0	0	0		0	0	0	0		0	0	0	0.00772812		0	0	0	0		0	0	0	0		0	0	0	0		0	0	0	0		0	0	0	0
Viral_bacteria__Siphoviridae Siphoviridae_Unclassified__Lactobacillus phage Sha1	0	0	0	0		0	0	0	0		0	0	0	0		0	0	0	0		0	0	0	0.00336345		0	0	0	0		0	0	0	0		0	0	0	0.00770831		0	0	0	0
Bacteria_Prevotella nigrescens	0	0	0	0		0	0.00266039	0	0		0	0	0	0		0	0	0	0		0	0	0	0		0	0	0	0		0	0	0	0		0	0.0076905	0	0		0	0	0	0
Viral_bacteria__Podoviridae Phikmvvirus__Pseudomonas phage MPK6	0	0	0	0		0	0	0	0		0	0	0	0		0	0	0	0		0	0	0	0		0	0	0	0		0	0	0	0		0	0	0	0		0	0	0	0.00766538
Viral_bacteria__Siphoviridae Siphoviridae_Unclassified__Staphylococcus phage vB_SauS_phi2	0	0	0	0		0	0	0	0		0	0	0	0		0	0	0	0		0	0	0	0		0	0	0	0		0	0	0	0.0076209		0	0	0	0		0	0	0	0
Bacteria_Dermacoccus sp. Ellin185	0	0	0	0		0	0	0	0		0	0	0	0		0	0	0	0		0	0	0	0		0	0	0	0		0	0.00752044	0	0		0	0	0	0		0	0	0	0
Viral_bacteria__Siphoviridae Siphoviridae_Unclassified__Lactococcus phage BM13	0	0	0	0		0	0	0	0		0	0	0	0		0	0	0	9.2414e-05		0	0	0	2.36863e-05		0	0	0	0.00736552		0	0	0	0		0	0	0	0		0	0	0	0
Viral_bacteria__Podoviridae T7virus__Pseudomonas phage PT2	0	0	0	0		0	0	0	0		0	0	0	0		0	0	0	0		0	0	0	0		0	0	0	0		0	0	0	0		0	0	0	0		0	0	0	0.00733852
Bacteria_Blautia sp. Marseille-P3201T	0	0	0	0		0	0.00715474	0	0		0	0	0	0		0	0	0	0		0	0	0	0		0	0	0	0		0	0	0	0		0	0	0	0		0	0	0	0
Viral_bacteria__Siphoviridae Siphoviridae_Unclassified__Lactococcus phage BK5-T	0	0	0	0		0	0	0	0		0	0	0	0		0	0	0	0		0	0	0	0		0	0	0	0.00709313		0	0	0	0		0	0	0	4.521e-05		0	0	0	0
Eukaryota_Pneumocystis carinii B80	0	0	0	0		0	0	0	0		0	0	0	0		0	0	0.00702403	0		0	0	0	0		0	0	0	0		0	0	1.55424e-05	0		0	0	0	0		0	0	0	0
Bacteria_Achromobacter denitrificans	0	0	0	0		0	0	0	0		0	0	0	0		0	0.00701823	0	0		0	0	0	0		0	0	0	0		0	0	0	0		0	0	0	0		0	0	0	0
Viral_bacteria__Myoviridae Pbunavirus__Pseudomonas phage vB_PaeM_PAO1_Ab27	0	0	0	0		0	0	0	0		0	0	0	0		0	0	0	0		0	0	0	0		0	0	0	0		0	0	0	0		0	0	0	0		0	0	0	0.00693785
Viral_bacteria__Siphoviridae Lambdavirus__Pseudomonas phage MP48	0	0	0	0		0	0	0	0		0	0	0	0		0	0	0	0.00666536		0	0	0	0		0	0	0	0		0	0	0	0		0	0	0	0		0	0	0	0
Bacteria_Streptococcus suis	0	0	0	0		0	7.92456e-05	0	0		0	0.00411108	0	0		0	0	0	0		0	0.00662988	0	0		0	0.00512662	0	0		0	0	0	0		0	0.000235081	0	0		0	0.000202406	0	0
Bacteria_Streptococcus pyogenes	0	0	0	0		0	0.0064755	0	0		0	5.66264e-05	0	0		0	0	0	0		0	8.02927e-05	0	0		0	9.1343e-05	0	0		0	0	0	0		0	0.000100749	0	0		0	0.000101203	0	0
Viral_bacteria__Siphoviridae Siphoviridae_Unclassified__Staphylococcus phage StauST398-3	0	0	0	0		0	0	0	0		0	0	0	0		0	0	0	0		0	0	0	0		0	0	0	0		0	0	0	0.0063845		0	0	0	0		0	0	0	0
Bacteria_Lactobacillus johnsonii	0	0	0	0		0	0	0	0		0	0	0	0		0	0	0	0		0	0.000217937	0	0		0	0.00182686	0	0		0	0	0	0		0	0	0	0		0	0.0063758	0	0
Bacteria_Fusobacterium nucleatum subsp. nucleatum ATCC 25586	0	0	0	0		0	0.00633965	0	0		0	0	0	0		0	0	0	0		0	0	0	0		0	0	0	0		0	0	0	0		0	0.00628001	0	0		0	0	0	0
Bacteria_Corynebacterium sp. HMSC06C06	0	0	0	0		0	0	0	0		0	0	0	0		0	0	0	0		0	0	0	0		0	0	0	0		0	0.00604855	0	0		0	0	0	0		0	0	0	0
Viral_bacteria__Siphoviridae Siphoviridae_Unclassified__Stenotrophomonas phage vB_SmaS-DLP_1	0	0	0	0		0	0	0	0		0	0	0	0		0	0	0	0.00604156		0	0	0	0		0	0	0	0		0	0	0	0		0	0	0	0		0	0	0	0
Archaea_Candidatus Nitrosoarchaeum limnia	0.00596907	0	0	0		0	0	0	0		0	0	0	0		0	0	0	0		0	0	0	0		0	0	0	0		0	0	0	0		0	0	0	0		0	0	0	0
Bacteria_Lactobacillus sp. HMSC08B12	0	0	0	0		0	0	0	0		0	0	0	0		0	0	0	0		0	0.00594166	0	0		0	0.00560617	0	0		0	0	0	0		0	0	0	0		0	1.12448e-05	0	0
Bacteria_Staphylococcus haemolyticus	0	0	0	0		0	0	0	0		0	0	0	0		0	9.18917e-05	0	0		0	0	0	0		0	0	0	0		0	0.00584156	0	0		0	0	0	0		0	0	0	0
Viral_bacteria__Siphoviridae Siphoviridae_Unclassified__Salmonella phage BPS11Q3	0	0	0	0		0	0	0	0		0	0	0	0.00573826		0	0	0	0		0	0	0	0		0	0	0	0		0	0	0	0		0	0	0	0		0	0	0	0
Bacteria_Lactobacillus ultunensis	0	0	0	0		0	0	0	0		0	0	0	0		0	0	0	0		0	0.00113557	0	0		0	0.00570894	0	0		0	0	0	0		0	0	0	0		0	0.000213651	0	0
Viral_bacteria__Podoviridae Luz24virus__Pseudomonas virus CHU	0	0	0	0		0	0	0	0		0	0	0	0		0	0	0	0		0	0	0	0		0	0	0	0		0	0	0	0		0	0	0	0		0	0	0	0.00552498
Viral_bacteria__Siphoviridae Siphoviridae_Unclassified__Lactobacillus phage phiadh	0	0	0	0		0	0	0	0		0	0	0	0		0	0	0	0		0	0	0	0		0	0	0	0		0	0	0	0		0	0	0	0.00537999		0	0	0	0
Archaea_Methanosarcina barkeri	0.00536445	0	0	0		0.000125709	0	0	0		6.84736e-05	0	0	0		0	0	0	0		0.000332672	0	0	0		0.000366737	0	0	0		0	0	0	0		0	0	0	0		0	0	0	0
Viral_bacteria__Myoviridae Pbunavirus__Pseudomonas virus 141	0	0	0	0		0	0	0	0		0	0	0	0		0	0	0	0		0	0	0	0		0	0	0	0		0	0	0	0		0	0	0	0		0	0	0	0.00534573
Bacteria_Fusobacterium sp.	0	0	0	0		0	0.00470945	0	0		0	0	0	0		0	0	0	0		0	0	0	0		0	0	0	0		0	0	0	0		0	0.0053285	0	0		0	0	0	0
Bacteria_Streptococcus agalactiae	0	0	0	0		0	0.000305662	0	0		0	0.00339759	0	0		0	0	0	0		0	0.00532226	0	0		0	0.00455573	0	0		0	0	0	0		0	0.000223886	0	0		0	0.000157427	0	0
Bacteria_Veillonella sp. ICM51a	0	0	0	0		0	0	0	0		0	0.00308048	0	0		0	0.00531823	0	0		0	0	0	0		0	0	0	0		0	0	0	0		0	0	0	0		0	0	0	0
Archaea_Methanobrevibacter sp. A27	0	0	0	0		0.000308557	0	0	0		0.00025107	0	0	0		0.00484745	0	0	0		1.14714e-05	0	0	0		0	0	0	0		0.000117993	0	0	0		0.0053099	0	0	0		0.0010761	0	0	0
Viral_bacteria__Siphoviridae Siphoviridae_Unclassified__Staphylococcus phage JS01	0	0	0	0		0	0	0	0		0	0	0	0		0	0	0	0		0	0	0	0		0	0	0	0		0	0	0	0.00526535		0	0	0	0		0	0	0	0
Bacteria_Rothia sp. HMSC064D08	0	0	0	0		0	0	0	0		0	0	0	0		0	0.00520337	0	0		0	0	0	0		0	0	0	0		0	0	0	0		0	0	0	0		0	0	0	0
Viral_bacteria__Podoviridae Phikmvvirus__Pseudomonas phage MPK7	0	0	0	0		0	0	0	0		0	0	0	0		0	0	0	0		0	0	0	0		0	0	0	0		0	0	0	0		0	0	0	0		0	0	0	0.00519812
Viral_bacteria__Enterobacteria phage YYZ-2008 Enterobacteria phage YYZ-2008_Unclassified__Enterobacteria phage YYZ-2008	0	0	0	0		0	0	0	0.00515552		0	0	0	0		0	0	0	0		0	0	0	0		0	0	0	0		0	0	0	0		0	0	0	0		0	0	0	0
Bacteria_Ureaplasma sp.	0	0	0	0		0	0	0	0		0	0	0	0		0	0	0	0		0	0	0	0		0	0	0	0		0	0	0	0		0	0	0	0		0	0.00510514	0	0
Eukaryota_Beauveria bassiana ARSEF 2860	0	0	0.00510047	0		0	0	1.4758e-05	0		0	0	0	0		0	0	0	0		0	0	3.42431e-05	0		0	0	1.93278e-05	0		0	0	0	0		0	0	0.000360393	0		0	0	1.36268e-05	0
Eukaryota_Trichoderma virens Gv29-8	0	0	0.00510047	0		0	0	1.4758e-05	0		0	0	4.38898e-05	0		0	0	0	0		0	0	5.13646e-05	0		0	0	3.86556e-05	0		0	0	1.55424e-05	0		0	0	0.000324354	0		0	0	8.17606e-05	0
Archaea_Haloferax lucentense	0	0	0	0		0.00470836	0	0	0		0.00507846	0	0	0		0	0	0	0		0	0	0	0		0	0	0	0		0	0	0	0		0	0	0	0		0	0	0	0
Viral_bacteria__Siphoviridae Siphoviridae_Unclassified__Staphylococcus phage PVL	0	0	0	0		0	0	0	0		0	0	0	0		0	0	0	0		0	0	0	0		0	0	0	0		0	0	0	0.00505217		0	0	0	0		0	0	0	0
Bacteria_Pseudomonas geniculata	0	0	0	0		0	0	0	0		0	0	0	0		0	0.00504256	0	0		0	0	0	0		0	0	0	0		0	0	0	0		0	0	0	0		0	0	0	0
Bacteria_Lactobacillus sp. HMSC072E07	0	0	0	0		0	0	0	0		0	0	0	0		0	0	0	0		0	0.0050355	0	0		0	0	0	0		0	0	0	0		0	0	0	0		0	0	0	0
Bacteria_Lactobacillus kitasatonis	0	0	0	0		0	0	0	0		0	0	0	0		0	0	0	0		0	0.000321171	0	0		0	0.00503528	0	0		0	0	0	0		0	0	0	0		0	0.000449792	0	0
Eukaryota_Trichoderma atroviride IMI 206040	0	0	0.00493441	0		0	0	0	0		0	0	0	0		0	0	4.62107e-05	0		0	0	0	0		0	0	1.93278e-05	0		0	0	7.77122e-05	0		0	0	0.000144157	0		0	0	1.36268e-05	0
Archaea_Methanosarcina horonobensis	0.00486274	0	0	0		0	0	0	0		0	0	0	0		0	0	0	0		0.000137657	0	0	0		9.16842e-05	0	0	0		0	0	0	0		0	0	0	0		0	0	0	0
Bacteria_Campylobacter jejuni	0	0	0	0		0	0.0048453	0	0		0	0	0	0		0	0	0	0		0	0	0	0		0	0	0	0		0	0	0	0		0	0	0	0		0	0	0	0
Bacteria_Streptococcus vestibularis	0	0	0	0		0	2.26416e-05	0	0		0	0.00275204	0	0		0	0	0	0		0	0.00469139	0	0		0	0.00325409	0	0		0	0	0	0		0	1.11943e-05	0	0		0	0	0	0
Viral_bacteria__Siphoviridae Siphoviridae_Unclassified__Pseudomonas phage JBD93	0	0	0	0		0	0	0	0		0	0	0	0		0	0	0	0.00469001		0	0	0	0		0	0	0	0		0	0	0	0		0	0	0	0		0	0	0	0
Viral_bacteria__Siphoviridae Siphoviridae_Unclassified__Pseudomonas phage JBD69	0	0	0	0		0	0	0	0		0	0	0	0		0	0	0	0.00465535		0	0	0	0		0	0	0	0		0	0	0	0		0	0	0	0		0	0	0	0
Viral_bacteria__Siphoviridae Siphoviridae_Unclassified__Lactococcus phage 56701	0	0	0	0		0	0	0	0		0	0	0	0		0	0	0	0		0	0	0	0		0	0	0	0.00465248		0	0	0	0		0	0	0	0.00306298		0	0	0	0
Viral_bacteria__Siphoviridae Siphoviridae_Unclassified__Lactococcus phage phiLC3	0	0	0	0		0	0	0	0		0	0	0	0		0	0	0	0		0	0	0	0		0	0	0	0.00464158		0	0	0	0		0	0	0	0		0	0	0	0
Archaea_Methanobrevibacter sp. YE315	2.57288e-05	0	0	0		0.000365698	0	0	0		0.000524964	0	0	0		0.00460623	0	0	0		0	0	0	0		0	0	0	0		0.000141591	0	0	0		0.00418111	0	0	0		0.0015812	0	0	0
Viral_bacteria__Siphoviridae Siphoviridae_Unclassified__Pseudomonas phage JBD30	0	0	0	0		0	0	0	0		0	0	0	0		0	0	0	0.00448208		0	0	0	0		0	0	0	0		0	0	0	0		0	0	0	0		0	0	0	0
Viral_bacteria__Podoviridae Podoviridae_Unclassified__Pseudomonas phage DL54	0	0	0	0		0	0	0	0		0	0	0	0		0	0	0	0		0	0	0	0		0	0	0	0		0	0	0	0		0	0	0	0		0	0	0	0.00446005
Viral_bacteria__Staphylococcus phage tp310-3 Staphylococcus phage tp310-3_Unclassified__Staphylococcus phage tp310-3	0	0	0	0		0	0	0	0		0	0	0	0		0	0	0	0		0	0	0	0		0	0	0	0		0	0	0	0.00441266		0	0	0	0		0	0	0	0
Viral_bacteria__Siphoviridae Lambdavirus__Enterobacteria phage mEp460	0	0	0	0		0	0	0	0.00441142		0	0	0	0		0	0	0	0		0	0	0	0		0	0	0	0		0	0	0	0		0	0	0	0		0	0	0	0
Bacteria_Streptococcus sp. CCH8-H5	0	0	0	0		0	0	0	0		0	0.00274072	0	0		0	0	0	0		0	0.00438169	0	0		0	0.00353954	0	0		0	0	0	0		0	1.11943e-05	0	0		0	0	0	0
Bacteria_Enterobacter hormaechei	0	0	0	0		0	0.00432454	0	0		0	0.000339759	0	0		0	0	0	0		0	0	0	0		0	0	0	0		0	0	0	0		0	0.000145526	0	0		0	0	0	0
Bacteria_Propionibacterium namnetense	0	0	0	0		0	0	0	0		0	0	0	0		0	0	0	0		0	0	0	0		0	0	0	0		0	0.00432368	0	0		0	0	0	0		0	0	0	0
Eukaryota_Metarhizium brunneum ARSEF 3297	0	0	0.00427016	0		0	0	0	0		0	0	0	0		0	0	0	0		0	0	0	0		0	0	0	0		0	0	0	0		0	0	5.40589e-05	0		0	0	0	0
Viral_bacteria__Siphoviridae Siphoviridae_Unclassified__Lactococcus phage Q33	0	0	0	0		0	0	0	0		0	0	0	0		0	0	0	0		0	0	0	4.73726e-05		0	0	0	0.00417307		0	0	0	0		0	0	0	0		0	0	0	0
Eukaryota_Cryptococcus neoformans var. grubii H99	0	0	2.37231e-05	0		0	0	0	0		0	0	2.92599e-05	0		0	0	0.00412816	0		0	0	0	0		0	0	0	0		0	0	6.21697e-05	0		0	0	0	0		0	0	0	0
Viral_bacteria__Myoviridae Pbunavirus__Pseudomonas virus JG024	0	0	0	0		0	0	0	0		0	0	0	0		0	0	0	0		0	0	0	0		0	0	0	0		0	0	0	0		0	0	0	0		0	0	0	0.00408047
Viral_bacteria__Siphoviridae Siphoviridae_Unclassified__Lactobacillus phage phiAT3	0	0	0	0		0	0	0	0		0	0	0	0		0	0	0	0		0	0	0	0.00401483		0	0	0	0		0	0	0	0		0	0	0	1.13025e-05		0	0	0	0
Viral_bacteria__Siphoviridae Siphoviridae_Unclassified__Pseudomonas phage JBD88a	0	0	0	0		0	0	0	0		0	0	0	0		0	0	0	0.00400846		0	0	0	0		0	0	0	0		0	0	0	0		0	0	0	0		0	0	0	0
Viral_bacteria__Podoviridae Phikmvvirus__Pseudomonas phage phikF77	0	0	0	0		0	0	0	0		0	0	0	0		0	0	0	0		0	0	0	0		0	0	0	0		0	0	0	0		0	0	0	0		0	0	0	0.00399612
Viral_bacteria__Myoviridae Pbunavirus__Pseudomonas virus LBL3	0	0	0	0		0	0	0	0		0	0	0	0		0	0	0	0		0	0	0	0		0	0	0	0		0	0	0	0		0	0	0	0		0	0	0	0.00396449
Bacteria_Lachnospiraceae bacterium 6_1_63FAA	0	0	0	0		0	0.00395096	0	0		0	0	0	0		0	0	0	0		0	0	0	0		0	0	0	0		0	0	0	0		0	0	0	0		0	0	0	0
Viral_bacteria__Siphoviridae Siphoviridae_Unclassified__Lactococcus phage 86501	0	0	0	0		0	0	0	0		0	0	0	0		0	0	0	0		0	0	0	0		0	0	0	0.00392247		0	0	0	0		0	0	0	0		0	0	0	0
Bacteria_Lactobacillus sp. 7_1_47FAA	0	0	0	0		0	0	0	0		0	0	0	0		0	0	0	0		0	0	0	0		0	0	0	0		0	0	0	0		0	0	0	0		0	0.00381199	0	0
Viral_bacteria__Myoviridae Myoviridae_Unclassified__Enterobacteria phage SfI	0	0	0	0		0	0	0	0.00380551		0	0	0	0		0	0	0	0		0	0	0	0		0	0	0	0		0	0	0	0		0	0	0	0		0	0	0	0
Eukaryota_Verticillium dahliae VdLs.17	0	0	0.00365336	0		0	0	1.4758e-05	0		0	0	0	0		0	0	3.08071e-05	0		0	0	0	0		0	0	0.000309244	0		0	0	0	0		0	0	0.00126137	0		0	0	0	0
Bacteria_Streptococcus mitis	0	0	0	0		0	1.13208e-05	0	0		0	0.00057759	0	0		0	0	0	0		0	0.000860279	0	0		0	0.000559476	0	0		0	0	0	0		0	0.00364935	0	0		0	0.000134938	0	0
Bacteria_Fusobacterium sp. HMSC064B11	0	0	0	0		0	0.00358869	0	0		0	0	0	0		0	0	0	0		0	0	0	0		0	0	0	0		0	0	0	0		0	0.00359338	0	0		0	0	0	0
Bacteria_Staphylococcus sp. HMSC070D05	0	0	0	0		0	0	0	0		0	0	0	0		0	0	0	0		0	0	0	0		0	0	0	0		0	0.00358773	0	0		0	0	0	0		0	0	0	0
Eukaryota_Colletotrichum graminicola M1.001	0	0	0.00358219	0		0	0	0	0		0	0	0	0		0	0	3.08071e-05	0		0	0	1.71215e-05	0		0	0	3.86556e-05	0		0	0	1.55424e-05	0		0	0	0.00160375	0		0	0	0	0
Bacteria_Clostridioides difficile	0	0	0	0		0	0.00357737	0	0		0	3.39759e-05	0	0		0	0	0	0		0	0.000183526	0	0		0	7.99251e-05	0	0		0	0	0	0		0	2.23886e-05	0	0		0	1.12448e-05	0	0
Bacteria_Megasphaera sp. MJR8396C	0	0	0	0		0	0	0	0		0	0	0	0		0	1.14865e-05	0	0		0	1.14704e-05	0	0		0	0	0	0		0	0	0	0		0	0	0	0		0	0.00351962	0	0
Viral_bacteria__Siphoviridae Siphoviridae_Unclassified__Staphylococcus phage phiNM3	0	0	0	0		0	0	0	0		0	0	0	0		0	0	0	0		0	0	0	0		0	0	0	0		0	0	0	0.0034747		0	0	0	0		0	0	0	0
Eukaryota_Cordyceps fumosorosea ARSEF 2679	0	0	0.00346357	0		0	0	0	0		0	0	1.46299e-05	0		0	0	1.54036e-05	0		0	0	0	0		0	0	3.86556e-05	0		0	0	6.21697e-05	0		0	0	0.000270295	0		0	0	0	0
Bacteria_Collinsella sp.	0	0	0	0		0	0.00335096	0	0		0	0	0	0		0	0	0	0		0	0	0	0		0	0	0	0		0	0	0	0		0	0.00344785	0	0		0	0	0	0
Bacteria_Rothia sp. HMSC08A08	0	0	0	0		0	0	0	0		0	0	0	0		0	0.00344594	0	0		0	0	0	0		0	0	0	0		0	0	0	0		0	0	0	0		0	0	0	0
Viral_bacteria__Myoviridae Myoviridae_Unclassified__Listeria phage LMTA-57	0	0	0	0.00344134		0	0	0	0		0	0	0	0		0	0	0	0		0	0	0	0		0	0	0	0		0	0	0	0		0	0	0	0		0	0	0	0
Eukaryota_Chaetomium globosum CBS 148.51	0	0	0.00343985	0		0	0	2.95159e-05	0		0	0	0	0		0	0	1.54036e-05	0		0	0	0	0		0	0	0	0		0	0	3.10849e-05	0		0	0	0.000414452	0		0	0	0	0
Bacteria_Achromobacter sp. HMSC15D03	0	0	0	0		0	0	0	0		0	0	0	0		0	0.00338851	0	0		0	0	0	0		0	0	0	0		0	0	0	0		0	0	0	0		0	0	0	0
Archaea_Candidatus Methanoperedens nitroreducens	0.00334474	0	0	0		2.28561e-05	0	0	0		1.14123e-05	0	0	0		0	0	0	0		6.88287e-05	0	0	0		6.87632e-05	0	0	0		0	0	0	0		0	0	0	0		0	0	0	0
Viral_bacteria__Myoviridae Myoviridae_Unclassified__Listeria phage LMTA-94	0	0	0	0.0033338		0	0	0	0		0	0	0	0		0	0	0	0		0	0	0	0		0	0	0	0		0	0	0	0		0	0	0	0		0	0	0	0
Archaea_Methanosarcina lacustris	0.00330615	0	0	0		1.1428e-05	0	0	0		1.14123e-05	0	0	0		0	0	0	0		5.73572e-05	0	0	0		5.73026e-05	0	0	0		0	0	0	0		0	0	0	0		0	0	0	0
Viral_bacteria__Podoviridae Podoviridae_Unclassified__Citrobacter phage phiCFP-1	0	0	0	0.00330154		0	0	0	0		0	0	0	0		0	0	0	0		0	0	0	0		0	0	0	0		0	0	0	0		0	0	0	0		0	0	0	0
Eukaryota_Colletotrichum higginsianum IMI 349063	0	0	0.00325007	0		0	0	2.95159e-05	0		0	0	0	0		0	0	0	0		0	0	1.71215e-05	0		0	0	5.79833e-05	0		0	0	3.10849e-05	0		0	0	0.00126137	0		0	0	0	0
Bacteria_Proteobacteria sp.	0	0	0	0		0	3.39624e-05	0	0		0	5.66264e-05	0	0		0	0.00323918	0	0		0	0	0	0		0	0	0	0		0	0	0	0		0	0	0	0		0	0	0	0
Viral_bacteria__Siphoviridae Siphoviridae_Unclassified__Stenotrophomonas phage vB_SmaS-DLP_2	0	0	0	0		0	0	0	0		0	0	0	0		0	0	0	0.00321139		0	0	0	0		0	0	0	0		0	0	0	0		0	0	0	0		0	0	0	0
Viral_bacteria__Siphoviridae Siphoviridae_Unclassified__Pseudomonas phage YMC11/02/R656	0	0	0	0		0	0	0	0		0	0	0	0		0	0	0	0.00316518		0	0	0	0		0	0	0	0		0	0	0	0		0	0	0	0		0	0	0	0
Viral_bacteria__Siphoviridae K1gvirus__Escherichia virus K1G	0	0	0	0		0	0	0	0		0	0	0	0.00314917		0	0	0	0		0	0	0	0		0	0	0	0		0	0	0	0		0	0	0	0		0	0	0	0
Viral_bacteria__Podoviridae Kp32virus__Klebsiella virus K11	0	0	0	0.00314022		0	0	0	0		0	0	0	0		0	0	0	0		0	0	0	0		0	0	0	0		0	0	0	0		0	0	0	0		0	0	0	0
Eukaryota_Trichoderma harzianum CBS 226.95	0	0	0.003084	0		0	0	0	0		0	0	0	0		0	0	0	0		0	0	0	0		0	0	1.93278e-05	0		0	0	1.55424e-05	0		0	0	0.000270295	0		0	0	0	0
Bacteria_Cutibacterium avidum	0	0	0	0		0	0	0	0		0	0	0	0		0	0	0	0		0	0	0	0		0	0	0	0		0	0.00304727	0	0		0	3.3583e-05	0	0		0	0	0	0
Bacteria_Enterobacteriaceae sp.	0	0	0	0		0	0.00304529	0	0		0	0.00199325	0	0		0	2.29729e-05	0	0		0	0	0	0		0	0	0	0		0	0	0	0		0	0.00136571	0	0		0	0	0	0
Bacteria_Streptococcus agalactiae 2603V/R	0	0	0	0		0	0.00304529	0	0		0	0.00154024	0	0		0	0	0	0		0	0.00269554	0	0		0	0.00182686	0	0		0	0	0	0		0	0.00125376	0	0		0	0.000292365	0	0
Eukaryota_Pestalotiopsis fici W106-1	0	0	0.00301283	0		0	0	0	0		0	0	0	0		0	0	3.08071e-05	0		0	0	1.71215e-05	0		0	0	0.000115967	0		0	0	1.55424e-05	0		0	0	0.000864943	0		0	0	0	0
Bacteria_Bacteroides sp. 3_1_33FAA	0	0	0	0		0	0.00207171	0	0		0	0.00297855	0	0		0	0	0	0		0	0	0	0		0	0	0	0		0	0	0	0		0	0	0	0		0	0	0	0
Bacteria_Escherichia coli IAI39	0	0	0	0		0	0.000611323	0	0		0	0.0029559	0	0		0	0	0	0		0	0	0	0		0	0	0	0		0	0	0	0		0	2.23886e-05	0	0		0	0	0	0
Bacteria_Lactobacillus amylolyticus	0	0	0	0		0	0	0	0		0	0	0	0		0	0	0	0		0	0.000504697	0	0		0	0.00282021	0	0		0	0	0	0		0	0	0	0		0	0.000191162	0	0
Bacteria_Prevotella falsenii	0	0	0	0		0	0.00106415	0	0		0	0	0	0		0	0	0	0		0	0	0	0		0	0	0	0		0	0	0	0		0	0.00279858	0	0		0	0	0	0
Bacteria_Bacteroides massiliensis	0	0	0	0		0	0.00263775	0	0		0	0.00274072	0	0		0	0	0	0		0	0	0	0		0	0	0	0		0	0	0	0		0	0	0	0		0	0	0	0
Viral_bacteria__Siphoviridae Siphoviridae_Unclassified__Lactococcus phage bIL309	0	0	0	0		0	0	0	0		0	0	0	0		0	0	0	0		0	0	0	0		0	0	0	0.00246244		0	0	0	0		0	0	0	0.00273521		0	0	0	0
Bacteria_Lactobacillus acidophilus	0	0	0	0		0	0	0	0		0	0	0	0		0	0	0	0		0	0.00246613	0	0		0	0.00271745	0	0		0	0	0	0		0	0	0	0		0	4.49792e-05	0	0
Viral_bacteria__Podoviridae Pocjvirus__Shigella virus 7502Stx	0	0	0	0		0	0	0	0.0027		0	0	0	0		0	0	0	0		0	0	0	0		0	0	0	0		0	0	0	0		0	0	0	0		0	0	0	0
Bacteria_Escherichia albertii	0	0	0	0		0	0.000486794	0	0		0	0.00263879	0	0		0	0	0	0		0	0	0	0		0	0	0	0		0	0	0	0		0	8.95546e-05	0	0		0	0	0	0
Eukaryota_Trichoderma asperellum CBS 433.97	0	0	0.00263326	0		0	0	1.4758e-05	0		0	0	0	0		0	0	1.54036e-05	0		0	0	0	0		0	0	0	0		0	0	0	0		0	0	0.000234255	0		0	0	0	0
Bacteria_Achromobacter ruhlandii	0	0	0	0		0	0	0	0		0	0	0	0		0	0.00261891	0	0		0	0	0	0		0	0	0	0		0	0	0	0		0	0	0	0		0	0	0	0
Viral_bacteria__Siphoviridae Siphoviridae_Unclassified__Listeria phage A006	0	0	0	0		0	0	0	0		0	0	0	0		0	0	0	0		0	0	0	0.00258181		0	0	0	0		0	0	0	0		0	0	0	0		0	0	0	0
Bacteria_Streptococcus sanguinis SK36	0	0	0	0		0	4.52832e-05	0	0		0	0.000509638	0	0		0	0	0	0		0	0.000814398	0	0		0	0.000559476	0	0		0	0	0	0		0	0.00254111	0	0		0	0	0	0
Viral_bacteria__Myoviridae Pbunavirus__Pseudomonas virus KPP12	0	0	0	0		0	0	0	0		0	0	0	0		0	0	0	0		0	0	0	0		0	0	0	0		0	0	0	0		0	0	0	0		0	0	0	0.00254107
Bacteria_Propionibacterium sp. HMSC069G10	0	0	0	0		0	0	0	0		0	0	0	0		0	0	0	0		0	0	0	0		0	0	0	0		0	0.00252981	0	0		0	0	0	0		0	0	0	0
Viral_bacteria__Siphoviridae Siphoviridae_Unclassified__Lactobacillus phage iLp84	0	0	0	0		0	0	0	0		0	0	0	0		0	0	0	0		0	0	0	0.00251075		0	0	0	0		0	0	0	0		0	0	0	0		0	0	0	0
Bacteria_Escherichia sp.	0	0	0	0		0	0.000249058	0	0		0	0.00250289	0	0		0	0	0	0		0	0	0	0		0	0	0	0		0	0	0	0		0	0.000167915	0	0		0	0	0	0
Viral_bacteria__Podoviridae Podoviridae_Unclassified__Pseudomonas phage vB_PaeP_PAO1_Ab05	0	0	0	0		0	0	0	0		0	0	0	0		0	0	0	0		0	0	0	0		0	0	0	0		0	0	0	0		0	0	0	0		0	0	0	0.00249889
Archaea_Methanocella conradii	0.00249569	0	0	0		4.57122e-05	0	0	0		5.70613e-05	0	0	0		0	0	0	0		5.73572e-05	0	0	0		6.87632e-05	0	0	0		0	0	0	0		0	0	0	0		0	0	0	0
Eukaryota_Debaryomyces fabryi	0	0	2.37231e-05	0		0	0	0.000457497	0		0	0	4.38898e-05	0		0	0	0.00169439	0		0	0	0.000102729	0		0	0	0	0		0	0	0	0		0	0	0.000198216	0		0	0	0.0024937	0
Viral_bacteria__Siphoviridae Siphoviridae_Unclassified__Lactobacillus phage CL1	0	0	0	0		0	0	0	0		0	0	0	0		0	0	0	0		0	0	0	0.00246338		0	0	0	1.08957e-05		0	0	0	0		0	0	0	0		0	0	0	0
Eukaryota_Colletotrichum orchidophilum	0	0	0.00244348	0		0	0	1.4758e-05	0		0	0	0	0		0	0	0	0		0	0	0	0		0	0	0.000154622	0		0	0	4.66273e-05	0		0	0	0.00126137	0		0	0	0	0
Bacteria_Achromobacter sp. HMSC056C09	0	0	0	0		0	0	0	0		0	0	0	0		0	0.00243513	0	0		0	0	0	0		0	0	0	0		0	0	0	0		0	0	0	0		0	0	0	0
Viral_bacteria__Siphoviridae Siphoviridae_Unclassified__Lactococcus phage phi7	0	0	0	0		0	0	0	0		0	0	0	0		0	0	0	0		0	0	0	0		0	0	0	0.00242975		0	0	0	0		0	0	0	0		0	0	0	0
Eukaryota_Candida tenuis ATCC 10573	0	0	4.74462e-05	0		0	0	0.000752656	0		0	0	0.000380378	0		0	0	0.00164818	0		0	0	0.000616375	0		0	0	5.79833e-05	0		0	0	4.66273e-05	0		0	0	0.000630687	0		0	0	0.00241194	0
Bacteria_Lactobacillus acetotolerans	0	0	0	0		0	0	0	0		0	0	0	0		0	0	0	0		0	0.000825868	0	0		0	0.00239775	0	0		0	0	0	0		0	1.11943e-05	0	0		0	0.000573485	0	0
Bacteria_Bacteroidales sp.	0	0	0	0		0	0.00190189	0	0		0	0.00237831	0	0		0	0	0	0		0	0	0	0		0	0	0	0		0	0	0	0		0	4.47773e-05	0	0		0	0	0	0
Bacteria_Bacteroides fragilis	0	0	0	0		0	0.00125661	0	0		0	0.00237831	0	0		0	0	0	0		0	0	0	0		0	0	0	0		0	0	0	0		0	0	0	0		0	0	0	0
Viral_bacteria__Siphoviridae Siphoviridae_Unclassified__Lactococcus phage PLgT-1	0	0	0	0		0	0	0	0		0	0	0	0		0	0	0	0		0	0	0	0		0	0	0	0.000882555		0	0	0	0		0	0	0	0.00237353		0	0	0	0
Viral_bacteria__Myoviridae Myoviridae_Unclassified__Shigella phage SfII	0	0	0	0		0	0	0	0.00237047		0	0	0	0		0	0	0	0		0	0	0	0		0	0	0	0		0	0	0	0		0	0	0	0		0	0	0	0
Viral_bacteria__Siphoviridae Siphoviridae_Unclassified__Pseudomonas phage vB_PaeS_PM105	0	0	0	0		0	0	0	0		0	0	0	0		0	0	0	0.00235656		0	0	0	0		0	0	0	0		0	0	0	0		0	0	0	0		0	0	0	0
Viral_bacteria__Siphoviridae Siphoviridae_Unclassified__Staphylococcus phage phiSa119	0	0	0	0		0	0	0	0		0	0	0	0		0	0	0	0		0	0	0	0		0	0	0	0		0	0	0	0.00235555		0	0	0	0		0	0	0	0
Archaea_Methanobrevibacter olleyae	6.43219e-05	0	0	0		0.00011428	0	0	0		0.000159772	0	0	0		0.00234332	0	0	0		0	0	0	0		0	0	0	0		5.89964e-05	0	0	0		0.00234972	0	0	0		0.000450203	0	0	0
Eukaryota_Pneumocystis murina B123	0	0	0	0		0	0	0	0		0	0	0	0		0	0	0.00234134	0		0	0	0	0		0	0	0	0		0	0	0	0		0	0	0	0		0	0	0	0
Bacteria_Klebsiella sp.	0	0	0	0		0	0.00013585	0	0		0	9.06023e-05	0	0		0	0	0	0		0	0	0	0		0	0	0	0		0	0	0	0		0	0.00232842	0	0		0	0	0	0
Viral_bacteria__Staphylococcus phage tp310-1 Staphylococcus phage tp310-1_Unclassified__Staphylococcus phage tp310-1	0	0	0	0		0	0	0	0		0	0	0	0		0	0	0	0		0	0	0	0		0	0	0	0		0	0	0	0.00230226		0	0	0	0		0	0	0	0
Bacteria_Blautia sp.	0	0	0	0		0	0.00229812	0	0		0	0	0	0		0	0	0	0		0	0	0	0		0	0	0	0		0	0	0	0		0	0	0	0		0	0	0	0
Bacteria_Salmonella enterica subsp. enterica serovar Typhi	0	0	0	0		0	0.00217359	0	0		0	0.00227638	0	0		0	0	0	0		0	0	0	0		0	0	0	0		0	0	0	0		0	0	0	0		0	0	0	0
Bacteria_Prevotella sp.	0	0	0	0		0	0.000883022	0	0		0	3.39759e-05	0	0		0	0	0	0		0	0	0	0		0	0	0	0		0	0	0	0		0	0.00226125	0	0		0	0	0	0
Bacteria_Staphylococcus sp. HMSC072E01	0	0	0	0		0	0	0	0		0	0	0	0		0	0	0	0		0	0	0	0		0	0	0	0		0	0.00225383	0	0		0	0	0	0		0	0	0	0
Eukaryota_Trichoderma citrinoviride	0	0	0.00225369	0		0	0	0	0		0	0	0	0		0	0	0	0		0	0	0	0		0	0	0	0		0	0	0	0		0	0	0.000270295	0		0	0	0	0
Viral_bacteria__Podoviridae T7virus__Salmonella phage Vi06	0	0	0	0.00224763		0	0	0	0		0	0	0	0		0	0	0	0		0	0	0	0		0	0	0	0		0	0	0	0		0	0	0	0		0	0	0	0
Eukaryota_Phaeoacremonium minimum UCRPA7	0	0	0.00222997	0		0	0	0	0		0	0	0	0		0	0	0	0		0	0	0	0		0	0	1.93278e-05	0		0	0	1.55424e-05	0		0	0	0.000720786	0		0	0	0	0
Viral_bacteria__Myoviridae Myoviridae_Unclassified__Shigella phage SfIV	0	0	0	0		0	0	0	0.00216851		0	0	0	0		0	0	0	0		0	0	0	0		0	0	0	0		0	0	0	0		0	0	0	0		0	0	0	0
Bacteria_Shigella flexneri 2a str. 301	0	0	0	0		0	0.000679248	0	0		0	0.00214048	0	0		0	0	0	0		0	0	0	0		0	0	0	0		0	0	0	0		0	5.59716e-05	0	0		0	0	0	0
Bacteria_Streptobacillus notomytis	0	0	0	0		0	0	0	0		0	0	0	0		0	0	0	0		0	0	0	0		0	0	0	0		0	0	0	0		0	0.00213812	0	0		0	0	0	0
Bacteria_Streptococcus oralis	0	0	0	0		0	1.13208e-05	0	0		0	0.000441686	0	0		0	0.000206756	0	0		0	0.00087175	0	0		0	0.000479551	0	0		0	1.14991e-05	0	0		0	0.00213812	0	0		0	2.24896e-05	0	0
Eukaryota_Pseudozyma hubeiensis SY62	0	0	4.74462e-05	0		0	0	0.00106257	0		0	0	0.00122891	0		0	0	0	0		0	0	1.71215e-05	0		0	0	0	0		0	0	0.00212931	0		0	0	0.000666727	0		0	0	1.36268e-05	0
Eukaryota_Kazachstania africana CBS 2517	0	0	0	0		0	0	0.00212515	0		0	0	0.00174096	0		0	0	3.08071e-05	0		0	0	0.000462281	0		0	0	0	0		0	0	0	0		0	0	0.000360393	0		0	0	0.000708592	0
Bacteria_Lactobacillus casei	0	0	0	0		0	0	0	0		0	0	0	0		0	0	0	0		0	0.00212202	0	0		0	0.000296865	0	0		0	0	0	0		0	1.11943e-05	0	0		0	0	0	0
Viral_bacteria__Siphoviridae Siphoviridae_Unclassified__Streptococcus phage APCM01	0	0	0	0		0	0	0	0		0	0	0	0		0	0	0	0		0	0	0	0		0	0	0	0		0	0	0	0		0	0	0	0.00211357		0	0	0	0
Bacteria_Bifidobacterium sp.	0	0	0	0		0	0.0011434	0	0		0	0.00209518	0	0		0	0	0	0		0	1.14704e-05	0	0		0	1.14179e-05	0	0		0	0	0	0		0	0	0	0		0	0	0	0
Archaea_Methanobrevibacter ruminantium	2.57288e-05	0	0	0		4.57122e-05	0	0	0		0.000148359	0	0	0		0.00209061	0	0	0		0	0	0	0		0	0	0	0		0.000141591	0	0	0		0.00185443	0	0	0		0.000285495	0	0	0
Eukaryota_Trichoderma gamsii	0	0	0.00208763	0		0	0	1.4758e-05	0		0	0	0	0		0	0	0	0		0	0	0	0		0	0	0	0		0	0	0	0		0	0	0.000216236	0		0	0	0	0
Viral_bacteria__Siphoviridae Siphoviridae_Unclassified__Lactobacillus phage phiPYB5	0	0	0	0		0	0	0	0		0	0	0	0		0	0	0	0		0	0	0	0.00203702		0	0	0	0		0	0	0	0		0	0	0	0		0	0	0	0
Bacteria_Lactobacillus psittaci	0	0	0	0		0	0	0	0		0	0	0	0		0	0	0	0		0	1.14704e-05	0	0		0	4.56715e-05	0	0		0	0	0	0		0	0	0	0		0	0.00203531	0	0
Archaea_Haloferax sp. BAB2207	0	0	0	0		0.00203419	0	0	0		0.00198573	0	0	0		0	0	0	0		0	0	0	0		0	0	0	0		0	0	0	0		0	0	0	0		0	0	0	0
Bacteria_Streptococcus macedonicus	0	0	0	0		0	0	0	0		0	0.00127976	0	0		0	0	0	0		0	0.00200732	0	0		0	0.00141582	0	0		0	0	0	0		0	0	0	0		0	0	0	0
Bacteria_Terriglobus roseus	0	0.00200493	0	0		0	0	0	0		0	0	0	0		0	0	0	0		0	0	0	0		0	0	0	0		0	0	0	0		0	0	0	0		0	0	0	0
Viral_bacteria__Siphoviridae Siphoviridae_Unclassified__Lactococcus phage 936 group phage PhiF.17	0	0	0	0		0	0	0	0		0	0	0	0		0	0	0	0		0	0	0	0		0	0	0	0.00200482		0	0	0	0		0	0	0	0		0	0	0	0
Archaea_Haloferax prahovense	0	0	0	0		0.00197705	0	0	0		0.0018602	0	0	0		0	0	0	0		0	0	0	0		0	0	0	0		0	0	0	0		0	0	0	0		0	0	0	0
Bacteria_Bacteroides sp. 9_1_42FAA	0	0	0	0		0	0.00143774	0	0		0	0.0019706	0	0		0	0	0	0		0	0	0	0		0	0	0	0		0	0	0	0		0	0	0	0		0	0	0	0
Bacteria_Yersinia pestis CO92	0	0	0	0		0	0.000984909	0	0		0	0.00195927	0	0		0	2.29729e-05	0	0		0	0	0	0		0	0	0	0		0	0	0	0		0	0.000772408	0	0		0	0	0	0
Bacteria_Lactobacillus plantarum	0	0	0	0		0	1.13208e-05	0	0		0	1.13253e-05	0	0		0	0	0	0		0	0.000837338	0	0		0	0.00192962	0	0		0	1.14991e-05	0	0		0	0.00041419	0	0		0	0.000202406	0	0
Eukaryota_Anthracocystis flocculosa PF-1	0	0	9.48924e-05	0		0	0	0.000752656	0		0	0	0.00117039	0		0	0	1.54036e-05	0		0	0	1.71215e-05	0		0	0	0	0		0	0	0.00192726	0		0	0	0.000450491	0		0	0	0	0
Eukaryota_Suhomyces tanzawaensis NRRL Y-17324	0	0	4.74462e-05	0		0	0	0.00072314	0		0	0	1.46299e-05	0		0	0	0.00169439	0		0	0	6.84861e-05	0		0	0	0	0		0	0	1.55424e-05	0		0	0	0.000414452	0		0	0	0.00192137	0
Archaea_Haloferax sp. SB29	3.85932e-05	0	0	0		0.00171421	0	0	0		0.00191726	0	0	0		0	0	0	0		0	0	0	0		0	0	0	0		0	0	0	0		0	0	0	0		0	0	0	0
Eukaryota_Spathaspora passalidarum NRRL Y-27907	0	0	4.74462e-05	0		0	0	0.000693625	0		0	0	0.000248709	0		0	0	0.00191004	0		0	0	0.000342431	0		0	0	0	0		0	0	1.55424e-05	0		0	0	0.00102712	0		0	0	0.00185324	0
Archaea_Methanosarcina sp. 1.H.T.1A.1	0.00190393	0	0	0		2.28561e-05	0	0	0		0	0	0	0		0	0	0	0		0	0	0	0		0	0	0	0		0	0	0	0		0	0	0	0		0	0	0	0
Bacteria_Streptococcus phage 370.1	0	0	0	0		0	0.00186793	0	0		0	0	0	0		0	0	0	0		0	0	0	0		0	0	0	0		0	0	0	0		0	0	0	0		0	0	0	0
Viral_bacteria__Podoviridae Kpp25virus__Pseudomonas virus KPP25	0	0	0	0		0	0	0	0		0	0	0	0		0	0	0	0.00185983		0	0	0	0		0	0	0	0		0	0	0	0		0	0	0	0		0	0	0	0
Bacteria_Clostridiales sp.	0	0	0	0		0	0.00184529	0	0		0	6.79517e-05	0	0		0	0	0	0		0	4.58816e-05	0	0		0	5.70894e-05	0	0		0	0	0	0		0	0.000156721	0	0		0	4.49792e-05	0	0
Bacteria_Enterobacter sp.	0	0	0	0		0	0.00183397	0	0		0	0.000113253	0	0		0	0	0	0		0	0	0	0		0	0	0	0		0	0	0	0		0	1.11943e-05	0	0		0	0	0	0
Bacteria_Lactobacillus sp. OTU4228	0	0	0	0		0	0	0	0		0	0	0	0		0	0	0	0		0	0.000183526	0	0		0	0.00181544	0	0		0	0	0	0		0	0	0	0		0	0.000101203	0	0
Viral_bacteria__Siphoviridae Siphoviridae_Unclassified__Pseudomonas phage JBD25	0	0	0	0		0	0	0	0		0	0	0	0		0	0	0	0.00179052		0	0	0	0		0	0	0	0		0	0	0	0		0	0	0	0		0	0	0	0
Viral_bacteria__Myoviridae Myoviridae_Unclassified__Listeria phage WIL-1	0	0	0	0.00177444		0	0	0	0		0	0	0	0		0	0	0	0		0	0	0	0		0	0	0	0		0	0	0	0		0	0	0	0		0	0	0	0
Archaea_Haloferax mediterranei	0	0	0	0		0.00177135	0	0	0		0.00154066	0	0	0		0	0	0	0		0	0	0	0		0	0	0	0		0	0	0	0		0	0	0	0		0	0	0	0
Bacteria_Trueperella sp.	0	0	0	0		0	0	0	0		0	0	0	0		0	0	0	0		0	0	0	0		0	0	0	0		0	0	0	0		0	0.0017687	0	0		0	0	0	0
Viral_bacteria__Siphoviridae Siphoviridae_Unclassified__Lactococcus Phage ASCC358	0	0	0	0		0	0	0	0		0	0	0	0		0	0	0	0		0	0	0	0		0	0	0	0.00176511		0	0	0	0		0	0	0	0		0	0	0	0
Eukaryota_Tilletiaria anomala UBC 951	0	0	7.11693e-05	0		0	0	0.000737898	0		0	0	0.000848536	0		0	0	1.54036e-05	0		0	0	0	0		0	0	0	0		0	0	0.00175629	0		0	0	0.000450491	0		0	0	1.36268e-05	0
Bacteria_Streptococcus phage 370.2	0	0	0	0		0	0.0017434	0	0		0	0	0	0		0	0	0	0		0	0	0	0		0	0	0	0		0	0	0	0		0	0	0	0		0	0	0	0
Viral_bacteria__Siphoviridae Siphoviridae_Unclassified__Staphylococcus phage YMC/09/04/R1988	0	0	0	0		0	0	0	0		0	0	0	0		0	0	0	0		0	0	0	0		0	0	0	0		0	0	0	0.00172669		0	0	0	0		0	0	0	0
Viral_bacteria__Staphylococcus phage phi2958PVL Staphylococcus phage phi2958PVL_Unclassified__Staphylococcus phage phi2958PVL	0	0	0	0		0	0	0	0		0	0	0	0		0	0	0	0		0	0	0	0		0	0	0	0		0	0	0	0.00170538		0	0	0	0		0	0	0	0
Archaea_Candidatus Nitrosopumilus adriaticus	0.0016981	0	0	0		0	0	0	0		0	0	0	0		0	0	0	0		0	0	0	0		0	0	0	0		0	0	0	0		0	0	0	0		0	0	0	0
Bacteria_Rothia sp. HMSC071F11	0	0	0	0		0	0	0	0		0	0	0	0		0	0.00168851	0	0		0	0	0	0		0	0	0	0		0	0	0	0		0	0	0	0		0	0	0	0
Bacteria_Xanthomonas campestris pv. campestris str. ATCC 33913	0	0	0	0		0	0	0	0		0	0	0	0		0	0.00168851	0	0		0	0	0	0		0	0	0	0		0	0	0	0		0	0	0	0		0	0	0	0
Archaea_Methanosarcina sp. 2.H.A.1B.4	0.00168523	0	0	0		0	0	0	0		0	0	0	0		0	0	0	0		0	0	0	0		1.14605e-05	0	0	0		0	0	0	0		0	0	0	0		0	0	0	0
Eukaryota_Metschnikowia bicuspidata var. bicuspidata NRRL YB-4993	0	0	0	0		0	0	0.00168241	0		0	0	5.85197e-05	0		0	0	0.000154036	0		0	0	6.84861e-05	0		0	0	0	0		0	0	7.77122e-05	0		0	0	0.0010091	0		0	0	0.00042243	0
Bacteria_Rothia sp. HMSC058E10	0	0	0	0		0	0	0	0		0	0	0	0		0	0.00166554	0	0		0	0	0	0		0	0	0	0		0	0	0	0		0	0	0	0		0	0	0	0
Bacteria_Escherichia coli O104:H4 str. 2011C-3493	0	0	0	0		0	0.000475473	0	0		0	0.00166482	0	0		0	0	0	0		0	0	0	0		0	0	0	0		0	0	0	0		0	2.23886e-05	0	0		0	0	0	0
Bacteria_Escherichia coli UMN026	0	0	0	0		0	0.000328303	0	0		0	0.00164217	0	0		0	0	0	0		0	0	0	0		0	0	0	0		0	0	0	0		0	3.3583e-05	0	0		0	0	0	0
Bacteria_Trueperella bernardiae	0	0	0	0		0	0	0	0		0	0	0	0		0	0	0	0		0	0	0	0		0	0	0	0		0	1.14991e-05	0	0		0	0.00163437	0	0		0	0	0	0
Bacteria_Silvibacterium bohemicum	0	0.00163323	0	0		0	1.13208e-05	0	0		0	0	0	0		0	0	0	0		0	0	0	0		0	0	0	0		0	0	0	0		0	0	0	0		0	0	0	0
Viral_bacteria__Siphoviridae Siphoviridae_Unclassified__Enterococcus phage phiEf11	0	0	0	0		0	0	0	0.00160512		0	0	0	0		0	0	0	0		0	0	0	0		0	0	0	0		0	0	0	0		0	0	0	0		0	0	0	0
Bacteria_Rothia mucilaginosa	0	0	0	0		0	4.52832e-05	0	0		0	0	0	0		0	0.00159662	0	0		0	0	0	0		0	0	0	0		0	1.14991e-05	0	0		0	6.71659e-05	0	0		0	0	0	0
Viral_bacteria__Siphoviridae Siphoviridae_Unclassified__Lactococcus Phage ASCC284	0	0	0	0		0	0	0	0		0	0	0	0		0	0	0	0		0	0	0	0		0	0	0	0.00157988		0	0	0	0		0	0	0	0		0	0	0	0
Eukaryota_Candida albicans SC5314	0	0	0	0		0	0	5.90319e-05	0		0	0	0	0		0	0	0.000847197	0		0	0	3.42431e-05	0		0	0	0	0		0	0	0	0		0	0	0.00156771	0		0	0	0.000204401	0
Eukaryota_Thielavia terrestris NRRL 8126	0	0	0.00156572	0		0	0	0	0		0	0	0	0		0	0	0	0		0	0	0	0		0	0	0	0		0	0	0	0		0	0	0.000612668	0		0	0	0	0
Bacteria_Streptobacillus sp.	0	0	0	0		0	0	0	0		0	0	0	0		0	0	0	0		0	0	0	0		0	0	0	0		0	0	0	0		0	0.00155601	0	0		0	0	0	0
Bacteria_Pediococcus acidilactici	0	0	0	0		0	0	0	0		0	0	0	0		0	0	0	0		0	5.73519e-05	0	0		0	0.000171268	0	0		0	0	0	0		0	0.00153362	0	0		0	7.87136e-05	0	0
Viral_bacteria__Podoviridae Luz24virus__Pseudomonas virus PaP3	0	0	0	0		0	0	0	0		0	0	0	0		0	0	0	0		0	0	0	0		0	0	0	0		0	0	0	0		0	0	0	0		0	0	0	0.00152886
Eukaryota_Meira miltonrushii	0	0	2.37231e-05	0		0	0	0.000487013	0		0	0	0.000570567	0		0	0	3.08071e-05	0		0	0	1.71215e-05	0		0	0	0	0		0	0	0.00150762	0		0	0	0.00048653	0		0	0	0	0
Bacteria_Rothia sp. HMSC067H10	0	0	0	0		0	0	0	0		0	0	0	0		0	0.00150473	0	0		0	0	0	0		0	0	0	0		0	0	0	0		0	0	0	0		0	0	0	0
Bacteria_Bifidobacterium pseudocatenulatum	0	0	0	0		0	0.000509436	0	0		0	0.00146096	0	0		0	0	0	0		0	0	0	0		0	0	0	0		0	0	0	0		0	1.11943e-05	0	0		0	0	0	0
Archaea_Methanococcoides methylutens	0.00145368	0	0	0		1.1428e-05	0	0	0		2.28245e-05	0	0	0		0	0	0	0		5.73572e-05	0	0	0		3.43816e-05	0	0	0		0	0	0	0		0	0	0	0		0	0	0	0
Viral_bacteria__Podoviridae Podoviridae_Unclassified__Pseudomonas phage DL62	0	0	0	0		0	0	0	0		0	0	0	0		0	0	0	0		0	0	0	0		0	0	0	0		0	0	0	0		0	0	0	0		0	0	0	0.00142342
Archaea_Methermicoccus shengliensis	0.00141508	0	0	0		0	0	0	0		4.56491e-05	0	0	0		0	0	0	0		5.73572e-05	0	0	0		0.000103145	0	0	0		0	0	0	0		0	0	0	0		0	0	0	0
Viral_bacteria__Siphoviridae Siphoviridae_Unclassified__Lactococcus phage 936 group phage PhiS0139	0	0	0	0		0	0	0	0		0	0	0	0		0	0	0	0		0	0	0	0		0	0	0	0.00140555		0	0	0	0		0	0	0	0		0	0	0	0
Bacteria_Escherichia coli O83:H1 str. NRG 857C	0	0	0	0		0	0.00028302	0	0		0	0.00140434	0	0		0	0	0	0		0	0	0	0		0	0	0	0		0	0	0	0		0	3.3583e-05	0	0		0	0	0	0
Eukaryota_Acaromyces ingoldii	0	0	0.000118616	0		0	0	0.000619835	0		0	0	0.000599827	0		0	0	1.54036e-05	0		0	0	1.71215e-05	0		0	0	0	0		0	0	0.00139882	0		0	0	0.000378412	0		0	0	4.08803e-05	0
Bacteria_Corynebacterium aurimucosum	0	0	0	0		0	0	0	0		0	0	0	0		0	0	0	0		0	0	0	0		0	0	0	0		0	0.0013914	0	0		0	4.47773e-05	0	0		0	0	0	0
Bacteria_Bordetella pertussis Tohama I	0	0	0	0		0	0	0	0		0	0	0	0		0	0.00138986	0	0		0	0	0	0		0	0	0	0		0	0	0	0		0	0	0	0		0	0	0	0
Eukaryota_Naumovozyma castellii CBS 4309	0	0	2.37231e-05	0		0	0	0.00138725	0		0	0	0.00111188	0		0	0	0	0		0	0	0.000256823	0		0	0	0	0		0	0	0.000108797	0		0	0	0.000270295	0		0	0	0.000436056	0
Bacteria_Streptococcus canis	0	0	0	0		0	0.000158491	0	0		0	0.000747469	0	0		0	0	0	0		0	0.00137645	0	0		0	0.00103903	0	0		0	0	0	0		0	1.11943e-05	0	0		0	0	0	0
Viral_bacteria__Siphoviridae Siphoviridae_Unclassified__Lactococcus phage phiL47	0	0	0	0		0	0	0	0		0	0	0	0		0	0	0	0		0	0	0	0		0	0	0	0.00137286		0	0	0	0		0	0	0	0		0	0	0	0
Eukaryota_Paracoccidioides brasiliensis Pb18	0	0	0.000142339	0		0	0	1.4758e-05	0		0	0	0	0		0	0	1.54036e-05	0		0	0	0	0		0	0	0.00137227	0		0	0	4.66273e-05	0		0	0	3.60393e-05	0		0	0	0	0
Bacteria_Bacteroides sp. D20	0	0	0	0		0	0.000633965	0	0		0	0.00135903	0	0		0	0	0	0		0	0	0	0		0	0	0	0		0	0	0	0		0	0	0	0		0	0	0	0
Eukaryota_Candida auris	0	0	2.37231e-05	0		0	0	0.00135773	0		0	0	7.31497e-05	0		0	0	0.000400493	0		0	0	1.71215e-05	0		0	0	0	0		0	0	1.55424e-05	0		0	0	0.000828904	0		0	0	0.000599578	0
Eukaryota_Neurospora tetrasperma FGSC 2508	0	0	0.00135222	0		0	0	1.4758e-05	0		0	0	1.46299e-05	0		0	0	0	0		0	0	1.71215e-05	0		0	0	0.000115967	0		0	0	0	0		0	0	0.000450491	0		0	0	2.72535e-05	0
Archaea_Methanosarcina sp. MTP4	0.00135076	0	0	0		0	0	0	0		0	0	0	0		0	0	0	0		0.000367086	0	0	0		0.000401119	0	0	0		0	0	0	0		0	0	0	0		0	0	0	0
Viral_bacteria__Siphoviridae Siphoviridae_Unclassified__Lactococcus phage CaseusJM1	0	0	0	0		0	0	0	0		0	0	0	0		0	0	0	0		0	0	0	0		0	0	0	0.00134018		0	0	0	0		0	0	0	0		0	0	0	0
Eukaryota_Pseudomicrostroma glucosiphilum	0	0	2.37231e-05	0		0	0	0.000472255	0		0	0	0.000643717	0		0	0	4.62107e-05	0		0	0	1.71215e-05	0		0	0	0	0		0	0	0.00133665	0		0	0	0.000396432	0		0	0	2.72535e-05	0
Eukaryota_Magnaporthe oryzae 70-15	0	0	0.00132849	0		0	0	0	0		0	0	0	0		0	0	0	0		0	0	1.71215e-05	0		0	0	1.93278e-05	0		0	0	1.55424e-05	0		0	0	0.000558609	0		0	0	0	0
Viral_bacteria__Siphoviridae Siphoviridae_Unclassified__Salmonella phage MA12	0	0	0	0		0	0	0	0		0	0	0	0.00132096		0	0	0	0		0	0	0	0		0	0	0	0		0	0	0	0		0	0	0	0		0	0	0	0
Bacteria_Prevotella corporis	0	0	0	0		0	0.000554719	0	0		0	2.26506e-05	0	0		0	0	0	0		0	0	0	0		0	0	0	0		0	0	0	0		0	0.00132093	0	0		0	0	0	0
Bacteria_Lactobacillus sp. HMSC075D02	0	0	0	0		0	0	0	0		0	0	0	0		0	0	0	0		0	0.00130762	0	0		0	0	0	0		0	0	0	0		0	0	0	0		0	0	0	0
Eukaryota_Thermothelomyces thermophila ATCC 42464	0	0	0.00130477	0		0	0	2.95159e-05	0		0	0	4.38898e-05	0		0	0	0	0		0	0	1.71215e-05	0		0	0	0	0		0	0	0.000124339	0		0	0	0.000576629	0		0	0	0	0
Bacteria_Bifidobacterium bifidum	0	0	0	0		0	0.00130189	0	0		0	0.000113253	0	0		0	0	0	0		0	0	0	0		0	0	0	0		0	0	0	0		0	3.3583e-05	0	0		0	1.12448e-05	0	0
Bacteria_Pseudomonas sp.	0	0	0	0		0	0	0	0		0	0	0	0		0	0.00129797	0	0		0	0	0	0		0	0	0	0		0	0	0	0		0	0	0	0		0	0	0	0
Viral_bacteria__Siphoviridae Siphoviridae_Unclassified__Lactococcus phage fd13	0	0	0	0		0	0	0	0		0	0	0	0		0	0	0	0		0	0	0	0		0	0	0	0.0012857		0	0	0	0		0	0	0	0		0	0	0	0
Bacteria_Megasphaera sp. NM10	0	0	0	0		0	0	0	0		0	0	0	0		0	0	0	0		0	0	0	0		0	0	0	0		0	0	0	0		0	0	0	0		0	0.00128191	0	0
Eukaryota_Talaromyces stipitatus ATCC 10500	0	0	0.00128105	0		0	0	4.42739e-05	0		0	0	7.31497e-05	0		0	0	0	0		0	0	0	0		0	0	0.000405883	0		0	0	4.66273e-05	0		0	0	0.000144157	0		0	0	0	0
Eukaryota_Kwoniella dejecticola CBS 10117	0	0	2.37231e-05	0		0	0	1.4758e-05	0		0	0	5.85197e-05	0		0	0	0.00126309	0		0	0	0	0		0	0	0	0		0	0	1.55424e-05	0		0	0	5.40589e-05	0		0	0	0	0
Viral_bacteria__Siphoviridae Siphoviridae_Unclassified__Lactobacillus phage CL2	0	0	0	0		0	0	0	0		0	0	0	0		0	0	0	0		0	0	0	0.00125537		0	0	0	0		0	0	0	0		0	0	0	0.00022605		0	0	0	0
Eukaryota_Scheffersomyces stipitis CBS 6054	0	0	7.11693e-05	0		0	0	0.000368949	0		0	0	4.38898e-05	0		0	0	0.000924214	0		0	0	3.42431e-05	0		0	0	0	0		0	0	7.77122e-05	0		0	0	0.000450491	0		0	0	0.00125366	0
Archaea_Marine Group I thaumarchaeote SCGC AAA799-P11	0.00124785	0	0	0		0	0	0	0		0	0	0	0		0	0	0	0		0	0	0	0		0	0	0	0		0	0	0	0		0	0	0	0		0	0	0	0
Viral_bacteria__Myoviridae Myoviridae_Unclassified__Ralstonia phage RSP15	0	0	0	0		0	0	0	0		0	0	0	0		0	0	0	0.00123604		0	0	0	0		0	0	0	0		0	0	0	0		0	0	0	0		0	0	0	0
Bacteria_Prevotella disiens	0	0	0	0		0	0.000509436	0	0		0	0	0	0		0	0	0	0		0	0	0	0		0	0	0	0		0	0	0	0		0	0.00122018	0	0		0	0	0	0
Bacteria_Streptococcus pseudopneumoniae	0	0	0	0		0	1.13208e-05	0	0		0	0.000124578	0	0		0	1.14865e-05	0	0		0	0.000206467	0	0		0	0.000251193	0	0		0	0	0	0		0	0.00122018	0	0		0	3.37344e-05	0	0
Bacteria_Shigella sonnei	0	0	0	0		0	0.000486794	0	0		0	0.00120048	0	0		0	0	0	0		0	0	0	0		0	0	0	0		0	0	0	0		0	8.95546e-05	0	0		0	0	0	0
Bacteria_Streptococcus suis BM407	0	0	0	0		0	0.000158491	0	0		0	0.000611565	0	0		0	0	0	0		0	0.00119292	0	0		0	0.00109612	0	0		0	0	0	0		0	0.000884351	0	0		0	1.12448e-05	0	0
Viral_bacteria__Myoviridae Myoviridae_Unclassified__Clostridium phage phiMMP01	0	0	0	0		0	0	0	0		0	0	0	0		0	0	0	0		0	0	0	0		0	0	0	0		0	0	0	0.0011831		0	0	0	0		0	0	0	0
Eukaryota_Aspergillus fischeri NRRL 181	0	0	0.000284677	0		0	0	1.4758e-05	0		0	0	0	0		0	0	0	0		0	0	0	0		0	0	0.00117899	0		0	0	0	0		0	0	5.40589e-05	0		0	0	0	0
Archaea_Methanolobus psychrophilus	0.00117066	0	0	0		7.99963e-05	0	0	0		3.42368e-05	0	0	0		0	0	0	0		4.58858e-05	0	0	0		0.000137526	0	0	0		0	0	0	0		0	0	0	0		0	0	0	0
Eukaryota_Moesziomyces antarcticus	0	0	2.37231e-05	0		0	0	0.000413223	0		0	0	0.000497418	0		0	0	1.54036e-05	0		0	0	0	0		0	0	0	0		0	0	0.00116568	0		0	0	0.000414452	0		0	0	0	0
Eukaryota_Rasamsonia emersonii CBS 393.64	0	0	0.000450739	0		0	0	1.4758e-05	0		0	0	0	0		0	0	3.08071e-05	0		0	0	1.71215e-05	0		0	0	0.00115967	0		0	0	0	0		0	0	0.000126137	0		0	0	1.36268e-05	0
Archaea_Marine Group I sp.	0.00115779	0	0	0		0	0	0	0		0	0	0	0		0	0	0	0		0	0	0	0		0	0	0	0		0	0	0	0		0	0	0	0		0	0	0	0
Bacteria_Lactobacillus paracasei	0	0	0	0		0	0	0	0		0	4.53011e-05	0	0		0	0	0	0		0	0.00114704	0	0		0	0.000182686	0	0		0	0	0	0		0	5.59716e-05	0	0		0	0	0	0
Bacteria_Prevotella buccae	0	0	0	0		0	0.000328303	0	0		0	0	0	0		0	0	0	0		0	0	0	0		0	0	0	0		0	0	0	0		0	0.00114182	0	0		0	0	0	0
Eukaryota_Aspergillus flavus NRRL3357	0	0	0.000213508	0		0	0	1.4758e-05	0		0	0	2.92599e-05	0		0	0	0	0		0	0	0	0		0	0	0.00114034	0		0	0	0	0		0	0	1.80196e-05	0		0	0	0	0
Eukaryota_Sporothrix schenckii 1099-18	0	0	0.00113871	0		0	0	1.4758e-05	0		0	0	1.46299e-05	0		0	0	6.16143e-05	0		0	0	0	0		0	0	0.000309244	0		0	0	3.10849e-05	0		0	0	0.000450491	0		0	0	1.36268e-05	0
Bacteria_Bacteroides thetaiotaomicron VPI-5482	0	0	0	0		0	0.000939626	0	0		0	0.00113253	0	0		0	0	0	0		0	0	0	0		0	0	0	0		0	0	0	0		0	1.11943e-05	0	0		0	0	0	0
Archaea_Methanomethylovorans hollandica	0.0011192	0	0	0		3.42841e-05	0	0	0		3.42368e-05	0	0	0		2.29737e-05	0	0	0		4.58858e-05	0	0	0		1.14605e-05	0	0	0		0	0	0	0		3.45546e-05	0	0	0		1.09806e-05	0	0	0
Eukaryota_Debaryomyces hansenii CBS767	0	0	0	0		0	0	0.000177096	0		0	0	2.92599e-05	0		0	0	0.00107825	0		0	0	5.13646e-05	0		0	0	0	0		0	0	7.77122e-05	0		0	0	0.000144157	0		0	0	0.00110377	0
Eukaryota_Gaeumannomyces tritici R3-111a-1	0	0	0.00109126	0		0	0	0	0		0	0	0	0		0	0	3.08071e-05	0		0	0	0	0		0	0	1.93278e-05	0		0	0	0	0		0	0	0.00050455	0		0	0	0	0
Viral_bacteria__Siphoviridae Siphoviridae_Unclassified__Lactobacillus prophage Lj928	0	0	0	0		0	0	0	0		0	0	0	0		0	0	0	0		0	0	0	0		0	0	0	0.00108957		0	0	0	0		0	0	0	0		0	0	0	0
Eukaryota_Ceraceosorus guamensis	0	0	2.37231e-05	0		0	0	0.000324675	0		0	0	0.000629087	0		0	0	1.54036e-05	0		0	0	1.71215e-05	0		0	0	0	0		0	0	0.00108797	0		0	0	0.000180196	0		0	0	0	0
Bacteria_Streptobacillus ratti	0	0	0	0		0	0	0	0		0	0	0	0		0	0	0	0		0	0	0	0		0	0	0	0		0	0	0	0		0	0.00108585	0	0		0	0	0	0
Eukaryota_Aspergillus aculeatus ATCC 16872	0	0	0.000284677	0		0	0	0	0		0	0	0	0		0	0	1.54036e-05	0		0	0	0	0		0	0	0.00108236	0		0	0	0	0		0	0	5.40589e-05	0		0	0	0	0
Eukaryota_Aspergillus steynii IBT 23096	0	0	0.000355847	0		0	0	5.90319e-05	0		0	0	0.00010241	0		0	0	0.000123229	0		0	0	8.56076e-05	0		0	0	0.00108236	0		0	0	9.32546e-05	0		0	0	5.40589e-05	0		0	0	0.000109014	0
Archaea_Methanobacterium formicicum	0.00032161	0	0	0		0.000377126	0	0	0		0.000410842	0	0	0		0.000206763	0	0	0		2.29429e-05	0	0	0		0	0	0	0		0.00107373	0	0	0		0.000380101	0	0	0		0.000274514	0	0	0
Bacteria_Caulobacter sp. CCH5-E12	0	0.00107005	0	0		0	0	0	0		0	0	0	0		0	0	0	0		0	0	0	0		0	0	0	0		0	0	0	0		0	0	0	0		0	0	0	0
Archaea_Methanosarcina vacuolata	0.00106774	0	0	0		6.85683e-05	0	0	0		0.000125535	0	0	0		0	0	0	0		0.000217957	0	0	0		0.00020629	0	0	0		1.17993e-05	0	0	0		0	0	0	0		0	0	0	0
Viral_bacteria__Siphoviridae K1gvirus__Escherichia virus K1H	0	0	0	0		0	0	0	0		0	0	0	0.00106734		0	0	0	0		0	0	0	0		0	0	0	0		0	0	0	0		0	0	0	0		0	0	0	0
Viral_bacteria__Siphoviridae Siphoviridae_Unclassified__Staphylococcus phage phiRS7	0	0	0	0		0	0	0	0		0	0	0	0		0	0	0	0		0	0	0	0		0	0	0	0		0	0	0	0.00104454		0	0	0	1.13025e-05		0	0	0	0
Archaea_Methanocella arvoryzae	0.00104202	0	0	0		1.1428e-05	0	0	0		1.14123e-05	0	0	0		0	0	0	0		0.000137657	0	0	0		0.000137526	0	0	0		0	0	0	0		0	0	0	0		0	0	0	0
Viral_bacteria__Myoviridae Myoviridae_Unclassified__Vibrio phage phi 2	0	0	0	0		0	0	0	0		0	0	0	0		0	0	0	0.00103966		0	0	0	0		0	0	0	0		0	0	0	0		0	0	0	0		0	0	0	0
Bacteria_Achromobacter piechaudii	0	0	0	0		0	0	0	0		0	0	0	0		0	0.00103378	0	0		0	0	0	0		0	0	0	0		0	0	0	0		0	0	0	0		0	0	0	0
Bacteria_Stenotrophomonas sp. TD3	0	0	0	0		0	0	0	0		0	0	0	0		0	0.00103378	0	0		0	0	0	0		0	0	0	0		0	0	0	0		0	0	0	0		0	0	0	0
Archaea_Methanosarcina thermophila	0.00102915	0	0	0		2.28561e-05	0	0	0		1.14123e-05	0	0	0		0	0	0	0		5.73572e-05	0	0	0		4.58421e-05	0	0	0		0	0	0	0		0	0	0	0		0	0	0	0
Eukaryota_Podospora anserina S mat+	0	0	0.00102009	0		0	0	0	0		0	0	0	0		0	0	0	0		0	0	0	0		0	0	7.73111e-05	0		0	0	1.55424e-05	0		0	0	0.000630687	0		0	0	0	0
Eukaryota_Talaromyces marneffei ATCC 18224	0	0	0.00102009	0		0	0	0	0		0	0	1.46299e-05	0		0	0	0	0		0	0	0	0		0	0	5.79833e-05	0		0	0	3.10849e-05	0		0	0	0	0		0	0	0	0
Bacteria_Prevotella aurantiaca	0	0	0	0		0	0.000441511	0	0		0	0	0	0		0	0	0	0		0	0	0	0		0	0	0	0		0	0	0	0		0	0.00101868	0	0		0	0	0	0
Bacteria_Propionibacterium sp. HMSC067A01	0	0	0	0		0	0	0	0		0	0	0	0		0	0	0	0		0	0	0	0		0	0	0	0		0	0.00100043	0	0		0	0	0	0		0	0	0	0
Bacteria_Rothia sp. HMSC036D11	0	0	0	0		0	0	0	0		0	0	0	0		0	0.000999322	0	0		0	0	0	0		0	0	0	0		0	0	0	0		0	0	0	0		0	0	0	0
Bacteria_Veillonella sp. AS16	0	0	0	0		0	0	0	0		0	0.000475662	0	0		0	0.000999322	0	0		0	0	0	0		0	0	0	0		0	0	0	0		0	0	0	0		0	0	0	0
Eukaryota_Verticillium alfalfae VaMs.102	0	0	0.00099637	0		0	0	0	0		0	0	0	0		0	0	0	0		0	0	0	0		0	0	0	0		0	0	3.10849e-05	0		0	0	0.000234255	0		0	0	0	0
Viral_bacteria__Siphoviridae Siphoviridae_Unclassified__Lactobacillus phage Ldl1	0	0	0	0		0	0	0	0		0	0	0	0		0	0	0	0		0	0	0	0.000994825		0	0	0	0		0	0	0	0		0	0	0	5.65125e-05		0	0	0	0
Viral_bacteria__Myoviridae Myoviridae_Unclassified__Clostridium phage phiMMP03	0	0	0	0		0	0	0	0		0	0	0	0		0	0	0	0		0	0	0	0		0	0	0	0		0	0	0	0.000991249		0	0	0	0		0	0	0	0
Viral_bacteria__Podoviridae Phikmvvirus__Pseudomonas phage vB_PaeP_PPA-ABTNL	0	0	0	0		0	0	0	0		0	0	0	0		0	0	0	0		0	0	0	0		0	0	0	0		0	0	0	0		0	0	0	0		0	0	0	0.000991122
Archaea_Methanosalsum zhilinae	0.000990558	0	0	0		3.42841e-05	0	0	0		2.28245e-05	0	0	0		0	0	0	0		1.14714e-05	0	0	0		0	0	0	0		0	0	0	0		0	0	0	0		0	0	0	0
Bacteria_Staphylococcus warneri	0	0	0	0		0	0	0	0		0	0	0	0		0	1.14865e-05	0	0		0	0	0	0		0	0	0	0		0	0.000988926	0	0		0	0	0	0		0	0	0	0
Bacteria_Streptococcus sp. HMSC10E12	0	0	0	0		0	0	0	0		0	0.000464337	0	0		0	0	0	0		0	0.000986453	0	0		0	0.000662237	0	0		0	0	0	0		0	0	0	0		0	0	0	0
Bacteria_Lactobacillus taiwanensis	0	0	0	0		0	0	0	0		0	0	0	0		0	0	0	0		0	1.14704e-05	0	0		0	2.28357e-05	0	0		0	0	0	0		0	0	0	0		0	0.000978298	0	0
Archaea_Archaeoglobus fulgidus	0.000977693	0	0	0		0	0	0	0		1.14123e-05	0	0	0		0	0	0	0		0	0	0	0		0	0	0	0		0	0	0	0		0	0	0	0		0	0	0	0
Bacteria_Lactococcus lactis subsp. lactis	0	0	0	0		0	0	0	0		0	2.26506e-05	0	0		0	0	0	0		0	0.000974983	0	0		0	0.000137014	0	0		0	0	0	0		0	0	0	0		0	0	0	0
Archaea_Haloferax mucosum	1.28644e-05	0	0	0		0.000891388	0	0	0		0.000970043	0	0	0		0	0	0	0		0	0	0	0		0	0	0	0		0	0	0	0		0	0	0	0		0	0	0	0
Viral_bacteria__Siphoviridae Siphoviridae_Unclassified__Lactococcus phage P680	0	0	0	0		0	0	0	0		0	0	0	0		0	0	0	0		0	0	0	0		0	0	0	0.000969721		0	0	0	0		0	0	0	0		0	0	0	0
Bacteria_Corynebacterium sp. HMSC06D04	0	0	0	0		0	0	0	0		0	0	0	0		0	0	0	0		0	0	0	0		0	0	0	0		0	0.000965928	0	0		0	0	0	0		0	0	0	0
Viral_bacteria__Siphoviridae Siphoviridae_Unclassified__Lactococcus phage 936 group phage PhiM.16	0	0	0	0		0	0	0	0		0	0	0	0		0	0	0	0		0	0	0	0		0	0	0	0.000958825		0	0	0	0		0	0	0	0		0	0	0	0
Bacteria_Staphylococcus capitis	0	0	0	0		0	0	0	0		0	0	0	0		0	0.000103378	0	0		0	0	0	0		0	0	0	0		0	0.000954429	0	0		0	0	0	0		0	0	0	0
Eukaryota_Aspergillus nidulans FGSC A4	0	0	0.000948924	0		0	0	0	0		0	0	0	0		0	0	1.54036e-05	0		0	0	0	0		0	0	0.000212606	0		0	0	3.10849e-05	0		0	0	5.40589e-05	0		0	0	0	0
Viral_bacteria__Siphoviridae Siphoviridae_Unclassified__Lactobacillus phage PL-1	0	0	0	0		0	0	0	0		0	0	0	0		0	0	0	0		0	0	0	0.000947452		0	0	0	0		0	0	0	0		0	0	0	0		0	0	0	0
Bacteria_Megasphaera sp. BL7	0	0	0	0		0	0	0	0		0	0	0	0		0	0	0	0		0	0	0	0		0	0	0	0		0	0	0	0		0	0	0	0		0	0.000944563	0	0
Bacteria_Fusobacterium hwasookii	0	0	0	0		0	0.000939626	0	0		0	0	0	0		0	0	0	0		0	0	0	0		0	0	0	0		0	0	0	0		0	0.000929129	0	0		0	0	0	0
Archaea_Haloferax larsenii	3.85932e-05	0	0	0		0.0009371	0	0	0		0.000867332	0	0	0		0	0	0	0		0	0	0	0		0	0	0	0		0	0	0	0		0	0	0	0		0	0	0	0
Eukaryota_Candida pseudohaemulonis	0	0	0	0		0	0	0.000929752	0		0	0	2.92599e-05	0		0	0	0.000184843	0		0	0	0	0		0	0	0	0		0	0	1.55424e-05	0		0	0	0.000594648	0		0	0	0.000286162	0
Bacteria_Citrobacter freundii	0	0	0	0		0	0.000498115	0	0		0	0.000928673	0	0		0	1.14865e-05	0	0		0	0	0	0		0	0	0	0		0	0	0	0		0	4.47773e-05	0	0		0	0	0	0
Eukaryota_Ogataea parapolymorpha DL-1	0	0	0	0		0	0	0.00022137	0		0	0	0.000351118	0		0	0	6.16143e-05	0		0	0	0.000821833	0		0	0	0	0		0	0	6.21697e-05	0		0	0	0.000108118	0		0	0	0.00092662	0
Bacteria_Corynebacterium sp. HMSC08C04	0	0	0	0		0	0	0	0		0	0	0	0		0	0	0	0		0	0	0	0		0	0	0	0		0	0.000919931	0	0		0	0	0	0		0	0	0	0
Bacteria_Streptococcus sp. HMSC064H09	0	0	0	0		0	0	0	0		0	0.000532288	0	0		0	0	0	0		0	0.000917631	0	0		0	0.000593729	0	0		0	0	0	0		0	0	0	0		0	0	0	0
Bacteria_Bacteroides stercoris	0	0	0	0		0	0.00056604	0	0		0	0.000917348	0	0		0	0	0	0		0	0	0	0		0	0	0	0		0	0	0	0		0	2.23886e-05	0	0		0	0	0	0
Eukaryota_Aspergillus heteromorphus CBS 117.55	0	0	0.000403293	0		0	0	0.000206612	0		0	0	0.000234079	0		0	0	0.000184843	0		0	0	0.000102729	0		0	0	0.000908406	0		0	0	0.000233136	0		0	0	0.000198216	0		0	0	9.53873e-05	0
Bacteria_Lactobacillus hamsteri	0	0	0	0		0	0	0	0		0	0	0	0		0	0	0	0		0	0.000367052	0	0		0	0.000902012	0	0		0	0	0	0		0	0	0	0		0	0.000123693	0	0
Bacteria_Streptococcus dysgalactiae	0	0	0	0		0	0.000883022	0	0		0	0.000181205	0	0		0	0	0	0		0	0.00029823	0	0		0	0.000296865	0	0		0	0	0	0		0	4.47773e-05	0	0		0	0	0	0
Archaea_Methanohalobium evestigatum	0.000874778	0	0	0		4.57122e-05	0	0	0		5.70613e-05	0	0	0		0	0	0	0		3.44143e-05	0	0	0		0	0	0	0		0	0	0	0		0	0	0	0		0	0	0	0
Bacteria_Propionibacterium sp. HMSC068C01	0	0	0	0		0	0	0	0		0	0	0	0		0	0	0	0		0	0	0	0		0	0	0	0		0	0.000873935	0	0		0	0	0	0		0	0	0	0
Bacteria_Granulicella tundricola	0	0.000867303	0	0		0	0	0	0		0	0	0	0		0	0	0	0		0	0	0	0		0	0	0	0		0	0	0	0		0	0	0	0		0	0	0	0
Bacteria_Corynebacterium sp. HMSC06G04	0	0	0	0		0	0	0	0		0	0	0	0		0	0	0	0		0	0	0	0		0	0	0	0		0	0.000862436	0	0		0	0	0	0		0	0	0	0
Eukaryota_Eremothecium sinecaudum	0	0	2.37231e-05	0		0	0	0.000560803	0		0	0	0.000526678	0		0	0	3.08071e-05	0		0	0	0.000856076	0		0	0	0	0		0	0	0	0		0	0	0.000216236	0		0	0	0.000313416	0
Bacteria_Prevotella pallens	0	0	0	0		0	0.000294341	0	0		0	0	0	0		0	0	0	0		0	0	0	0		0	0	0	0		0	0	0	0		0	0.000850768	0	0		0	0	0	0
Bacteria_Akkermansia sp.	0	0	0	0		0	0.00084906	0	0		0	0	0	0		0	0	0	0		0	0	0	0		0	0	0	0		0	0	0	0		0	0	0	0		0	0	0	0
Eukaryota_Naumovozyma dairenensis CBS 421	0	0	0	0		0	0	0.000841204	0		0	0	0.000716867	0		0	0	0	0		0	0	0.000205458	0		0	0	0	0		0	0	0	0		0	0	0.000216236	0		0	0	0.000299789	0
Viral_bacteria__Siphoviridae Siphoviridae_Unclassified__Lactococcus phage 936 group phage Phi114	0	0	0	0		0	0	0	0		0	0	0	0		0	0	0	0		0	0	0	0		0	0	0	0.000838972		0	0	0	0		0	0	0	0		0	0	0	0
Bacteria_Bacteroides sp. 4_1_36	0	0	0	0		0	0.00041887	0	0		0	0.000838071	0	0		0	0	0	0		0	0	0	0		0	0	0	0		0	0	0	0		0	0	0	0		0	0	0	0
Bacteria_Enterobacter sp. 50858885	0	0	0	0		0	0.000837739	0	0		0	3.39759e-05	0	0		0	0	0	0		0	0	0	0		0	0	0	0		0	0	0	0		0	0	0	0		0	0	0	0
Bacteria_Streptococcus gallolyticus	0	0	0	0		0	1.13208e-05	0	0		0	0.000328433	0	0		0	0	0	0		0	0.000837338	0	0		0	0.000605147	0	0		0	0	0	0		0	1.11943e-05	0	0		0	1.12448e-05	0	0
Archaea_Nitrosopumilus sp.	0.000836185	0	0	0		0	0	0	0		0	0	0	0		0	0	0	0		0	0	0	0		0	0	0	0		0	0	0	0		0	0	0	0		0	0	0	0
Eukaryota_Aspergillus novofumigatus IBT 16806	0	0	0.000260954	0		0	0	0.000162338	0		0	0	0.00010241	0		0	0	0.000107825	0		0	0	8.56076e-05	0		0	0	0.000831095	0		0	0	6.21697e-05	0		0	0	0.000180196	0		0	0	8.17606e-05	0
Bacteria_Streptococcus henryi	0	0	0	0		0	2.26416e-05	0	0		0	0.00057759	0	0		0	0	0	0		0	0.000825868	0	0		0	0.000810669	0	0		0	0	0	0		0	1.11943e-05	0	0		0	1.12448e-05	0	0
Archaea_Methanoculleus thermophilus	0.000823321	0	0	0		0	0	0	0		2.28245e-05	0	0	0		0	0	0	0		3.44143e-05	0	0	0		0.000103145	0	0	0		0	0	0	0		0	0	0	0		0	0	0	0
Bacteria_Rothia sp. HMSC069C01	0	0	0	0		0	0	0	0		0	0	0	0		0	0.000815539	0	0		0	0	0	0		0	0	0	0		0	0	0	0		0	0	0	0		0	0	0	0
Archaea_Methanolobus tindarius	0.000810456	0	0	0		6.85683e-05	0	0	0		2.28245e-05	0	0	0		2.29737e-05	0	0	0		9.17715e-05	0	0	0		0.000126066	0	0	0		1.17993e-05	0	0	0		1.15182e-05	0	0	0		0	0	0	0
Archaea_Methanosarcina sp. WH1	0.000810456	0	0	0		0	0	0	0		0	0	0	0		0	0	0	0		6.88287e-05	0	0	0		4.58421e-05	0	0	0		0	0	0	0		0	0	0	0		0	0	0	0
Eukaryota_Kalmanozyma brasiliensis GHG001	0	0	0	0		0	0	0.000427981	0		0	0	0.000263339	0		0	0	0	0		0	0	0	0		0	0	0	0		0	0	0.000808206	0		0	0	0.000252275	0		0	0	0	0
Eukaryota_Pseudogymnoascus verrucosus	0	0	0.000806586	0		0	0	1.4758e-05	0		0	0	0	0		0	0	0	0		0	0	3.42431e-05	0		0	0	0	0		0	0	0	0		0	0	0.000270295	0		0	0	0	0
Viral_bacteria__Podoviridae T7virus__Stenotrophomonas phage IME15	0	0	0	0.000806564		0	0	0	0		0	0	0	0		0	0	0	0		0	0	0	0		0	0	0	0		0	0	0	0		0	0	0	0		0	0	0	0
Bacteria_Achromobacter sp. HMSC18C08	0	0	0	0		0	0	0	0		0	0	0	0		0	0.000804052	0	0		0	0	0	0		0	0	0	0		0	0	0	0		0	0	0	0		0	0	0	0
Bacteria_Enterobacter asburiae	0	0	0	0		0	0.000803777	0	0		0	7.9277e-05	0	0		0	0	0	0		0	0	0	0		0	0	0	0		0	0	0	0		0	0.000156721	0	0		0	0	0	0
Viral_bacteria__Siphoviridae Siphoviridae_Unclassified__Salmonella phage vB_SenS-Ent2	0	0	0	0		0	0	0	0		0	0	0	0.000803145		0	0	0	0		0	0	0	0		0	0	0	0		0	0	0	0		0	0	0	0		0	0	0	0
Bacteria_Caulobacter vibrioides	0	0.000799721	0	0		0	0	0	0		0	0	0	0		0	0	0	0		0	0	0	0		0	0	0	0		0	0	0	0		0	0	0	0		0	0	0	0
Eukaryota_Tetrapisispora phaffii CBS 4417	0	0	2.37231e-05	0		0	0	0.00079693	0		0	0	0.000629087	0		0	0	1.54036e-05	0		0	0	0.000359552	0		0	0	0	0		0	0	0	0		0	0	0.000126137	0		0	0	0.000204401	0
Bacteria_Prevotella ihumii	0	0	0	0		0	0.000249058	0	0		0	0	0	0		0	0	0	0		0	0	0	0		0	0	0	0		0	0	0	0		0	0.000794797	0	0		0	0	0	0
Viral_bacteria__Podoviridae N4virus__Acinetobacter phage Presley	0	0	0	0		0	0	0	0		0	0	0	0		0	0	0	0		0	0	0	0.000793491		0	0	0	0		0	0	0	0		0	0	0	0		0	0	0	0
Eukaryota_Ustilago maydis 521	0	0	7.11693e-05	0		0	0	0.000354191	0		0	0	0.000307229	0		0	0	0	0		0	0	0	0		0	0	0	0		0	0	0.000792664	0		0	0	0.000216236	0		0	0	0	0
Bacteria_Campylobacter coli	0	0	0	0		0	0.000792456	0	0		0	0	0	0		0	2.29729e-05	0	0		0	0	0	0		0	0	0	0		0	0	0	0		0	0	0	0		0	5.6224e-05	0	0
Bacteria_Catabacter hongkongensis	0	0	0	0		0	0.000792456	0	0		0	0	0	0		0	0	0	0		0	0	0	0		0	0	0	0		0	0	0	0		0	0	0	0		0	0	0	0
Bacteria_Streptococcus mutans UA159	0	0	0	0		0	0.000215095	0	0		0	0.000464337	0	0		0	0	0	0		0	0.000791457	0	0		0	0.000673654	0	0		0	0	0	0		0	0.000313441	0	0		0	0	0	0
Viral_bacteria__Myoviridae Pbunavirus__Pseudomonas virus SN	0	0	0	0		0	0	0	0		0	0	0	0		0	0	0	0		0	0	0	0		0	0	0	0		0	0	0	0		0	0	0	0		0	0	0	0.000790789
Viral_bacteria__Podoviridae Podoviridae_Unclassified__Escherichia phage PA11	0	0	0	0		0	0	0	0.000786615		0	0	0	0		0	0	0	0		0	0	0	0		0	0	0	0		0	0	0	0		0	0	0	0		0	0	0	0
Viral_bacteria__Podoviridae Tl2011virus__Shigella virus VASD	0	0	0	0		0	0	0	0.000786615		0	0	0	0		0	0	0	0		0	0	0	0		0	0	0	0		0	0	0	0		0	0	0	0		0	0	0	0
Viral_bacteria__Siphoviridae Siphoviridae_Unclassified__Cronobacter phage ENT39118	0	0	0	0		0	0	0	0		0	0	0	0		0	0	0	0.000785519		0	0	0	0		0	0	0	0		0	0	0	0		0	0	0	0		0	0	0	0
Viral_bacteria__Siphoviridae Siphoviridae_Unclassified__Pseudomonas phage PS-1	0	0	0	0		0	0	0	0		0	0	0	0		0	0	0	0.000785519		0	0	0	0		0	0	0	0		0	0	0	0		0	0	0	0		0	0	0	0
Archaea_Methanoculleus sediminis	0.000784727	0	0	0		0	0	0	0		0	0	0	0		0	0	0	0		8.03001e-05	0	0	0		6.87632e-05	0	0	0		0	0	0	0		0	0	0	0		0	0	0	0
Eukaryota_Sordaria macrospora k-hell	0	0	0.000782862	0		0	0	0	0		0	0	1.46299e-05	0		0	0	0	0		0	0	1.71215e-05	0		0	0	0	0		0	0	0	0		0	0	0.000198216	0		0	0	0	0
Eukaryota_Aspergillus nomius NRRL 13137	0	0	0.000403293	0		0	0	1.4758e-05	0		0	0	0	0		0	0	0	0		0	0	0	0		0	0	0.000773111	0		0	0	0	0		0	0	3.60393e-05	0		0	0	1.36268e-05	0
Bacteria_Stenotrophomonas sp. SKA14	0	0	0	0		0	0	0	0		0	0	0	0		0	0.000769593	0	0		0	0	0	0		0	0	0	0		0	0	0	0		0	0	0	0		0	0	0	0
Viral_bacteria__Myoviridae Kayvirus__Staphylococcus phage 812	0	0	0	0		0	0	0	0		0	0	0	0		0	0	0	0		0	0	0	0		0	0	0	0		0	0	0	0		0	0	0	0.00076857		0	0	0	0
Bacteria_Prevotella enoeca	0	0	0	0		0	0.000249058	0	0		0	0	0	0		0	0	0	0		0	0	0	0		0	0	0	0		0	0	0	0		0	0.000761214	0	0		0	2.24896e-05	0	0
Eukaryota_Marssonina brunnea f. sp. 'multigermtubi' MB_m1	0	0	0.000759139	0		0	0	1.4758e-05	0		0	0	1.46299e-05	0		0	0	6.16143e-05	0		0	0	5.13646e-05	0		0	0	0.000251261	0		0	0	3.10849e-05	0		0	0	0.000342373	0		0	0	1.36268e-05	0
Archaea_Methanoculleus sp. MH98A	0.000758999	0	0	0		0	0	0	0		0	0	0	0		0	0	0	0		5.73572e-05	0	0	0		4.58421e-05	0	0	0		0	0	0	0		0	0	0	0		0	0	0	0
Bacteria_Staphylococcus sp. M0480	0	0	0	0		0	0	0	0		0	0	0	0		0	0	0	0		0	0	0	0		0	0	0	0		0	0.000758943	0	0		0	0	0	0		0	0	0	0
Bacteria_Megasphaera sp. DISK 18	0	0	0	0		0	0	0	0		0	1.13253e-05	0	0		0	1.14865e-05	0	0		0	0	0	0		0	0	0	0		0	0	0	0		0	0	0	0		0	0.000753402	0	0
Archaea_Methanococcoides burtonii	0.000746134	0	0	0		1.1428e-05	0	0	0		1.14123e-05	0	0	0		0	0	0	0		3.44143e-05	0	0	0		1.14605e-05	0	0	0		0	0	0	0		0	0	0	0		0	0	0	0
Archaea_Methanosarcina sp. WWM596	0.000746134	0	0	0		0	0	0	0		0	0	0	0		0	0	0	0		0	0	0	0		0	0	0	0		0	0	0	0		0	0	0	0		0	0	0	0
Eukaryota_Chaetomium thermophilum var. thermophilum DSM 1495	0	0	0.000735416	0		0	0	1.4758e-05	0		0	0	5.85197e-05	0		0	0	0	0		0	0	0	0		0	0	0.000193278	0		0	0	3.10849e-05	0		0	0	0.000360393	0		0	0	0	0
Eukaryota_Aspergillus terreus NIH2624	0	0	0.000237231	0		0	0	4.42739e-05	0		0	0	2.92599e-05	0		0	0	0	0		0	0	0	0		0	0	0.000734456	0		0	0	4.66273e-05	0		0	0	1.80196e-05	0		0	0	0	0
Bacteria_Streptobacillus felis	0	0	0	0		0	0	0	0		0	0	0	0		0	0	0	0		0	0	0	0		0	0	0	0		0	0	0	0		0	0.000727631	0	0		0	0	0	0
Bacteria_Acidobacteriaceae bacterium TAA166	0	0.000720875	0	0		0	0	0	0		0	0	0	0		0	0	0	0		0	0	0	0		0	0	0	0		0	0	0	0		0	0	0	0		0	0	0	0
Archaea_Methanolinea tarda	0.000720405	0	0	0		1.1428e-05	0	0	0		0	0	0	0		0	0	0	0		0	0	0	0		1.14605e-05	0	0	0		0	0	0	0		0	0	0	0		0	0	0	0
Eukaryota_Aspergillus oryzae RIB40	0	0	0.000213508	0		0	0	1.4758e-05	0		0	0	1.46299e-05	0		0	0	0	0		0	0	0	0		0	0	0.000715128	0		0	0	1.55424e-05	0		0	0	0	0		0	0	0	0
Eukaryota_Phialocephala scopiformis	0	0	0.000521908	0		0	0	2.95159e-05	0		0	0	5.85197e-05	0		0	0	4.62107e-05	0		0	0	1.71215e-05	0		0	0	0.000715128	0		0	0	9.32546e-05	0		0	0	0.000252275	0		0	0	8.17606e-05	0
Bacteria_Campylobacter sp.	0	0	0	0		0	0.00071321	0	0		0	0	0	0		0	0	0	0		0	0	0	0		0	0	0	0		0	2.29983e-05	0	0		0	0	0	0		0	2.24896e-05	0	0
Viral_bacteria__Podoviridae Podoviridae_Unclassified__Escherichia phage P13374	0	0	0	0		0	0	0	0.000712205		0	0	0	0		0	0	0	0.000138621		0	0	0	0		0	0	0	0		0	0	0	0		0	0	0	0		0	0	0	0
Eukaryota_Grosmannia clavigera kw1407	0	0	0.000711693	0		0	0	0	0		0	0	1.46299e-05	0		0	0	0	0		0	0	1.71215e-05	0		0	0	0.000135294	0		0	0	4.66273e-05	0		0	0	0.000378412	0		0	0	1.36268e-05	0
Eukaryota_Tremella mesenterica DSM 1558	0	0	2.37231e-05	0		0	0	0.000132822	0		0	0	0.000160929	0		0	0	0.000708564	0		0	0	1.71215e-05	0		0	0	5.79833e-05	0		0	0	0.000357476	0		0	0	0.000162177	0		0	0	2.72535e-05	0
Archaea_Marine Group I thaumarchaeote SCGC AAA799-B03	0.000707541	0	0	0		0	0	0	0		0	0	0	0		0	0	0	0		0	0	0	0		0	0	0	0		0	0	0	0		0	0	0	0		0	0	0	0
Bacteria_Citrobacter sp.	0	0	0	0		0	0.000316982	0	0		0	0.000702168	0	0		0	0	0	0		0	0	0	0		0	0	0	0		0	1.14991e-05	0	0		0	8.95546e-05	0	0		0	0	0	0
Bacteria_Escherichia sp. B1147	0	0	0	0		0	0.000124529	0	0		0	0.000702168	0	0		0	0	0	0		0	0	0	0		0	0	0	0		0	0	0	0		0	0	0	0		0	0	0	0
Bacteria_Christensenella sp.	0	0	0	0		0	0.000701889	0	0		0	0	0	0		0	0	0	0		0	0	0	0		0	0	0	0		0	0	0	0		0	0	0	0		0	0	0	0
Bacteria_Propionibacterium sp. HMSC065F07	0	0	0	0		0	0	0	0		0	0	0	0		0	0	0	0		0	0	0	0		0	0	0	0		0	0.000701448	0	0		0	0	0	0		0	0	0	0
Bacteria_Rothia sp. HMSC065G12	0	0	0	0		0	0	0	0		0	0	0	0		0	0.000700674	0	0		0	0	0	0		0	0	0	0		0	1.14991e-05	0	0		0	0	0	0		0	0	0	0
Bacteria_Lactobacillus sp. HMSC068B07	0	0	0	0		0	0	0	0		0	0	0	0		0	0	0	0		0	0.000699694	0	0		0	0	0	0		0	0	0	0		0	0	0	0		0	0	0	0
Bacteria_Streptococcus parauberis	0	0	0	0		0	3.39624e-05	0	0		0	0.000430361	0	0		0	0	0	0		0	0.000699694	0	0		0	0.000468133	0	0		0	0	0	0		0	3.3583e-05	0	0		0	0	0	0
Eukaryota_Jaminaea rosea	0	0	0	0		0	0	0.000206612	0		0	0	0.000248709	0		0	0	1.54036e-05	0		0	0	0	0		0	0	0	0		0	0	0.000699409	0		0	0	0.000234255	0		0	0	0	0
Archaea_Candidatus Nitrosoarchaeum sp.	0.000694677	0	0	0		0	0	0	0		0	0	0	0		0	0	0	0		0	0	0	0		0	0	0	0		0	0	0	0		0	0	0	0		0	0	0	0
Viral_bacteria__Siphoviridae Siphoviridae_Unclassified__Burkholderia phage Bcep176	0	0	0	0		0	0	0	0		0	0	0	0		0	0	0	0.000693105		0	0	0	0		0	0	0	0		0	0	0	0		0	0	0	0		0	0	0	0
Bacteria_Micrococcales sp.	0	0	0	0		0	0	0	0		0	0	0	0		0	0	0	0		0	0	0	0		0	0	0	0		0	0.000689949	0	0		0	0	0	0		0	0	0	0
Eukaryota_Meliniomyces bicolor E	0	0	0.00068797	0		0	0	0	0		0	0	0	0		0	0	0	0		0	0	1.71215e-05	0		0	0	1.93278e-05	0		0	0	0	0		0	0	7.20786e-05	0		0	0	4.08803e-05	0
Viral_bacteria__Siphoviridae Siphoviridae_Unclassified__Lactococcus phage 50901	0	0	0	0		0	0	0	0		0	0	0	0		0	0	0	0		0	0	0	0		0	0	0	0.000686432		0	0	0	0		0	0	0	0		0	0	0	0
Bacteria_Virgibacillus senegalensis	0	2.25273e-05	0	0		0	0.00028302	0	0		0	0.000249156	0	0		0	0.000275675	0	0		0	0.000676753	0	0		0	0.000616565	0	0		0	0.000367973	0	0		0	0.00041419	0	0		0	0.000371078	0	0
Eukaryota_Aspergillus lacticoffeatus CBS 101883	0	0	0.000166062	0		0	0	0	0		0	0	0	0		0	0	0	0		0	0	0	0		0	0	0.000676472	0		0	0	0	0		0	0	0	0		0	0	0	0
Bacteria_Haemophilus parasuis	0	0	0	0		0	0	0	0		0	9.06023e-05	0	0		0	0.00019527	0	0		0	0	0	0		0	0	0	0		0	0	0	0		0	0	0	0		0	0.000674688	0	0
Bacteria_Lactobacillus backii	0	0	0	0		0	0	0	0		0	0	0	0		0	0	0	0		0	0.000309701	0	0		0	0.000673654	0	0		0	0	0	0		0	0	0	0		0	2.24896e-05	0	0
Viral_bacteria__Podoviridae Podoviridae_Unclassified__Xylella phage Xfas53	0	0	0	0		0	0	0	0		0	0	0	0		0	0	0	0.000670001		0	0	0	0		0	0	0	0		0	0	0	0		0	0	0	0		0	0	0	0
Eukaryota_Cryptococcus amylolentus CBS 6039	0	0	0	0		0	0	0	0		0	0	1.46299e-05	0		0	0	0.000662354	0		0	0	0	0		0	0	0	0		0	0	1.55424e-05	0		0	0	0	0		0	0	0	0
Viral_bacteria__Siphoviridae Lambdavirus__Mannheimia phage vB_MhS_587AP2	0	0	0	0		0	0	0	0		0	0	0	0		0	0	0	0.00065845		0	0	0	0		0	0	0	0		0	0	0	0		0	0	0	0		0	0	0	0
Bacteria_Shigella boydii	0	0	0	0		0	0.00028302	0	0		0	0.000656867	0	0		0	0	0	0		0	0	0	0		0	0	0	0		0	0	0	0		0	1.11943e-05	0	0		0	0	0	0
Archaea_Candidatus Nitrosopumilus salaria	0.000656084	0	0	0		0	0	0	0		0	0	0	0		0	0	0	0		0	0	0	0		0	0	0	0		0	0	0	0		0	0	0	0		0	0	0	0
Bacteria_Bifidobacterium ruminantium	0	0	0	0		0	1.13208e-05	0	0		0	0.000645541	0	0		0	0	0	0		0	0	0	0		0	0	0	0		0	0	0	0		0	0	0	0		0	0	0	0
Bacteria_Catenibacterium mitsuokai	0	0	0	0		0	0.000226416	0	0		0	0.000645541	0	0		0	0	0	0		0	0	0	0		0	0	0	0		0	0	0	0		0	0	0	0		0	0	0	0
Bacteria_Yersinia pestis	0	0	0	0		0	0.000633965	0	0		0	0.000645541	0	0		0	0	0	0		0	0	0	0		0	0	0	0		0	0	0	0		0	0	0	0		0	0	0	0
Viral_bacteria__Siphoviridae Siphoviridae_Unclassified__Lactococcus phage 98201	0	0	0	0		0	0	0	0		0	0	0	0		0	0	0	0		0	0	0	0		0	0	0	0		0	0	0	0		0	0	0	0.000644243		0	0	0	0
Archaea_Methanoregula boonei	0.000643219	0	0	0		0.000159993	0	0	0		0.000114123	0	0	0		0	0	0	0		4.58858e-05	0	0	0		0.000137526	0	0	0		0	0	0	0		0	0	0	0		0	0	0	0
Bacteria_Streptococcus sp. C150	0	0	0	0		0	0	0	0		0	0.000260482	0	0		0	0	0	0		0	0.000642342	0	0		0	0.000399625	0	0		0	0	0	0		0	0	0	0		0	0	0	0
Bacteria_Lactobacillus kalixensis	0	0	0	0		0	0	0	0		0	0	0	0		0	0	0	0		0	0.000137645	0	0		0	0.000639401	0	0		0	0	0	0		0	0	0	0		0	0.000101203	0	0
Bacteria_Escherichia coli O157:H7 str. Sakai	0	0	0	0		0	0.000215095	0	0		0	0.000634216	0	0		0	0	0	0		0	0	0	0		0	0	0	0		0	0	0	0		0	0	0	0		0	0	0	0
Bacteria_Stenotrophomonas pavanii	0	0	0	0		0	0	0	0		0	0	0	0		0	0.000631755	0	0		0	0	0	0		0	0	0	0		0	0	0	0		0	0	0	0		0	0	0	0
Archaea_Methanofollis liminatans	0.000630355	0	0	0		4.57122e-05	0	0	0		4.56491e-05	0	0	0		0	0	0	0		8.03001e-05	0	0	0		1.14605e-05	0	0	0		0	0	0	0		0	0	0	0		0	0	0	0
Viral_bacteria__Siphoviridae Siphoviridae_Unclassified__Lactococcus phage WRP3	0	0	0	0		0	0	0	0		0	0	0	0		0	0	0	0		0	0	0	0		0	0	0	0.000621057		0	0	0	0		0	0	0	0		0	0	0	0
Eukaryota_Aspergillus bombycis	0	0	0.000118616	0		0	0	1.4758e-05	0		0	0	1.46299e-05	0		0	0	0	0		0	0	1.71215e-05	0		0	0	0.000618489	0		0	0	1.55424e-05	0		0	0	0	0		0	0	0	0
Eukaryota_Aspergillus eucalypticola CBS 122712	0	0	0.000213508	0		0	0	2.95159e-05	0		0	0	4.38898e-05	0		0	0	1.54036e-05	0		0	0	0	0		0	0	0.000618489	0		0	0	0.000124339	0		0	0	5.40589e-05	0		0	0	1.36268e-05	0
Bacteria_Lactobacillus gigeriorum	0	0	0	0		0	0	0	0		0	0	0	0		0	0	0	0		0	0.000103234	0	0		0	0.00037679	0	0		0	0	0	0		0	0	0	0		0	0.000618464	0	0
Archaea_Ferroglobus placidus	0.00061749	0	0	0		0	0	0	0		0	0	0	0		0	0	0	0		0	0	0	0		4.58421e-05	0	0	0		0	0	0	0		0	0	0	0		0	0	0	0
Archaea_Methanofollis ethanolicus	0.00061749	0	0	0		0	0	0	0		0	0	0	0		0	0	0	0		1.14714e-05	0	0	0		0	0	0	0		0	0	0	0		0	0	0	0		0	0	0	0
Archaea_Methanosarcina sp. Kolksee	0.00061749	0	0	0		0	0	0	0		1.14123e-05	0	0	0		0	0	0	0		0	0	0	0		0	0	0	0		0	0	0	0		0	0	0	0		0	0	0	0
Eukaryota_Eremothecium cymbalariae DBVPG#7215	0	0	0	0		0	0	0.000250885	0		0	0	0.000219449	0		0	0	0	0		0	0	0.000616375	0		0	0	0	0		0	0	1.55424e-05	0		0	0	0.000144157	0		0	0	0.000163521	0
Viral_bacteria__Podoviridae Podoviridae_Unclassified__Bacteriophage APSE-2	0	0	0	0		0	0	0	0		0	0	0	0		0	0	0	0.000612243		0	0	0	0		0	0	0	0		0	0	0	0		0	0	0	0		0	0	0	0
Bacteria_Corynebacterium glutamicum ATCC 13032	0	0	0	0		0	0	0	0		0	0	0	0		0	0	0	0		0	0	0	0		0	0	0	0		0	0.000609455	0	0		0	0	0	0		0	0	0	0
Bacteria_Rothia sp. HMSC065D02	0	0	0	0		0	0	0	0		0	0	0	0		0	0.000608783	0	0		0	0	0	0		0	0	0	0		0	0	0	0		0	0	0	0		0	0	0	0
Bacteria_Shinella fusca	0	0	0	0		0	0	0	0		0	0	0	0		0	0.000608783	0	0		0	0	0	0		0	0	0	0		0	0	0	0		0	0	0	0		0	0	0	0
Bacteria_Lactobacillus casei group sp.	0	0	0	0		0	0	0	0		0	0	0	0		0	0	0	0		0	0.000607931	0	0		0	5.70894e-05	0	0		0	0	0	0		0	0	0	0		0	0	0	0
Archaea_Methanosarcina flavescens	0.000604626	0	0	0		1.1428e-05	0	0	0		2.28245e-05	0	0	0		0	0	0	0		0.000103243	0	0	0		6.87632e-05	0	0	0		0	0	0	0		0	0	0	0		0	0	0	0
Eukaryota_Eimeria necatrix	0	0	0.000498185	0		0	0	0.000132822	0		0	0	0.000234079	0		0	0	0.000231054	0		0	0	0.000599254	0		0	0	3.86556e-05	0		0	0	0.000124339	0		0	0	0.000270295	0		0	0	0.000190775	0
Viral_bacteria__Siphoviridae Sitaravirus__Paenibacillus virus Hb10c2	0	0	0	0		0	0	0	0		0	0	0	0		0	0	0	0.000335001		0	0	0	0		0	0	0	0		0	0	0	0.000596881		0	0	0	0		0	0	0	0
Archaea_Methanoregula formicica	0.000591762	0	0	0		0	0	0	0		2.28245e-05	0	0	0		3.44606e-05	0	0	0		3.44143e-05	0	0	0		2.29211e-05	0	0	0		0	0	0	0		3.45546e-05	0	0	0		0	0	0	0
Bacteria_Bifidobacterium catenulatum	0	0	0	0		0	4.52832e-05	0	0		0	0.000588915	0	0		0	0	0	0		0	0	0	0		0	0	0	0		0	0	0	0		0	1.11943e-05	0	0		0	0	0	0
Bacteria_Lelliottia amnigena	0	0	0	0		0	0.000588681	0	0		0	0.000226506	0	0		0	0	0	0		0	0	0	0		0	0	0	0		0	0	0	0		0	5.59716e-05	0	0		0	0	0	0
Bacteria_Propionibacterium sp. HMSC067A02	0	0	0	0		0	0	0	0		0	0	0	0		0	0	0	0		0	0	0	0		0	0	0	0		0	0.000586456	0	0		0	0	0	0		0	0	0	0
Bacteria_Lactobacillus equicursoris	0	0	0	0		0	0	0	0		0	0	0	0		0	0	0	0		0	0.000550579	0	0		0	0.000582311	0	0		0	0	0	0		0	1.11943e-05	0	0		0	4.49792e-05	0	0
Viral_bacteria__Siphoviridae Siphoviridae_Unclassified__Lactobacillus phage iLp1308	0	0	0	0		0	0	0	0		0	0	0	0		0	0	0	0		0	0	0	0.000580314		0	0	0	0		0	0	0	0		0	0	0	0		0	0	0	0
Eukaryota_Plutella xylostella	0	0	0	0		0	0	0	0		0	0	0	0		0	0	0	0		0	0	0	0		0	0	0.000579833	0		0	0	0	0		0	0	0	0		0	0	0	0
Archaea_Methanospirillum hungatei	0.000578897	0	0	0		1.1428e-05	0	0	0		1.14123e-05	0	0	0		0	0	0	0		1.14714e-05	0	0	0		3.43816e-05	0	0	0		0	0	0	0		0	0	0	0		0	0	0	0
Viral_bacteria__Myoviridae Sep1virus__Staphylococcus virus IPLAC1C	0	0	0	0		0	0	0	0		0	0	0	0		0	0	0	0		0	0	0	0		0	0	0	0		0	0	0	0.000575564		0	0	0	0		0	0	0	0
Eukaryota_Apteryx australis mantelli	0	0	0	0		0	0	0.000575561	0		0	0	0.000468158	0		0	0	0	0		0	0	0	0		0	0	0	0		0	0	0	0		0	0	0	0		0	0	0	0
Bacteria_Corynebacterium pseudotuberculosis	0	0	0	0		0	0	0	0		0	0	0	0		0	0	0	0		0	0	0	0		0	0	0	0		0	0.000574957	0	0		0	0	0	0		0	0	0	0
Viral_bacteria__Podoviridae Podoviridae_Unclassified__Stx2-converting phage 86	0	0	0	0		0	0	0	0.000574016		0	0	0	0		0	0	0	0		0	0	0	0		0	0	0	0		0	0	0	0		0	0	0	0		0	0	0	0
Bacteria_Paenibacillus phocaensis	0	4.50547e-05	0	0		0	6.79248e-05	0	0		0	0.000203855	0	0		0	0.000172297	0	0		0	0.000573519	0	0		0	0.000502386	0	0		0	0.000413969	0	0		0	0.000111943	0	0		0	0.00025863	0	0
Eukaryota_Meyerozyma guilliermondii	0	0	0	0		0	0	0	0		0	0	1.46299e-05	0		0	0	1.54036e-05	0		0	0	0	0		0	0	0	0		0	0	0	0		0	0	0	0		0	0	0.000572324	0
Eukaryota_Lobosporangium transversale	0	0	0.000569354	0		0	0	2.95159e-05	0		0	0	1.46299e-05	0		0	0	3.08071e-05	0		0	0	0	0		0	0	3.86556e-05	0		0	0	6.21697e-05	0		0	0	0	0		0	0	1.36268e-05	0
Bacteria_Shigella flexneri	0	0	0	0		0	0.000237737	0	0		0	0.000566264	0	0		0	0	0	0		0	0	0	0		0	0	0	0		0	0	0	0		0	3.3583e-05	0	0		0	0	0	0
Archaea_Archaeoglobus veneficus	0.000566033	0	0	0		5.71402e-05	0	0	0		2.28245e-05	0	0	0		0	0	0	0		1.14714e-05	0	0	0		3.43816e-05	0	0	0		0	0	0	0		0	0	0	0		0	0	0	0
Bacteria_Corynebacterium sp. HMSC077D03	0	0	0	0		0	0	0	0		0	0	0	0		0	0	0	0		0	0	0	0		0	0	0	0		0	0.000563458	0	0		0	0	0	0		0	0	0	0
Archaea_Candidatus Methanomassiliicoccus intestinalis	7.71863e-05	0	0	0		0.000559974	0	0	0		0.000513552	0	0	0		0	0	0	0		0	0	0	0		2.29211e-05	0	0	0		0	0	0	0		0	0	0	0		0	0	0	0
Viral_bacteria__Siphoviridae Lambdavirus__Enterobacteria phage mEpX1	0	0	0	0		0	0	0	0		0	0	0	0		0	0	0	0.000554484		0	0	0	0		0	0	0	0		0	0	0	0		0	0	0	0		0	0	0	0
Viral_bacteria__Siphoviridae Siphoviridae_Unclassified__Gordonia phage CarolAnn	0	0	0	0		0	0	0	0		0	0	0	0		0	0	0	0.000554484		0	0	0	0		0	0	0	0		0	0	0	0		0	0	0	0		0	0	0	0
Bacteria_Corynebacterium stationis	0	0	0	0		0	0	0	0		0	0	0	0		0	0	0	0		0	0	0	0		0	0	0	0		0	0.000551959	0	0		0	0	0	0		0	0	0	0
Bacteria_Staphylococcus saprophyticus	0	0	0	0		0	0	0	0		0	0	0	0		0	5.74323e-05	0	0		0	0	0	0		0	0	0	0		0	0.000551959	0	0		0	0	0	0		0	0	0	0
Bacteria_Staphylococcus sp. HMSC10B09	0	0	0	0		0	0	0	0		0	0	0	0		0	0	0	0		0	0	0	0		0	0	0	0		0	0.000551959	0	0		0	0	0	0		0	0	0	0
Viral_bacteria__Myoviridae Vhmlvirus__Vibrio virus VHML	0	0	0	0		0	0	0	0		0	0	0	0		0	0	0	0.000542932		0	0	0	0		0	0	0	0		0	0	0	0		0	0	0	0		0	0	0	0
Archaea_Methanoculleus bourgensis	0.000540304	0	0	0		1.1428e-05	0	0	0		0	0	0	0		0	0	0	0		0.000103243	0	0	0		9.16842e-05	0	0	0		0	0	0	0		0	0	0	0		0	0	0	0
Archaea_Methanosphaerula palustris	0.000540304	0	0	0		3.42841e-05	0	0	0		2.28245e-05	0	0	0		0	0	0	0		2.29429e-05	0	0	0		4.58421e-05	0	0	0		0	0	0	0		0	0	0	0		0	0	0	0
Bacteria_Staphylococcus argenteus	0	0	0	0		0	0	0	0		0	0	0	0		0	0.000539864	0	0		0	0	0	0		0	0	0	0		0	0.000367973	0	0		0	0	0	0		0	0	0	0
Bacteria_Streptococcus parasanguinis	0	0	0	0		0	1.13208e-05	0	0		0	0.000271807	0	0		0	0	0	0		0	0.000539108	0	0		0	0.000513804	0	0		0	0	0	0		0	3.3583e-05	0	0		0	0	0	0
Viral_bacteria__Siphoviridae Lambdavirus__Enterobacteria phage phi80	0	0	0	0		0	0	0	0		0	0	0	0		0	0	0	0.00053138		0	0	0	0		0	0	0	0		0	0	0	0		0	0	0	0		0	0	0	0
Eukaryota_Agaricus bisporus var. bisporus H97	0	0	0.000166062	0		0	0	0.000280401	0		0	0	0.000234079	0		0	0	0.000261861	0		0	0	8.56076e-05	0		0	0	0	0		0	0	0.000528443	0		0	0	0.000198216	0		0	0	0.000149894	0
Eukaryota_Gloeophyllum trabeum ATCC 11539	0	0	0.000237231	0		0	0	5.90319e-05	0		0	0	0.000175559	0		0	0	0.000138632	0		0	0	0	0		0	0	0	0		0	0	0.000528443	0		0	0	0.000126137	0		0	0	5.45071e-05	0
Bacteria_Veillonella sp. 6_1_27	0	0	0	0		0	0	0	0		0	0.000351084	0	0		0	0.000528377	0	0		0	0	0	0		0	0	0	0		0	0	0	0		0	0	0	0		0	0	0	0
Bacteria_Prevotella bivia	0	0	0	0		0	0.000305662	0	0		0	5.66264e-05	0	0		0	0	0	0		0	0	0	0		0	0	0	0		0	0	0	0		0	0.000526133	0	0		0	0	0	0
Eukaryota_Rhizophagus irregularis DAOM 181602=DAOM 197198	0	0	0.000521908	0		0	0	2.95159e-05	0		0	0	7.31497e-05	0		0	0	1.54036e-05	0		0	0	0	0		0	0	0	0		0	0	0.000108797	0		0	0	3.60393e-05	0		0	0	0	0
Eukaryota_Aspergillus clavatus NRRL 1	0	0	9.48924e-05	0		0	0	0	0		0	0	0	0		0	0	1.54036e-05	0		0	0	0	0		0	0	0.00052185	0		0	0	0	0		0	0	0	0		0	0	1.36268e-05	0
Bacteria_Christensenella sp. AF73-05CM02	0	0	0	0		0	0.000520757	0	0		0	0	0	0		0	0	0	0		0	0	0	0		0	0	0	0		0	0	0	0		0	0	0	0		0	0	0	0
[truncated: 4,258 more rows]

## Sheet: Kraken2_profiles
Taxonomic profiles retrieved from analysis of 100,000 reads with Kraken 2
[truncated: 416 more rows]
[truncated: 167 more columns]

## Sheet: Kraken2_BarPlot
Barplots of the taxonomic profiles retrieved from analysis of 100,000 reads with Kraken 2
[truncated: 3,195 more rows]

[truncated: 8 more sheets: MetaPhlan3_profiles, MetaPhlan3_BarPlot, Glycobiome_artificial_datasets, Pathways_artificial_datasets, Assembly_Illumina_artif._data, Assembly_Nanopore_artif._data, Assembly_Hybrid_artif._data, Benchmark_Assembly_artif._data]
