# Supplementary material for: METAnnotatorX2: a Comprehensive Tool for Deep and Shallow Metagenomic Data Set Analyses
Source: mSystems. 2021 Jun 29;6(3):e00583-21. doi: 10.1128/mSystems.00583-21 (PMC8269244; doi:10.1128/mSystems.00583-21)
Supplement: TABLE S2 [file msystems.00583-21-st002.xlsx]

## Sheet: Table_S2
Table S2: Statistics regarding METAnnotatorX2 computing times tested using 5 M reads paired-end Illumina cheese sample dataset processed with a workstation equipped with AMD Ryzen Threadripper 3970X 32 physical cores (64 threads) and 128 Gb RAM.
METannotatorX2 analysis step	Computing Time
Quality filtering of the reads	0m19,773s
100k reads taxonomy using the complete database (Prokaryotes, Viruses and Eukaryotes)	70m23,535s
100k reads taxonomy using Prokaryotes database	33m29,739s
100k reads taxonomy using Eukaryotes database	37m4,057s
100k reads taxonomy using Viruses database	0m20,781s
Illumina paired end assembly	29m20,011s
Taxonomic classfication of contigs	0m3,642s
Generation of GenBank files for each species, gene prediction and functional annotation	10m15,349s
Glycobiome prediction	5m35,567s
Metabolic pathways prediction	1m45,746s
