# Supplementary material for: METAnnotatorX2: a Comprehensive Tool for Deep and Shallow Metagenomic Data Set Analyses
Source: mSystems. 2021 Jun 29;6(3):e00583-21. doi: 10.1128/mSystems.00583-21 (PMC8269244; doi:10.1128/mSystems.00583-21)
Supplement: DATA SET S2 [file msystems.00583-21-sd002.xlsx]

## Sheet: Metagenomic_Data_Real_Samples
Metagenomic data for real samples.
Real sample	Initial Reads	Reads Passing Quality Filtering
Human sputum	814587	784561
Human vaginal swab	1178927	1124459
Dog faces	9706454	9271607
Parmesan cheese	5060446	4023768
Cow litters	13703634	13273511

## Sheet: METAnnotatorX2_Real_Samples
Taxonomic profiles obtained by analysis of real samples with METAnnotatorX2.
Dog Faeces			Cheese			Cow Litter			Sputum			Vaginal Swab
Taxonomy	Number of reads	Relative Abundance	Taxonomy	Number of reads	Relative Abundance	Taxonomy	Number of reads	Relative Abundance	Taxonomy	Number of reads	Relative Abundance	Taxonomy	Number of reads	Relative Abundance
Prevotella copri	20174	0.368765	Lactococcus lactis	71176	0.89039	Staphylococcus arlettae	5000	0.110887	Geoglossum unknown species	7532	0.225732	Geoglossum unknown species	9125	0.285156
Bacteroides unknown species	9014	0.164769	Lactobacillus diolivorans	3876	0.0484876	Staphylococcus pseudoxylosus	4531	0.100486	Scortechinia unknown species	4278	0.128211	Scortechinia unknown species	5147	0.160844
Phocaeicola unknown species	7111	0.129983	Lactococcus unknown species	1304	0.0163126	Corynebacterium unknown species	4414	0.0978909	Virus Poxviridae unknown species	1811	0.0542752	Lactobacillus mulieris	4559	0.142469
Prevotella unknown species	5028	0.0919078	Lactobacillus unknown species	1042	0.0130351	Saccharopolyspora rectivirgula	4412	0.0978466	Echinosphaeria unknown species	1717	0.051458	Lactobacillus iners	3263	0.101969
Fusobacterium unknown species	4136	0.0756028	Lactobacillus kefiri	1038	0.0129851	Hemileia unknown species	4187	0.0928567	Prevotella unknown species	1514	0.0453742	Virus Poxviridae unknown species	1995	0.0623438
Phocaeicola coprocola	2502	0.0457345	Lactobacillus paracasei	908	0.0113588	Staphylococcus xylosus	2506	0.0555765	Haemophilus parainfluenzae	1304	0.0390805	Echinosphaeria unknown species	1993	0.0622813
Phocaeicola plebeius	2136	0.0390444	Lactobacillus coryniformis	594	0.00743076	Staphylococcus unknown species	2320	0.0514515	Porphyromonas unknown species	1234	0.0369826	Pasteurella unknown species	1125	0.0351562
Faecalibacterium unknown species	1937	0.0354068	Under 0.5%	0	0	Streptomyces unknown species	1756	0.0389435	Neisseria subflava	1092	0.0327269	Bertia unknown species	1084	0.033875
Parabacteroides unknown species	750	0.0137094				Corynebacterium stationis	1402	0.0310927	Bertia unknown species	970	0.0290706	Plasmodium unknown species	988	0.030875
Sutterella unknown species	719	0.0131427				Weissella hellenica	1217	0.0269899	Streptococcus mitis	880	0.0263734	Chaetosphaerella unknown species	927	0.0289688
Paraprevotella unknown species	535	0.00977937				Ruania unknown species	1158	0.0256814	Pasteurella unknown species	857	0.0256841	Tympanopsis unknown species	820	0.025625
Bacteroides stercoris	338	0.00617837				Saccharopolyspora unknown species	1060	0.023508	Plasmodium unknown species	836	0.0250547	Geoglossum glabrum	356	0.011125
Phocaeicola coprophilus	327	0.0059773				Brachybacterium unknown species	1052	0.0233306	Prevotella nanceiensis	812	0.0243354	Echinosphaeria canescens	228	0.007125
Under 0.5%	0	0				Sphingomonas unknown species	918	0.0203588	Chaetosphaerella unknown species	802	0.0240357	Pseudomonas unknown species	220	0.006875
						Dietzia unknown species	808	0.0179193	Tympanopsis unknown species	760	0.022777	Scortechinia acanthostroma	170	0.0053125
						Brevibacterium unknown species	753	0.0166996	Prevotella melaninogenica	758	0.0227171	Under 0.5%	0	0
						Paracoccus alcaliphilus	668	0.0148145	Haemophilus haemolyticus	643	0.0192705
						Microbacterium unknown species	656	0.0145484	Haemophilus unknown species	448	0.0134264
						Aspergillus unknown species	654	0.014504	Neisseria cinerea	441	0.0132167
						Janibacter unknown species	620	0.01375	Streptococcus unknown species	432	0.0129469
						Massilia unknown species	578	0.0128185	Veillonella rogosae	396	0.011868
						Hemileia vastatrix	571	0.0126633	Morococcus cerebrosus	388	0.0116283
						Sphingobacterium unknown species	568	0.0125967	Prevotella aurantiaca	380	0.0113885
						Paracoccus unknown species	558	0.012375	Neisseria unknown species	364	0.010909
						Pedobacter unknown species	529	0.0117318	Geoglossum glabrum	321	0.00962028
						Nocardioides unknown species	483	0.0107117	Neisseria elongata	275	0.00824168
						Weissella unknown species	459	0.0101794	Alloprevotella unknown species	269	0.00806186
						Pseudomonas unknown species	431	0.00955845	Veillonella unknown species	268	0.00803189
						Corynebacterium casei	416	0.00922579	Neisseria sicca	265	0.00794198
						Corynebacterium xerosis	406	0.00900401	Bacteroides unknown species	252	0.00755237
						Under 0.5%	0	0	Neisseria flavescens	230	0.00689304
									Prevotellamassilia unknown species	214	0.00641352
									Prevotella pallens	210	0.00629364
									Streptococcus oralis	210	0.00629364
									Granulicatella elegans	204	0.00611383
									Under 0.5%	0	0

## Sheet: METAnnotatorX_Real_Samples
Taxonomic profiles obtained by analysis of real samples with METAnnotatorX.
Dog Faeces			Cheese			Cow Litter			Sputum			Vaginal Swab
Taxonomy	Number of reads	Relative Abundance	Taxonomy	Number of reads	Relative Abundance	Taxonomy	Number of reads	Relative Abundance	Taxonomy	Number of reads	Relative Abundance	Taxonomy	Number of reads	Relative Abundance
Prevotella copri	18299	0.242557	Lactococcus lactis	66317	0.743623	Staphylococcus xylosus	6599	0.101243	Salmonella enterica	1994	0.0429825	Lactobacillus jensenii	3780	0.104256
Bacteroides coprocola	3609	0.0478381	Lactobacillus diolivorans	3156	0.0353887	Saccharopolyspora rectivirgula	4433	0.0680117	Prevotellaceae unknown species	1739	0.0374857	Salmonella enterica	2465	0.0679869
Bacteroides plebeius	3439	0.0455847	Staphylococcus phage SPbeta-like	787	0.00882475	Staphylococcus unknown species	2989	0.0458576	Halolamina sediminis	1617	0.0348559	Lactobacillus iners	2051	0.0565684
Bacteroides unknown species	3225	0.0427481	Lactobacillus kefiri	756	0.00847714	Corynebacterium stationis	1531	0.0234888	Mycobacterium unknown species	1452	0.0312992	Mycobacterium unknown species	1690	0.0466117
Fusobacterium perfoetens	2696	0.0357361	Lactococcus phage 28201	719	0.00806226	Staphylococcus arlettae	1458	0.0223688	Streptococcus pneumoniae	1402	0.0302214	Escherichia coli	1596	0.0440191
Faecalibacterium prausnitzii	2339	0.031004	Lactobacillus paracasei	567	0.00635786	Ruania albidiflava	1410	0.0216324	Escherichia coli	1368	0.0294885	Streptococcus pneumoniae	1501	0.0413989
Bacteroides mediterraneensis	1956	0.0259272	Lactobacillus plantarum	565	0.00633543	Weissella hellenica	1321	0.020267	Paenibacillus odorifer	1076	0.0231942	Paenibacillus odorifer	1281	0.0353311
Bacteroides coprophilus	1810	0.0239919	Lactobacillus coryniformis	481	0.00539353	Corynebacterium unknown species	977	0.0149893	Sulfolobus acidocaldarius	918	0.0197883	Sulfolobus acidocaldarius	1050	0.0289599
Sutterella unknown species	1245	0.0165027	Lactococcus phage bIL286	467	0.00523654	Corynebacterium glyciniphilum	863	0.0132403	Porphyromonas somerae	867	0.018689	Enterobacter hormaechei	866	0.023885
Bacteroides barnesiae	1151	0.0152568	Under 0.5%	15366	0.172301	Aegilops tauschii	861	0.0132096	Haemophilus parainfluenzae	683	0.0147227	Homo sapiens	856	0.0236092
Bacteroides vulgatus	892	0.0118237				Dietzia timorensis	761	0.0116754	Homo sapiens	675	0.0145502	Bacillus cereus	763	0.0210442
Bacteroides massiliensis	884	0.0117176				Corynebacterium casei	635	0.00974225	Enterobacter hormaechei	667	0.0143778	Shigella sonnei	740	0.0204099
Bacteroides fragilis	868	0.0115055				Staphylococcus saprophyticus	577	0.00885241	Shigella sonnei	662	0.01427	Pan troglodytes	665	0.0183413
Bacteroides finegoldii	734	0.00972933				Corynebacterium variabile	507	0.00777846	Porphyromonas unknown species	644	0.013882	Acinetobacter baumannii	630	0.017376
Bacteroides salanitronis	694	0.00919912				Corynebacterium xerosis	440	0.00675054	Bacillus cereus	631	0.0136018	Virus Poxviridae unknown species	499	0.0137629
Bacteroides stercoris	611	0.00809894				Lactobacillus brevis	405	0.00621356	Prevotella melaninogenica	627	0.0135156	Nomascus leucogenys	447	0.0123287
Bacteroides ovatus	582	0.00771454				Massilia timonae	382	0.00586069	Prevotella unknown species	599	0.012912	Chlorocebus sabaeus	372	0.0102601
Paraprevotella xylaniphila	581	0.00770128				Aspergillus glaucus	357	0.00547714	Prevotella nanceiensis	579	0.0124809	Lactobacillus unknown species	346	0.00954298
Bacteroidales unknown species	494	0.00654808				Corynebacterium nuruki	356	0.0054618	Acinetobacter baumannii	545	0.011748	Gorilla gorilla	339	0.00934992
Fusobacterium mortiferum	491	0.00650831				Brachybacterium unknown species	344	0.00527769	Streptococcus mitis	544	0.0117264	Staphylococcus aureus	332	0.00915685
Paraprevotella clara	485	0.00642878				Brevibacterium linens	343	0.00526235	Pan troglodytes	528	0.0113815	Mycobacterium tuberculosis	323	0.00890862
Bacteroides thetaiotaomicron	479	0.00634925				Staphylococcus equorum	337	0.0051703	Virus Poxviridae unknown species	455	0.00980794	Paenibacillus amylolyticus	315	0.00868798
Prevotellamassilia timonensis	477	0.00632274				Brevibacterium epidermidis	330	0.0050629	Neisseria unknown species	441	0.00950615	Halolamina sediminis	303	0.00835701
Prevotella stercorea	435	0.00576602				Under 0.5%	36964	0.567106	Nomascus leucogenys	358	0.00771701	Papio anubis	301	0.00830185
Phascolarctobacterium succinatutens	409	0.00542138							Chlorocebus sabaeus	351	0.00756612	Streptococcus dysgalactiae	292	0.00805362
Fusobacterium ulcerans	397	0.00526232							Haemophilus unknown species	314	0.00676855	Pan paniscus	288	0.00794329
Sutterella wadsworthensis	385	0.00510326							Neisseria flavescens	293	0.00631588	Pseudomonas unknown species	276	0.00761232
Bacteroides caecimuris	384	0.00509							Gorilla gorilla	268	0.00577698	Enterococcus faecium	243	0.00670215
Under 0.5%	25391	0.336563							Mycobacterium tuberculosis	265	0.00571231	Chlamydia trachomatis	242	0.00667457
									Paenibacillus amylolyticus	260	0.00560454	Pseudomonas aeruginosa	234	0.00645393
									Pseudomonas unknown species	257	0.00553987	Virgibacillus profundi	230	0.0063436
									Prevotella aurantiaca	251	0.00541053	Pongo abelii	227	0.00626086
									Pan paniscus	241	0.00519497	Staphylococcus aureus	219	0.00604021
									Staphylococcus aureus	239	0.00515186	Cercocebus atys	211	0.00581957
									Papio anubis	238	0.00513031	Virus Iridoviridae unknown species	204	0.0056265
									Under 0.5%	22343	0.481624	Paenibacillus unknown species	192	0.00529553
												Bacillus wiedmannii	188	0.00518521
												Under 0.5%	9700	0.267535

## Sheet: Kraken2_Real_Samples
Taxonomic profiles obtained by analysis of real samples with Kraken 2.
Dog Faeces			Cheese			Cow Litter			Sputum			Vaginal Swab
Taxonomy	Number of reads	Relative Abundance	Taxonomy	Number of reads	Relative Abundance	Taxonomy	Number of reads	Relative Abundance	Taxonomy	Number of reads	Relative Abundance	Taxonomy	Number of reads	Relative Abundance
Faecalibacterium prausnitzii	1145	0.0740429	Lactococcus lactis	75348	0.846968	Staphylococcus xylosus	7652	0.219923	Homo sapiens	75186	0.836832	Homo sapiens	91677	0.93633
Bacteroides vulgatus	1016	0.065701	Lactobacillus coryniformis	545	0.00612621	Corynebacterium stationis	1623	0.046646	Haemophilus parainfluenzae	1706	0.018988	Lactobacillus jensenii	4745	0.0484624
Homo sapiens	818	0.0528971	Lactobacillus paracasei	505	0.00567658	Corynebacterium casei	657	0.0188826	Neisseria subflava	1648	0.0183425	Under 0.5%	1489	0.0152077
Bacteroides salanitronis	641	0.0414511	Lactobacillus plantarum	466	0.00523819	Brevibacterium linens	606	0.0174168	Prevotella melaninogenica	1286	0.0143134
Bacteroides fragilis	508	0.0328505	Under 0.5%	12098	0.135991	Corynebacterium xerosis	547	0.0157211	Prevotella sp. oral taxon 299	808	0.00899317
Fusobacterium mortiferum	396	0.0256079				Homo sapiens	480	0.0137955	Streptococcus mitis	787	0.00875943
Bacteroides thetaiotaomicron	381	0.0246379				Dietzia timorensis	473	0.0135943	Under 0.5%	8425	0.0937716
Paraprevotella xylaniphila	355	0.0229565				Aerococcus urinaeequi	387	0.0111226
Prevotella ruminicola	343	0.0221805				Corynebacterium variabile	276	0.0079324
Bacteroides caecimuris	331	0.0214046				Staphylococcus succinus	268	0.00770248
Butyricimonas faecalis	303	0.0195939				Staphylococcus cohnii	264	0.00758752
Prevotella intermedia	270	0.0174599				Saccharopolyspora erythraea	256	0.00735759
Bacteroides cellulosilyticus	245	0.0158432				Staphylococcus saprophyticus	252	0.00724263
Bacteroides caccae	243	0.0157139				Staphylococcus kloosii	245	0.00704144
Prevotella melaninogenica	238	0.0153906				Corynebacterium glyciniphilum	230	0.00661034
Bacteroides helcogenes	232	0.0150026				Rathayibacter festucae	203	0.00583434
Prevotella oris	231	0.0149379				Pantoea agglomerans	199	0.00571938
Bacteroides dorei	227	0.0146793				Staphylococcus aureus	197	0.0056619
Fusobacterium ulcerans	223	0.0144206				Massilia oculi	195	0.00560441
Fusobacterium varium	205	0.0132566				Weissella jogaejeotgali	175	0.0050296
Prevotella fusca	191	0.0123513				Under 0.5%	19609	0.563574
Bacteroides ovatus	181	0.0117046
Sutterella megalosphaeroides	155	0.0100233
Fusobacterium nucleatum	147	0.00950595
Prevotella denticola	138	0.00892395
Bacteroides heparinolyticus	137	0.00885929
Prevotella dentalis	130	0.00840662
Odoribacter splanchnicus	119	0.00769529
Bacteroides zoogleoformans	113	0.00730729
Prevotella jejuni	103	0.00666063
Fusobacterium periodonticum	102	0.00659596
Bacteroides coprosuis	93	0.00601397
Prevotella enoeca	84	0.00543197
Prevotella scopos	84	0.00543197
Blautia hansenii	81	0.00523797
Barnesiella viscericola	77	0.00497931
Under 0.5%	5178	0.334842

## Sheet: MetaPhlan3_Real_Samples
Taxonomic profiles obtained by analysis of real samples with MetaPhlAn 3.
Dog Faeces		Cheese		Cow Litter		Sputum		Vaginal Swab
Taxonomy	Relative Abundance	Taxonomy	Relative Abundance	Taxonomy	Relative Abundance	Taxonomy	Relative Abundance	Taxonomy	Relative Abundance
Prevotella copri	0.928604	Lactococcus lactis	0.736065	Staphylococcus arlettae	0.355274	Neisseria flavescens	0.570056	Lactobacillus iners	0.433005
Bacteroides plebeius	0.0521847	Lactococcus virus bIL67	0.151499	Staphylococcus xylosus	0.312571	Porphyromonas somerae	0.166178	Human endogenous retrovirus K	0.402296
Bacteroides coprocola	0.019211	Lactobacillus phage Lrm1	0.0340476	Saccharopolyspora rectivirgula	0.189554	Haemophilus sp HMSC71H05	0.141056	Lactobacillus jensenii	0.164699
Under 0.5%	0	Lactobacillus phage JCL1032	0.0278124	Weissella hellenica	0.048802	Streptococcus mitis	0.122711	Under 0.5%	0
		Lactobacillus phage J1	0.0245677	Salmonella virus FelixO1	0.0484107	Under 0.5%	0
		Lactobacillus diolivorans	0.0219581	Corynebacterium stationis	0.0453881
		Under 0.5%	0.0040509	Under 0.5%	0

## Sheet: Benchmark_BarPlot
	METAnnotatorX2					METAnnotatorX					Kraken 2					MetaPhlan 3
ID Species	Dog Faeces	Cheese	Cow Litter	Sputum	Vaginal Swab	Dog Faeces	Cheese	Cow Litter	Sputum	Vaginal Swab	Dog Faeces	Cheese	Cow Litter	Sputum	Vaginal Swab	Dog Faeces	Cheese	Cow Litter	Sputum	Vaginal Swab
Under 0.5%	0	0	0	0	0	0.336563	0.172301	0.567106	0.481624	0.267535	0.334842	0.135991	0.563574	0.0937716	0.0152077	0	0.0040509	0	0	0
Lactococcus lactis	0	0.89039	0	0	0	0	0.743623	0	0	0	0	0.846968	0	0	0	0	0.736065	0	0	0
Homo sapiens	0	0	0	0	0	0	0	0	0.0145502	0.0236092	0.0528971	0	0.0137955	0.836832	0.93633	0	0	0	0	0
Prevotella copri	0.368765	0	0	0	0	0.242557	0	0	0	0	0	0	0	0	0	0.928604	0	0	0	0
Staphylococcus xylosus	0	0	0.0555765	0	0	0	0	0.101243	0	0	0	0	0.219923	0	0	0	0	0.312571	0	0
Lactobacillus iners	0	0	0	0	0.101969	0	0	0	0	0.0565684	0	0	0	0	0	0	0	0	0	0.433005
Neisseria flavescens	0	0	0	0.00689304	0	0	0	0	0.00631588	0	0	0	0	0	0	0	0	0	0.570056	0
Geoglossum unknown species	0	0	0	0.225732	0.285156	0	0	0	0	0	0	0	0	0	0	0	0	0	0	0
Staphylococcus arlettae	0	0	0.110887	0	0	0	0	0.0223688	0	0	0	0	0	0	0	0	0	0.355274	0	0
Human endogenous retrovirus K	0	0	0	0	0	0	0	0	0	0	0	0	0	0	0	0	0	0	0	0.402296
Saccharopolyspora rectivirgula	0	0	0.0978466	0	0	0	0	0.0680117	0	0	0	0	0	0	0	0	0	0.189554	0	0
Lactobacillus jensenii	0	0	0	0	0	0	0	0	0	0.104256	0	0	0	0	0.0484624	0	0	0	0	0.164699
Scortechinia unknown species	0	0	0	0.128211	0.160844	0	0	0	0	0	0	0	0	0	0	0	0	0	0	0
Bacteroides unknown species	0.164769	0	0	0.00755237	0	0.0427481	0	0	0	0	0	0	0	0	0	0	0	0	0	0
Porphyromonas somerae	0	0	0	0	0	0	0	0	0.018689	0	0	0	0	0	0	0	0	0	0.166178	0
Streptococcus mitis	0	0	0	0.0263734	0	0	0	0	0.0117264	0	0	0	0	0.00875943	0	0	0	0	0.122711	0
Lactococcus virus bIL67	0	0	0	0	0	0	0	0	0	0	0	0	0	0	0	0	0.151499	0	0	0
Prevotella unknown species	0.0919078	0	0	0.0453742	0	0	0	0	0.012912	0	0	0	0	0	0	0	0	0	0	0
Corynebacterium stationis	0	0	0.0310927	0	0	0	0	0.0234888	0	0	0	0	0.046646	0	0	0	0	0.0453881	0	0
Lactobacillus mulieris	0	0	0	0	0.142469	0	0	0	0	0	0	0	0	0	0	0	0	0	0	0
Haemophilus sp HMSC71H05	0	0	0	0	0	0	0	0	0	0	0	0	0	0	0	0	0	0	0.141056	0
Virus Poxviridae unknown species	0	0	0	0.0542752	0.0623438	0	0	0	0.00980794	0.0137629	0	0	0	0	0	0	0	0	0	0
Phocaeicola unknown species	0.129983	0	0	0	0	0	0	0	0	0	0	0	0	0	0	0	0	0	0	0
Echinosphaeria unknown species	0	0	0	0.051458	0.0622813	0	0	0	0	0	0	0	0	0	0	0	0	0	0	0
Corynebacterium unknown species	0	0	0.0978909	0	0	0	0	0.0149893	0	0	0	0	0	0	0	0	0	0	0	0
Salmonella enterica	0	0	0	0	0	0	0	0	0.0429825	0.0679869	0	0	0	0	0	0	0	0	0	0
Lactobacillus diolivorans	0	0.0484876	0	0	0	0	0.0353887	0	0	0	0	0	0	0	0	0	0.0219581	0	0	0
Faecalibacterium prausnitzii	0	0	0	0	0	0.031004	0	0	0	0	0.0740429	0	0	0	0	0	0	0	0	0
Staphylococcus pseudoxylosus	0	0	0.100486	0	0	0	0	0	0	0	0	0	0	0	0	0	0	0	0	0
Bacteroides plebeius	0	0	0	0	0	0.0455847	0	0	0	0	0	0	0	0	0	0.0521847	0	0	0	0
Staphylococcus unknown species	0	0	0.0514515	0	0	0	0	0.0458576	0	0	0	0	0	0	0	0	0	0	0	0
Weissella hellenica	0	0	0.0269899	0	0	0	0	0.020267	0	0	0	0	0	0	0	0	0	0.048802	0	0
Hemileia unknown species	0	0	0.0928567	0	0	0	0	0	0	0	0	0	0	0	0	0	0	0	0	0
Mycobacterium unknown species	0	0	0	0	0	0	0	0	0.0312992	0.0466117	0	0	0	0	0	0	0	0	0	0
Bacteroides vulgatus	0	0	0	0	0	0.0118237	0	0	0	0	0.065701	0	0	0	0	0	0	0	0	0
Fusobacterium unknown species	0.0756028	0	0	0	0	0	0	0	0	0	0	0	0	0	0	0	0	0	0	0
Escherichia coli	0	0	0	0	0	0	0	0	0.0294885	0.0440191	0	0	0	0	0	0	0	0	0	0
Haemophilus parainfluenzae	0	0	0	0.0390805	0	0	0	0	0.0147227	0	0	0	0	0.018988	0	0	0	0	0	0
Streptococcus pneumoniae	0	0	0	0	0	0	0	0	0.0302214	0.0413989	0	0	0	0	0	0	0	0	0	0
Bacteroides coprocola	0	0	0	0	0	0.0478381	0	0	0	0	0	0	0	0	0	0.019211	0	0	0	0
Prevotella melaninogenica	0	0	0	0.0227171	0	0	0	0	0.0135156	0	0.0153906	0	0	0.0143134	0	0	0	0	0	0
Bertia unknown species	0	0	0	0.0290706	0.033875	0	0	0	0	0	0	0	0	0	0	0	0	0	0	0
Pasteurella unknown species	0	0	0	0.0256841	0.0351562	0	0	0	0	0	0	0	0	0	0	0	0	0	0	0
Paenibacillus odorifer	0	0	0	0	0	0	0	0	0.0231942	0.0353311	0	0	0	0	0	0	0	0	0	0
Plasmodium unknown species	0	0	0	0.0250547	0.030875	0	0	0	0	0	0	0	0	0	0	0	0	0	0	0
Chaetosphaerella unknown species	0	0	0	0.0240357	0.0289688	0	0	0	0	0	0	0	0	0	0	0	0	0	0	0
Neisseria subflava	0	0	0	0.0327269	0	0	0	0	0	0	0	0	0	0.0183425	0	0	0	0	0	0
Porphyromonas unknown species	0	0	0	0.0369826	0	0	0	0	0.013882	0	0	0	0	0	0	0	0	0	0	0
Bacteroides salanitronis	0	0	0	0	0	0.00919912	0	0	0	0	0.0414511	0	0	0	0	0	0	0	0	0
Sulfolobus acidocaldarius	0	0	0	0	0	0	0	0	0.0197883	0.0289599	0	0	0	0	0	0	0	0	0	0
Salmonella virus FelixO1	0	0	0	0	0	0	0	0	0	0	0	0	0	0	0	0	0	0.0484107	0	0
Tympanopsis unknown species	0	0	0	0.022777	0.025625	0	0	0	0	0	0	0	0	0	0	0	0	0	0	0
Phocaeicola coprocola	0.0457345	0	0	0	0	0	0	0	0	0	0	0	0	0	0	0	0	0	0	0
Bacteroides fragilis	0	0	0	0	0	0.0115055	0	0	0	0	0.0328505	0	0	0	0	0	0	0	0	0
Halolamina sediminis	0	0	0	0	0	0	0	0	0.0348559	0.00835701	0	0	0	0	0	0	0	0	0	0
Phocaeicola plebeius	0.0390444	0	0	0	0	0	0	0	0	0	0	0	0	0	0	0	0	0	0	0
Streptomyces unknown species	0	0	0.0389435	0	0	0	0	0	0	0	0	0	0	0	0	0	0	0	0	0
Enterobacter hormaechei	0	0	0	0	0	0	0	0	0.0143778	0.023885	0	0	0	0	0	0	0	0	0	0
Corynebacterium casei	0	0	0.00922579	0	0	0	0	0.00974225	0	0	0	0	0.0188826	0	0	0	0	0	0	0
Prevotellaceae unknown species	0	0	0	0	0	0	0	0	0.0374857	0	0	0	0	0	0	0	0	0	0	0
Prevotella nanceiensis	0	0	0	0.0243354	0	0	0	0	0.0124809	0	0	0	0	0	0	0	0	0	0	0
Fusobacterium perfoetens	0	0	0	0	0	0.0357361	0	0	0	0	0	0	0	0	0	0	0	0	0	0
Faecalibacterium unknown species	0.0354068	0	0	0	0	0	0	0	0	0	0	0	0	0	0	0	0	0	0	0
Shigella sonnei	0	0	0	0	0	0	0	0	0.01427	0.0204099	0	0	0	0	0	0	0	0	0	0
Bacillus cereus	0	0	0	0	0	0	0	0	0.0136018	0.0210442	0	0	0	0	0	0	0	0	0	0
Lactobacillus phage Lrm1	0	0	0	0	0	0	0	0	0	0	0	0	0	0	0	0	0.0340476	0	0	0
Fusobacterium mortiferum	0	0	0	0	0	0.00650831	0	0	0	0	0.0256079	0	0	0	0	0	0	0	0	0
Corynebacterium xerosis	0	0	0.00900401	0	0	0	0	0.00675054	0	0	0	0	0.0157211	0	0	0	0	0	0	0
Bacteroides thetaiotaomicron	0	0	0	0	0	0.00634925	0	0	0	0	0.0246379	0	0	0	0	0	0	0	0	0
Paraprevotella xylaniphila	0	0	0	0	0	0.00770128	0	0	0	0	0.0229565	0	0	0	0	0	0	0	0	0
Pan troglodytes	0	0	0	0	0	0	0	0	0.0113815	0.0183413	0	0	0	0	0	0	0	0	0	0
Sutterella unknown species	0.0131427	0	0	0	0	0.0165027	0	0	0	0	0	0	0	0	0	0	0	0	0	0
Pseudomonas unknown species	0	0	0.00955845	0	0.006875	0	0	0	0.00553987	0.00761232	0	0	0	0	0	0	0	0	0	0
Acinetobacter baumannii	0	0	0	0	0	0	0	0	0.011748	0.017376	0	0	0	0	0	0	0	0	0	0
Brachybacterium unknown species	0	0	0.0233306	0	0	0	0	0.00527769	0	0	0	0	0	0	0	0	0	0	0	0
Lactobacillus phage JCL1032	0	0	0	0	0	0	0	0	0	0	0	0	0	0	0	0	0.0278124	0	0	0
Bacteroides caecimuris	0	0	0	0	0	0.00509	0	0	0	0	0.0214046	0	0	0	0	0	0	0	0	0
Bacteroides mediterraneensis	0	0	0	0	0	0.0259272	0	0	0	0	0	0	0	0	0	0	0	0	0	0
Ruania unknown species	0	0	0.0256814	0	0	0	0	0	0	0	0	0	0	0	0	0	0	0	0	0
Dietzia timorensis	0	0	0	0	0	0	0	0.0116754	0	0	0	0	0.0135943	0	0	0	0	0	0	0
Lactobacillus phage J1	0	0	0	0	0	0	0	0	0	0	0	0	0	0	0	0	0.0245677	0	0	0
Bacteroides coprophilus	0	0	0	0	0	0.0239919	0	0	0	0	0	0	0	0	0	0	0	0	0	0
Saccharopolyspora unknown species	0	0	0.023508	0	0	0	0	0	0	0	0	0	0	0	0	0	0	0	0	0
Lactobacillus paracasei	0	0.0113588	0	0	0	0	0.00635786	0	0	0	0	0.00567658	0	0	0	0	0	0	0	0
Brevibacterium linens	0	0	0	0	0	0	0	0.00526235	0	0	0	0	0.0174168	0	0	0	0	0	0	0
Lactobacillus unknown species	0	0.0130351	0	0	0	0	0	0	0	0.00954298	0	0	0	0	0	0	0	0	0	0
Prevotella ruminicola	0	0	0	0	0	0	0	0	0	0	0.0221805	0	0	0	0	0	0	0	0	0
Ruania albidiflava	0	0	0	0	0	0	0	0.0216324	0	0	0	0	0	0	0	0	0	0	0	0
Lactobacillus kefiri	0	0.0129851	0	0	0	0	0.00847714	0	0	0	0	0	0	0	0	0	0	0	0	0
Geoglossum glabrum	0	0	0	0.00962028	0.011125	0	0	0	0	0	0	0	0	0	0	0	0	0	0	0
Neisseria unknown species	0	0	0	0.010909	0	0	0	0	0.00950615	0	0	0	0	0	0	0	0	0	0	0
Sphingomonas unknown species	0	0	0.0203588	0	0	0	0	0	0	0	0	0	0	0	0	0	0	0	0	0
Haemophilus unknown species	0	0	0	0.0134264	0	0	0	0	0.00676855	0	0	0	0	0	0	0	0	0	0	0
Nomascus leucogenys	0	0	0	0	0	0	0	0	0.00771701	0.0123287	0	0	0	0	0	0	0	0	0	0
Staphylococcus aureus	0	0	0	0	0	0	0	0	0.00515186	0.00915685	0	0	0.0056619	0	0	0	0	0	0	0
Corynebacterium glyciniphilum	0	0	0	0	0	0	0	0.0132403	0	0	0	0	0.00661034	0	0	0	0	0	0	0
Fusobacterium ulcerans	0	0	0	0	0	0.00526232	0	0	0	0	0.0144206	0	0	0	0	0	0	0	0	0
Butyricimonas faecalis	0	0	0	0	0	0	0	0	0	0	0.0195939	0	0	0	0	0	0	0	0	0
Bacteroides ovatus	0	0	0	0	0	0.00771454	0	0	0	0	0.0117046	0	0	0	0	0	0	0	0	0
Haemophilus haemolyticus	0	0	0	0.0192705	0	0	0	0	0	0	0	0	0	0	0	0	0	0	0	0
Lactobacillus coryniformis	0	0.00743076	0	0	0	0	0.00539353	0	0	0	0	0.00612621	0	0	0	0	0	0	0	0
Dietzia unknown species	0	0	0.0179193	0	0	0	0	0	0	0	0	0	0	0	0	0	0	0	0	0
Chlorocebus sabaeus	0	0	0	0	0	0	0	0	0.00756612	0.0102601	0	0	0	0	0	0	0	0	0	0
Prevotella intermedia	0	0	0	0	0	0	0	0	0	0	0.0174599	0	0	0	0	0	0	0	0	0
Prevotella aurantiaca	0	0	0	0.0113885	0	0	0	0	0.00541053	0	0	0	0	0	0	0	0	0	0	0
Brevibacterium unknown species	0	0	0.0166996	0	0	0	0	0	0	0	0	0	0	0	0	0	0	0	0	0
Lactococcus unknown species	0	0.0163126	0	0	0	0	0	0	0	0	0	0	0	0	0	0	0	0	0	0
Staphylococcus saprophyticus	0	0	0	0	0	0	0	0.00885241	0	0	0	0	0.00724263	0	0	0	0	0	0	0
Bacteroides cellulosilyticus	0	0	0	0	0	0	0	0	0	0	0.0158432	0	0	0	0	0	0	0	0	0
Bacteroides caccae	0	0	0	0	0	0	0	0	0	0	0.0157139	0	0	0	0	0	0	0	0	0
Corynebacterium variabile	0	0	0	0	0	0	0	0.00777846	0	0	0	0	0.0079324	0	0	0	0	0	0	0
Bacteroides barnesiae	0	0	0	0	0	0.0152568	0	0	0	0	0	0	0	0	0	0	0	0	0	0
Gorilla gorilla	0	0	0	0	0	0	0	0	0.00577698	0.00934992	0	0	0	0	0	0	0	0	0	0
Bacteroides helcogenes	0	0	0	0	0	0	0	0	0	0	0.0150026	0	0	0	0	0	0	0	0	0
Prevotella oris	0	0	0	0	0	0	0	0	0	0	0.0149379	0	0	0	0	0	0	0	0	0
Paracoccus alcaliphilus	0	0	0.0148145	0	0	0	0	0	0	0	0	0	0	0	0	0	0	0	0	0
Bacteroides dorei	0	0	0	0	0	0	0	0	0	0	0.0146793	0	0	0	0	0	0	0	0	0
Mycobacterium tuberculosis	0	0	0	0	0	0	0	0	0.00571231	0.00890862	0	0	0	0	0	0	0	0	0	0
Microbacterium unknown species	0	0	0.0145484	0	0	0	0	0	0	0	0	0	0	0	0	0	0	0	0	0
Aspergillus unknown species	0	0	0.014504	0	0	0	0	0	0	0	0	0	0	0	0	0	0	0	0	0
Paenibacillus amylolyticus	0	0	0	0	0	0	0	0	0.00560454	0.00868798	0	0	0	0	0	0	0	0	0	0
Bacteroides stercoris	0.00617837	0	0	0	0	0.00809894	0	0	0	0	0	0	0	0	0	0	0	0	0	0
Janibacter unknown species	0	0	0.01375	0	0	0	0	0	0	0	0	0	0	0	0	0	0	0	0	0
Parabacteroides unknown species	0.0137094	0	0	0	0	0	0	0	0	0	0	0	0	0	0	0	0	0	0	0
Papio anubis	0	0	0	0	0	0	0	0	0.00513031	0.00830185	0	0	0	0	0	0	0	0	0	0
Fusobacterium varium	0	0	0	0	0	0	0	0	0	0	0.0132566	0	0	0	0	0	0	0	0	0
Neisseria cinerea	0	0	0	0.0132167	0	0	0	0	0	0	0	0	0	0	0	0	0	0	0	0
Aegilops tauschii	0	0	0	0	0	0	0	0.0132096	0	0	0	0	0	0	0	0	0	0	0	0
Pan paniscus	0	0	0	0	0	0	0	0	0.00519497	0.00794329	0	0	0	0	0	0	0	0	0	0
Streptococcus unknown species	0	0	0	0.0129469	0	0	0	0	0	0	0	0	0	0	0	0	0	0	0	0
Massilia unknown species	0	0	0.0128185	0	0	0	0	0	0	0	0	0	0	0	0	0	0	0	0	0
Hemileia vastatrix	0	0	0.0126633	0	0	0	0	0	0	0	0	0	0	0	0	0	0	0	0	0
Sphingobacterium unknown species	0	0	0.0125967	0	0	0	0	0	0	0	0	0	0	0	0	0	0	0	0	0
Paracoccus unknown species	0	0	0.012375	0	0	0	0	0	0	0	0	0	0	0	0	0	0	0	0	0
Prevotella fusca	0	0	0	0	0	0	0	0	0	0	0.0123513	0	0	0	0	0	0	0	0	0
Veillonella rogosae	0	0	0	0.011868	0	0	0	0	0	0	0	0	0	0	0	0	0	0	0	0
Pedobacter unknown species	0	0	0.0117318	0	0	0	0	0	0	0	0	0	0	0	0	0	0	0	0	0
Bacteroides massiliensis	0	0	0	0	0	0.0117176	0	0	0	0	0	0	0	0	0	0	0	0	0	0
Morococcus cerebrosus	0	0	0	0.0116283	0	0	0	0	0	0	0	0	0	0	0	0	0	0	0	0
Lactobacillus plantarum	0	0	0	0	0	0	0.00633543	0	0	0	0	0.00523819	0	0	0	0	0	0	0	0
Aerococcus urinaeequi	0	0	0	0	0	0	0	0	0	0	0	0	0.0111226	0	0	0	0	0	0	0
Nocardioides unknown species	0	0	0.0107117	0	0	0	0	0	0	0	0	0	0	0	0	0	0	0	0	0
Weissella unknown species	0	0	0.0101794	0	0	0	0	0	0	0	0	0	0	0	0	0	0	0	0	0
Sutterella megalosphaeroides	0	0	0	0	0	0	0	0	0	0	0.0100233	0	0	0	0	0	0	0	0	0
Paraprevotella unknown species	0.00977937	0	0	0	0	0	0	0	0	0	0	0	0	0	0	0	0	0	0	0
Bacteroides finegoldii	0	0	0	0	0	0.00972933	0	0	0	0	0	0	0	0	0	0	0	0	0	0
Fusobacterium nucleatum	0	0	0	0	0	0	0	0	0	0	0.00950595	0	0	0	0	0	0	0	0	0
Prevotella sp. oral taxon 299	0	0	0	0	0	0	0	0	0	0	0	0	0	0.00899317	0	0	0	0	0	0
Prevotella denticola	0	0	0	0	0	0	0	0	0	0	0.00892395	0	0	0	0	0	0	0	0	0
Bacteroides heparinolyticus	0	0	0	0	0	0	0	0	0	0	0.00885929	0	0	0	0	0	0	0	0	0
Staphylococcus phage SPbeta-like	0	0	0	0	0	0	0.00882475	0	0	0	0	0	0	0	0	0	0	0	0	0
Prevotella dentalis	0	0	0	0	0	0	0	0	0	0	0.00840662	0	0	0	0	0	0	0	0	0
Neisseria elongata	0	0	0	0.00824168	0	0	0	0	0	0	0	0	0	0	0	0	0	0	0	0
Lactococcus phage 28201	0	0	0	0	0	0	0.00806226	0	0	0	0	0	0	0	0	0	0	0	0	0
Alloprevotella unknown species	0	0	0	0.00806186	0	0	0	0	0	0	0	0	0	0	0	0	0	0	0	0
Streptococcus dysgalactiae	0	0	0	0	0	0	0	0	0	0.00805362	0	0	0	0	0	0	0	0	0	0
Veillonella unknown species	0	0	0	0.00803189	0	0	0	0	0	0	0	0	0	0	0	0	0	0	0	0
Neisseria sicca	0	0	0	0.00794198	0	0	0	0	0	0	0	0	0	0	0	0	0	0	0	0
Staphylococcus succinus	0	0	0	0	0	0	0	0	0	0	0	0	0.00770248	0	0	0	0	0	0	0
Odoribacter splanchnicus	0	0	0	0	0	0	0	0	0	0	0.00769529	0	0	0	0	0	0	0	0	0
Staphylococcus cohnii	0	0	0	0	0	0	0	0	0	0	0	0	0.00758752	0	0	0	0	0	0	0
Saccharopolyspora erythraea	0	0	0	0	0	0	0	0	0	0	0	0	0.00735759	0	0	0	0	0	0	0
Bacteroides zoogleoformans	0	0	0	0	0	0	0	0	0	0	0.00730729	0	0	0	0	0	0	0	0	0
Echinosphaeria canescens	0	0	0	0	0.007125	0	0	0	0	0	0	0	0	0	0	0	0	0	0	0
Staphylococcus kloosii	0	0	0	0	0	0	0	0	0	0	0	0	0.00704144	0	0	0	0	0	0	0
Enterococcus faecium	0	0	0	0	0	0	0	0	0	0.00670215	0	0	0	0	0	0	0	0	0	0
Chlamydia trachomatis	0	0	0	0	0	0	0	0	0	0.00667457	0	0	0	0	0	0	0	0	0	0
Prevotella jejuni	0	0	0	0	0	0	0	0	0	0	0.00666063	0	0	0	0	0	0	0	0	0
Fusobacterium periodonticum	0	0	0	0	0	0	0	0	0	0	0.00659596	0	0	0	0	0	0	0	0	0
Bacteroidales unknown species	0	0	0	0	0	0.00654808	0	0	0	0	0	0	0	0	0	0	0	0	0	0
Pseudomonas aeruginosa	0	0	0	0	0	0	0	0	0	0.00645393	0	0	0	0	0	0	0	0	0	0
Paraprevotella clara	0	0	0	0	0	0.00642878	0	0	0	0	0	0	0	0	0	0	0	0	0	0
Prevotellamassilia unknown species	0	0	0	0.00641352	0	0	0	0	0	0	0	0	0	0	0	0	0	0	0	0
Virgibacillus profundi	0	0	0	0	0	0	0	0	0	0.0063436	0	0	0	0	0	0	0	0	0	0
Prevotellamassilia timonensis	0	0	0	0	0	0.00632274	0	0	0	0	0	0	0	0	0	0	0	0	0	0
Prevotella pallens	0	0	0	0.00629364	0	0	0	0	0	0	0	0	0	0	0	0	0	0	0	0
Streptococcus oralis	0	0	0	0.00629364	0	0	0	0	0	0	0	0	0	0	0	0	0	0	0	0
Pongo abelii	0	0	0	0	0	0	0	0	0	0.00626086	0	0	0	0	0	0	0	0	0	0
Lactobacillus brevis	0	0	0	0	0	0	0	0.00621356	0	0	0	0	0	0	0	0	0	0	0	0
Granulicatella elegans	0	0	0	0.00611383	0	0	0	0	0	0	0	0	0	0	0	0	0	0	0	0
Bacteroides coprosuis	0	0	0	0	0	0	0	0	0	0	0.00601397	0	0	0	0	0	0	0	0	0
Phocaeicola coprophilus	0.0059773	0	0	0	0	0	0	0	0	0	0	0	0	0	0	0	0	0	0	0
Massilia timonae	0	0	0	0	0	0	0	0.00586069	0	0	0	0	0	0	0	0	0	0	0	0
Rathayibacter festucae	0	0	0	0	0	0	0	0	0	0	0	0	0.00583434	0	0	0	0	0	0	0
Cercocebus atys	0	0	0	0	0	0	0	0	0	0.00581957	0	0	0	0	0	0	0	0	0	0
Prevotella stercorea	0	0	0	0	0	0.00576602	0	0	0	0	0	0	0	0	0	0	0	0	0	0
Pantoea agglomerans	0	0	0	0	0	0	0	0	0	0	0	0	0.00571938	0	0	0	0	0	0	0
Virus Iridoviridae unknown species	0	0	0	0	0	0	0	0	0	0.0056265	0	0	0	0	0	0	0	0	0	0
Massilia oculi	0	0	0	0	0	0	0	0	0	0	0	0	0.00560441	0	0	0	0	0	0	0
Aspergillus glaucus	0	0	0	0	0	0	0	0.00547714	0	0	0	0	0	0	0	0	0	0	0	0
Corynebacterium nuruki	0	0	0	0	0	0	0	0.0054618	0	0	0	0	0	0	0	0	0	0	0	0
Prevotella enoeca	0	0	0	0	0	0	0	0	0	0	0.00543197	0	0	0	0	0	0	0	0	0
Prevotella scopos	0	0	0	0	0	0	0	0	0	0	0.00543197	0	0	0	0	0	0	0	0	0
Phascolarctobacterium succinatutens	0	0	0	0	0	0.00542138	0	0	0	0	0	0	0	0	0	0	0	0	0	0
Scortechinia acanthostroma	0	0	0	0	0.0053125	0	0	0	0	0	0	0	0	0	0	0	0	0	0	0
Paenibacillus unknown species	0	0	0	0	0	0	0	0	0	0.00529553	0	0	0	0	0	0	0	0	0	0
Blautia hansenii	0	0	0	0	0	0	0	0	0	0	0.00523797	0	0	0	0	0	0	0	0	0
Lactococcus phage bIL286	0	0	0	0	0	0	0.00523654	0	0	0	0	0	0	0	0	0	0	0	0	0
Bacillus wiedmannii	0	0	0	0	0	0	0	0	0	0.00518521	0	0	0	0	0	0	0	0	0	0
Staphylococcus equorum	0	0	0	0	0	0	0	0.0051703	0	0	0	0	0	0	0	0	0	0	0	0
Sutterella wadsworthensis	0	0	0	0	0	0.00510326	0	0	0	0	0	0	0	0	0	0	0	0	0	0
Brevibacterium epidermidis	0	0	0	0	0	0	0	0.0050629	0	0	0	0	0	0	0	0	0	0	0	0
Weissella jogaejeotgali	0	0	0	0	0	0	0	0	0	0	0	0	0.0050296	0	0	0	0	0	0	0
Barnesiella viscericola	0	0	0	0	0	0	0	0	0	0	0.00497931	0	0	0	0	0	0	0	0	0

## Sheet: Normalization by Genome Size
Taxonomic profiles obtained by analysis of real samples with METAnnotatorX2 with genome size normalization.
Dog Faeces			Cheese			Cow Litter			Sputum			Vaginal Swab
Taxonomy	Normalized reads	Percentage	Taxonomy	Normalized reads	Percentage	Taxonomy	Normalized reads	Percentage	Taxonomy	Normalized reads	Percentage	Taxonomy	Normalized reads	Percentage					Dog Faeces	Cheese	Cow Litter	Sputum	Vaginal Swab
Prokaryote_Prevotella copri	5791.29	0.387849	Prokaryote_Lactococcus lactis	28076.1	0.89807	Eukaryota-Fungi_Aspergillus unknown_species	19.2289	0.474618	Eukaryota-Fungi_Geoglossum unknown_species	17.6472	0.441489	Eukaryota-Fungi_Geoglossum unknown_species	21.3795	0.442308				Eukaryota-Fungi_Aspergillus unknown_species	0	0	0.474618	0	0
Prokaryote_Fusobacterium unknown_species	1758.04	0.117738	Prokaryote_Lactobacillus diolivorans	1214.1	0.0388354	Eukaryota-Fungi_Hemileia unknown_species	18.7312	0.462333	Eukaryota-Fungi_Scortechinia unknown_species	8.93762	0.223597	Eukaryota-Fungi_Scortechinia unknown_species	10.7531	0.222465				Eukaryota-Fungi_Bertia unknown_species	0	0	0	0.104362	0.0964453
Prokaryote_Bacteroides unknown_species	1727.22	0.115674	Prokaryote_Lactococcus unknown_species	547.088	0.0174997	Eukaryota-Fungi_Hemileia vastatrix	2.55445	0.0630503	Eukaryota-Fungi_Echinosphaeria unknown_species	4.84528	0.121217	Eukaryota-Fungi_Echinosphaeria unknown_species	5.62413	0.116354				Eukaryota-Fungi_Chaetosphaerella unknown_species	0	0	0	0.0588807	0.056281
Prokaryote_Prevotella unknown_species	1690.22	0.113196	Prokaryote_Lactobacillus unknown_species	472.231	0.0151053	Prokaryote_Staphylococcus arlettae	2092.48	0.16373	Eukaryota-Fungi_Bertia unknown_species	4.17154	0.104362	Eukaryota-Fungi_Bertia unknown_species	4.6618	0.0964453				Eukaryota-Fungi_Echinosphaeria canescens	0	0	0	0	0.013311
Prokaryote_Phocaeicola unknown_species	1562.21	0.104623	Prokaryote_Lactobacillus kefiri	434.408	0.0138954	Prokaryote_Corynebacterium unknown_species	1691.74	0.132373	Eukaryota-Fungi_Chaetosphaerella unknown_species	2.35358	0.0588807	Eukaryota-Fungi_Chaetosphaerella unknown_species	2.72041	0.056281				Eukaryota-Fungi_Echinosphaeria unknown_species	0	0	0	0.121217	0.116354
Prokaryote_Faecalibacterium unknown_species	628.155	0.0420683	Prokaryote_Lactobacillus paracasei	309.806	0.00990976	Prokaryote_Staphylococcus pseudoxylosus	1598.76	0.125098	Eukaryota-Fungi_Tympanopsis unknown_species	1.26238	0.0315816	Eukaryota-Fungi_Tympanopsis unknown_species	1.36204	0.0281785				Eukaryota-Fungi_Geoglossum glabrum	0	0	0	0.018873	0.0173089
Prokaryote_Phocaeicola coprocola	588.075	0.0393841	Prokaryote_Lactobacillus coryniformis	208.98	0.00668464	Prokaryote_Saccharopolyspora rectivirgula	1134.04	0.0887348	Eukaryota-Fungi_Geoglossum glabrum	0.754391	0.018873	Eukaryota-Fungi_Geoglossum glabrum	0.836646	0.0173089				Eukaryota-Fungi_Geoglossum unknown_species	0	0	0	0.441489	0.442308
Prokaryote_Phocaeicola plebeius	483.518	0.0323818				Prokaryote_Staphylococcus xylosus	927.026	0.0725367	Eukaryota-Protist_Plasmodium unknown_species	35.0437	1	Eukaryota-Fungi_Echinosphaeria canescens	0.643403	0.013311				Eukaryota-Fungi_Hemileia unknown_species	0	0	0.462333	0	0
Prokaryote_Sutterella unknown_species	254.281	0.0170295				Prokaryote_Staphylococcus unknown_species	905.715	0.0708692	Prokaryote_Haemophilus parainfluenzae	618.06	0.10073	Eukaryota-Fungi_Scortechinia acanthostroma	0.355165	0.00734781				Eukaryota-Fungi_Hemileia vastatrix	0	0	0.0630503	0	0
Prokaryote_Parabacteroides unknown_species	143.922	0.00963862				Prokaryote_Weissella hellenica	676.014	0.0528958	Prokaryote_Porphyromonas unknown_species	540.726	0.0881267	Eukaryota-Protist_Plasmodium unknown_species	41.4152	1				Eukaryota-Fungi_Scortechinia acanthostroma	0	0	0	0	0.00734781
Prokaryote_Paraprevotella unknown_species	134.009	0.00897474				Prokaryote_Corynebacterium stationis	499.255	0.039065	Prokaryote_Prevotella unknown_species	508.949	0.0829477	Prokaryote_Lactobacillus mulieris	2758.73	0.482054				Eukaryota-Fungi_Scortechinia unknown_species	0	0	0	0.223597	0.222465
Prokaryote_Phocaeicola coprophilus	86.5742	0.00579797				Prokaryote_Brachybacterium unknown_species	298.008	0.0233181	Prokaryote_Neisseria subflava	496.953	0.0809926	Prokaryote_Lactobacillus iners	2447.59	0.427687				Eukaryota-Fungi_Tympanopsis unknown_species	0	0	0	0.0315816	0.0281785
Prokaryote_Bacteroides stercoris	84.2503	0.00564234				Prokaryote_Ruania unknown_species	279.977	0.0219073	Prokaryote_Streptococcus mitis	451.557	0.0735941	Prokaryote_Pasteurella unknown_species	478.743	0.0836545					Dog Faeces	Cheese	Cow Litter	Sputum	Vaginal Swab
						Prokaryote_Dietzia unknown_species	264.829	0.020722	Prokaryote_Pasteurella unknown_species	364.696	0.0594376	Prokaryote_Pseudomonas unknown_species	37.7967	0.00660451				Eukaryota-Protist_Plasmodium unknown_species	0	0	0	1	1
						Prokaryote_Sphingomonas unknown_species	221.151	0.0173043	Prokaryote_Haemophilus haemolyticus	335.556	0.0546884	Virus_Poxviridae unknown_species	10711.1	1					Dog Faeces	Cheese	Cow Litter	Sputum	Vaginal Swab
						Prokaryote_Streptomyces unknown_species	216.912	0.0169726	Prokaryote_Prevotella nanceiensis	306.871	0.0500134							Prokaryote_Alloprevotella unknown_species	0	0	0	0.0170557	0
						Prokaryote_Weissella unknown_species	212.645	0.0166388	Prokaryote_Prevotella melaninogenica	240.924	0.0392654							Prokaryote_Bacteroides stercoris	0.00564234	0	0	0	0
						Prokaryote_Janibacter unknown_species	192.327	0.0150489	Prokaryote_Haemophilus unknown_species	237.43	0.038696							Prokaryote_Bacteroides unknown_species	0.115674	0	0	0.00786974	0
						Prokaryote_Microbacterium unknown_species	188.616	0.0147586	Prokaryote_Neisseria cinerea	234.143	0.0381603							Prokaryote_Brachybacterium unknown_species	0	0	0.0233181	0	0
						Prokaryote_Brevibacterium unknown_species	179.842	0.014072	Prokaryote_Streptococcus unknown_species	211.469	0.0344649							Prokaryote_Brevibacterium unknown_species	0	0	0.014072	0	0
						Prokaryote_Corynebacterium xerosis	149.158	0.0116711	Prokaryote_Veillonella rogosae	181.061	0.029509							Prokaryote_Corynebacterium casei	0	0	0.010722	0	0
						Prokaryote_Saccharopolyspora unknown_species	148.383	0.0116105	Prokaryote_Neisseria unknown_species	168.21	0.0274146							Prokaryote_Corynebacterium stationis	0	0	0.039065	0	0
						Prokaryote_Paracoccus alcaliphilus	146.794	0.0114861	Prokaryote_Morococcus cerebrosus	159.009	0.025915							Prokaryote_Corynebacterium unknown_species	0	0	0.132373	0	0
						Prokaryote_Paracoccus unknown_species	138.553	0.0108413	Prokaryote_Prevotella aurantiaca	132.129	0.0215342							Prokaryote_Corynebacterium xerosis	0	0	0.0116711	0	0
						Prokaryote_Corynebacterium casei	137.028	0.010722	Prokaryote_Veillonella unknown_species	128.555	0.0209517							Prokaryote_Dietzia unknown_species	0	0	0.020722	0	0
						Prokaryote_Sphingobacterium unknown_species	109.486	0.00856691	Prokaryote_Granulicatella elegans	117.015	0.0190709							Prokaryote_Faecalibacterium unknown_species	0.0420683	0	0	0	0
						Prokaryote_Nocardioides unknown_species	108.533	0.00849234	Prokaryote_Neisseria elongata	115.165	0.0187694							Prokaryote_Fusobacterium unknown_species	0.117738	0	0	0	0
						Prokaryote_Pedobacter unknown_species	98.7788	0.00772911	Prokaryote_Streptococcus oralis	108.297	0.0176501							Prokaryote_Granulicatella elegans	0	0	0	0.0190709	0
						Prokaryote_Massilia unknown_species	89.9545	0.00703864	Prokaryote_Alloprevotella unknown_species	104.65	0.0170557							Prokaryote_Haemophilus haemolyticus	0	0	0	0.0546884	0
						Prokaryote_Pseudomonas unknown_species	74.0471	0.00579394	Prokaryote_Neisseria flavescens	103.052	0.0167953							Prokaryote_Haemophilus parainfluenzae	0	0	0	0.10073	0
									Prokaryote_Neisseria sicca	92.5144	0.0150779							Prokaryote_Haemophilus unknown_species	0	0	0	0.038696	0
									Prokaryote_Prevotella pallens	68.6784	0.0111931							Prokaryote_Janibacter unknown_species	0	0	0.0150489	0	0
									Prokaryote_Prevotellamassilia unknown_species	61.8195	0.0100752							Prokaryote_Lactobacillus coryniformis	0	0.00668464	0	0	0
									Prokaryote_Bacteroides unknown_species	48.287	0.00786974							Prokaryote_Lactobacillus diolivorans	0	0.0388354	0	0	0
									Virus_Poxviridae unknown_species	9723.18	1							Prokaryote_Lactobacillus iners	0	0	0	0	0.427687
																		Prokaryote_Lactobacillus kefiri	0	0.0138954	0	0	0
																		Prokaryote_Lactobacillus mulieris	0	0	0	0	0.482054
																		Prokaryote_Lactobacillus paracasei	0	0.00990976	0	0	0
																		Prokaryote_Lactobacillus unknown_species	0	0.0151053	0	0	0
																		Prokaryote_Lactococcus lactis	0	0.89807	0	0	0
																		Prokaryote_Lactococcus unknown_species	0	0.0174997	0	0	0
																		Prokaryote_Massilia unknown_species	0	0	0.00703864	0	0
																		Prokaryote_Microbacterium unknown_species	0	0	0.0147586	0	0
																		Prokaryote_Morococcus cerebrosus	0	0	0	0.025915	0
																		Prokaryote_Neisseria cinerea	0	0	0	0.0381603	0
																		Prokaryote_Neisseria elongata	0	0	0	0.0187694	0
																		Prokaryote_Neisseria flavescens	0	0	0	0.0167953	0
																		Prokaryote_Neisseria sicca	0	0	0	0.0150779	0
																		Prokaryote_Neisseria subflava	0	0	0	0.0809926	0
																		Prokaryote_Neisseria unknown_species	0	0	0	0.0274146	0
																		Prokaryote_Nocardioides unknown_species	0	0	0.00849234	0	0
																		Prokaryote_Parabacteroides unknown_species	0.00963862	0	0	0	0
																		Prokaryote_Paracoccus alcaliphilus	0	0	0.0114861	0	0
																		Prokaryote_Paracoccus unknown_species	0	0	0.0108413	0	0
																		Prokaryote_Paraprevotella unknown_species	0.00897474	0	0	0	0
																		Prokaryote_Pasteurella unknown_species	0	0	0	0.0594376	0.0836545
																		Prokaryote_Pedobacter unknown_species	0	0	0.00772911	0	0
																		Prokaryote_Phocaeicola coprocola	0.0393841	0	0	0	0
																		Prokaryote_Phocaeicola coprophilus	0.00579797	0	0	0	0
																		Prokaryote_Phocaeicola plebeius	0.0323818	0	0	0	0
																		Prokaryote_Phocaeicola unknown_species	0.104623	0	0	0	0
																		Prokaryote_Porphyromonas unknown_species	0	0	0	0.0881267	0
																		Prokaryote_Prevotella aurantiaca	0	0	0	0.0215342	0
																		Prokaryote_Prevotella copri	0.387849	0	0	0	0
																		Prokaryote_Prevotella melaninogenica	0	0	0	0.0392654	0
																		Prokaryote_Prevotella nanceiensis	0	0	0	0.0500134	0
																		Prokaryote_Prevotella pallens	0	0	0	0.0111931	0
																		Prokaryote_Prevotella unknown_species	0.113196	0	0	0.0829477	0
																		Prokaryote_Prevotellamassilia unknown_species	0	0	0	0.0100752	0
																		Prokaryote_Pseudomonas unknown_species	0	0	0.00579394	0	0.00660451
																		Prokaryote_Ruania unknown_species	0	0	0.0219073	0	0
																		Prokaryote_Saccharopolyspora rectivirgula	0	0	0.0887348	0	0
																		Prokaryote_Saccharopolyspora unknown_species	0	0	0.0116105	0	0
																		Prokaryote_Sphingobacterium unknown_species	0	0	0.00856691	0	0
																		Prokaryote_Sphingomonas unknown_species	0	0	0.0173043	0	0
																		Prokaryote_Staphylococcus arlettae	0	0	0.16373	0	0
																		Prokaryote_Staphylococcus pseudoxylosus	0	0	0.125098	0	0
																		Prokaryote_Staphylococcus unknown_species	0	0	0.0708692	0	0
																		Prokaryote_Staphylococcus xylosus	0	0	0.0725367	0	0
																		Prokaryote_Streptococcus mitis	0	0	0	0.0735941	0
																		Prokaryote_Streptococcus oralis	0	0	0	0.0176501	0
																		Prokaryote_Streptococcus unknown_species	0	0	0	0.0344649	0
																		Prokaryote_Streptomyces unknown_species	0	0	0.0169726	0	0
																		Prokaryote_Sutterella unknown_species	0.0170295	0	0	0	0
																		Prokaryote_Veillonella rogosae	0	0	0	0.029509	0
																		Prokaryote_Veillonella unknown_species	0	0	0	0.0209517	0
																		Prokaryote_Weissella hellenica	0	0	0.0528958	0	0
																		Prokaryote_Weissella unknown_species	0	0	0.0166388	0	0
																			Dog Faeces	Cheese	Cow Litter	Sputum	Vaginal Swab
																		Virus_Poxviridae unknown_species	0	0	0	1	1

## Sheet: Assembly_Illumina_Real_Datasets
Statistics of the assembly of Illumina reads constituting the five real matrices datasets.
Dog Faeces			Cheese			Cow Litter			Sputum			Vaginal Swab
Species for which contigs were assembled	Total length of the contigs	Total number of the contigs	Species for which contigs were assembled	Total length of the contigs	Total number of the contigs	Species for which contigs were assembled	Total length of the contigs	Total number of the contigs	Species for which contigs were assembled	Total length of the contigs	Total number of the contigs	Species for which contigs were assembled	Total length of the contigs	Total number of the contigs
141	39743905	2379	23	5935004	402	79	20328018	1380	9	95095	15	5	17837	168
Taxa ID	Genome_length	Contig_Counts	Taxa ID	Genome_length	Contig_Counts	Taxa ID	Genome_length	Contig_Counts	Taxa ID	Genome_length	Contig_Counts	Taxa ID	Genome_length	Contig_Counts
Prokaryote_Bacteroides_unknown_species	8558968	369	Prokaryote_Lactobacillus_diolivorans	2857873	154	Prokaryote_Corynebacterium_unknown_species	4454235	293	Prokaryote_Neisseria_subflava	22738	4	Prokaryote_Lactobacillus_mulieris	1396316	83
Prokaryote_Phocaeicola_unknown_species	6477742	348	Prokaryote_Lactococcus_lactis	2413485	167	Prokaryote_Saccharopolyspora_rectivirgula	3826441	99	Prokaryote_Prevotella_unknown_species	18546	3	Prokaryote_Lactobacillus_iners	885937	80
Prokaryote_Prevotella_copri	2975647	201	Prokaryote_Lactobacillus_kefiri	299534	43	Prokaryote_Staphylococcus_arlettae	2435251	101	Prokaryote_Porphyromonas_gingivalis	11854	1	Prokaryote_Lactobacillus_unknown_species	7103	1
Prokaryote_Phocaeicola_coprocola	2722428	172	Prokaryote_Lactobacillus_unknown_species	130169	11	Prokaryote_Corynebacterium_stationis	2204333	137	Prokaryote_Alloprevotella_unknown_species	10148	2	Eukaryota-Fungi_Geoglossum_unknown_species	6203	1
Prokaryote_Phocaeicola_plebeius	2615237	133	Virus_Siphoviridae_unknown_species	35605	3	Prokaryote_Staphylococcus_pseudoxylosus	1867457	169	Prokaryote_Porphyromonas_unknown_species	7307	1	NO_HIT	17837	3
Prokaryote_Sutterella_unknown_species	2483104	182	Prokaryote_Lactobacillus_brevis	31976	3	Prokaryote_Weissella_hellenica	1464450	74	Prokaryote_Prevotella_bivia	7107	1
Prokaryote_Fusobacterium_unknown_species	2081426	211	Prokaryote_Lactococcus_unknown_species	27894	3	Prokaryote_Ruania_unknown_species	1289878	159	Virus_Siphoviridae_unknown_species	6094	1
Prokaryote_Faecalibacterium_unknown_species	1904796	85	Prokaryote_Lactobacillus_parabuchneri	19023	2	Prokaryote_Staphylococcus_unknown_species	827174	88	Prokaryote_Prevotella_fusca	5764	1
Prokaryote_Phascolarctobacterium_unknown_species	1538630	78	Prokaryote_Lactiplantibacillus_plantarum	12407	1	Prokaryote_Dietzia_unknown_species	347882	54	Prokaryote_Neisseria_flavescens	5537	1
Prokaryote_Paraprevotella_unknown_species	1127030	18	Prokaryote_Lactobacillus_parafarraginis	11660	2	Prokaryote_Staphylococcus_xylosus	295119	44	NO_HIT	267772	40
Prokaryote_Parabacteroides_unknown_species	924070	92	Prokaryote_Lactobacillus_parakefiri	10005	1	Prokaryote_Aerococcus_urinaeequi	197074	31
Prokaryote_Prevotella_unknown_species	908781	59	Prokaryote_Lactobacillus_suebicus	9884	1	Prokaryote_Paracoccus_alcaliphilus	100009	16
Prokaryote_Lachnospira_unknown_species	672182	58	Prokaryote_Lactobacillus_buchneri	9657	1	Prokaryote_Microbacterium_unknown_species	77511	6
Prokaryote_Prevotellamassilia_unknown_species	565264	45	Virus_Siphoviridae_Lactococcus-phage-28201_PerdictedHost-bacteria	8876	1	Prokaryote_Haloactinobacterium_unknown_species	59722	6
Prokaryote_Bacteroides_uniformis	263127	18	Prokaryote_Liquorilactobacillus_nagelii	7375	1	Prokaryote_Staphylococcus_cohnii	54980	4
Prokaryote_Pseudoflavonifractor_unknown_species	193283	19	Prokaryote_Lactobacillus_sunkii	6904	1	Prokaryote_Brevibacterium_epidermidis	48146	8
Prokaryote_Mediterranea_unknown_species	168217	12	Prokaryote_Lactobacillus_helveticus	6745	1	Virus_Myoviridae_Escherichia-typing-phage-1_PerdictedHost-bacteria	44624	1
Prokaryote_Phocaeicola_vulgatus	157083	5	Prokaryote_Lactobacillus_hilgardii	6539	1	Virus_Myoviridae_Escherichia-phage-vB_EcoM-VpaE1_PerdictedHost-bacteria	33819	1
Prokaryote_Alistipes_unknown_species	155794	4	Prokaryote_Lactobacillus_hokkaidonensis	6275	1	Prokaryote_Brevibacterium_unknown_species	30571	5
Prokaryote_Bacteroides_xylanisolvens	129520	2	Prokaryote_Lactobacillus_paraplantarum	6013	1	Prokaryote_Corynebacterium_casei	29619	5
Prokaryote_Bacteroides_stercoris	124700	12	Prokaryote_Lactobacillus_coryniformis	5854	1	Prokaryote_Brachybacterium_ginsengisoli	28702	1
Prokaryote_Faecalibacterium_prausnitzii	121067	9	Prokaryote_Lactobacillus_backii	5693	1	Prokaryote_Streptomyces_unknown_species	28387	5
Prokaryote_Butyricimonas_unknown_species	105676	7	Prokaryote_Lactococcus_petauri	5558	1	Virus_Siphoviridae_unknown_species	27431	2
Prokaryote_Intestinimonas_unknown_species	102118	10	NO_HIT	19524	3	Eukaryota-Fungi_Aspergillus_cristatus	26398	3
Prokaryote_Duodenibacillus_unknown_species	94892	11				Prokaryote_Rhodococcus_unknown_species	25166	2
Prokaryote_Eubacterium_unknown_species	90676	9				Prokaryote_Georgenia_unknown_species	21506	3
Prokaryote_Flavonifractor_unknown_species	88967	9				Prokaryote_Weissella_unknown_species	20599	3
Prokaryote_Clostridium_unknown_species	85809	9				Prokaryote_Auraticoccus_unknown_species	20075	1
Prokaryote_Odoribacter_laneus	85475	3				Virus_Podoviridae_unknown_species	19910	2
Prokaryote_Subdoligranulum_unknown_species	85260	5				Prokaryote_Weissella_paramesenteroides	19891	1
Prokaryote_Parabacteroides_distasonis	83301	6				Prokaryote_Agromyces_unknown_species	18791	1
Prokaryote_Bacteroides_finegoldii	67897	1				Prokaryote_Sphingomonas_aerolata	16973	1
Prokaryote_Dysosmobacter_unknown_species	67396	5				Prokaryote_Pseudactinotalea_unknown_species	15753	2
Prokaryote_Odoribacter_unknown_species	65903	3				Prokaryote_Brachybacterium_unknown_species	14858	1
Prokaryote_Lachnotalea_unknown_species	65772	2				Prokaryote_Actinoplanes_unknown_species	13622	1
Prokaryote_Butyrivibrio_unknown_species	65699	4				Prokaryote_Jiangella_unknown_species	13274	2
Prokaryote_Marinifilum_unknown_species	57173	1				Eukaryota-Fungi_Hemileia_unknown_species	12598	2
Prokaryote_Bacteroides_kribbi	56520	2				Prokaryote_Pseudonocardia_unknown_species	12076	2
Virus_Myoviridae_Faecalibacterium-phage-FP_Brigit_PerdictedHost-bacteria	53028	3				Prokaryote_Frankia_unknown_species	11742	2
Prokaryote_Bacteroides_intestinalis	51378	2				Prokaryote_Dietzia_timorensis	10965	2
Prokaryote_Treponema_succinifaciens	50764	1				Prokaryote_Staphylococcus_nepalensis	10531	1
Prokaryote_Bacteroides_thetaiotaomicron	48555	5				Prokaryote_Staphylococcus_lentus	10349	2
Prokaryote_Acholeplasma_unknown_species	43567	6				Prokaryote_Weissella_confusa	9657	1
Prokaryote_Phocaeicola_dorei	41556	3				Prokaryote_Staphylococcus_gallinarum	8773	1
Prokaryote_Collinsella_unknown_species	41310	4				Prokaryote_Mobilicoccus_unknown_species	8432	1
Prokaryote_Paraprevotella_xylaniphila	39502	1				Prokaryote_Prauserella_unknown_species	8247	1
Prokaryote_Blautia_unknown_species	36629	3				Prokaryote_Beutenbergia_unknown_species	7931	1
Prokaryote_Phocaeicola_massiliensis	36144	4				Prokaryote_Corynebacterium_dentalis	7752	1
Prokaryote_Ruminococcus_unknown_species	35475	4				Prokaryote_Knoellia_unknown_species	7576	1
Prokaryote_Fournierella_unknown_species	34952	4				Prokaryote_Staphylococcus_delphini	7286	1
Prokaryote_Cetobacterium_unknown_species	33337	4				Prokaryote_Staphylococcus_equorum	7276	1
Prokaryote_Faecalimonas_unknown_species	31705	1				Prokaryote_Fundicoccus_ignavus	7213	1
Prokaryote_Bacteroides_cellulosilyticus	26034	2				Prokaryote_Bogoriella_unknown_species	7088	1
Prokaryote_Holdemanella_unknown_species	24123	2				Prokaryote_Weissella_jogaejeotgali	6982	1
Prokaryote_Streptobacillus_unknown_species	23856	3				Prokaryote_Sphingomonas_aurantiaca	6935	1
Prokaryote_Acetobacteroides_unknown_species	23137	1				Prokaryote_Kocuria_unknown_species	6792	1
Prokaryote_Bacteroides_acidifaciens	22522	2				Prokaryote_Kytococcus_unknown_species	6755	1
Prokaryote_Gemmiger_unknown_species	22347	2				Prokaryote_Jeotgalicoccus_unknown_species	6746	1
Prokaryote_Hungatella_unknown_species	21952	2				Prokaryote_Corynebacterium_variabile	6701	1
Prokaryote_Alloprevotella_unknown_species	20521	3				Prokaryote_Ponticoccus_unknown_species	6431	1
Prokaryote_Evtepia_unknown_species	20403	3				Prokaryote_Weissella_cibaria	6247	1
Prokaryote_Faecalibacillus_unknown_species	20388	3				Prokaryote_Amycolatopsis_unknown_species	6185	1
Prokaryote_Petrimonas_unknown_species	20187	1				Eukaryota-Fungi_Hemileia_vastatrix	6178	1
Prokaryote_Staphylococcus_unknown_species	20102	1				Eukaryota-Fungi_Aspergillus_unknown_species	5873	1
Prokaryote_Prevotella_stercorea	19596	2				Prokaryote_Streptosporangium_unknown_species	5674	1
Prokaryote_Bacteroides_fluxus	18404	2				Prokaryote_Cellulomonas_unknown_species	5655	1
Eukaryota-Protist_Blastocystis_unknown_species	18276	1				Prokaryote_Phytoactinopolyspora_unknown_species	5650	1
Prokaryote_Paraburkholderia_unknown_species	17929	1				Prokaryote_Janibacter_unknown_species	5628	1
Prokaryote_Oscillibacter_unknown_species	17042	2				Prokaryote_Actinorugispora_unknown_species	5589	1
Prokaryote_Anaerosacchriphilus_unknown_species	16957	1				Prokaryote_Saccharopolyspora_unknown_species	5578	1
Prokaryote_Megamonas_unknown_species	16790	2				Eukaryota-Fungi_Bertia_unknown_species	5513	1
Prokaryote_Ruthenibacterium_unknown_species	16582	2				Prokaryote_Sphingobacterium_unknown_species	5451	1
Virus_Siphoviridae_unknown_species	16580	1				Prokaryote_Gemmobacter_unknown_species	5336	1
Prokaryote_Odoribacter_splanchnicus	15296	2				Prokaryote_Actinomadura_unknown_species	5310	1
Prokaryote_Prevotellamassilia_timonensis	15289	1				Prokaryote_Leuconostoc_unknown_species	5271	1
Prokaryote_Anaerotruncus_unknown_species	15227	2				Prokaryote_Myceligenerans_unknown_species	5197	1
Prokaryote_Alistipes_onderdonkii	14702	1				Prokaryote_Microlunatus_unknown_species	5112	1
Prokaryote_Anaerobutyricum_unknown_species	14331	1				Virus_Myoviridae_unknown_species	5078	1
Prokaryote_Harryflintia_unknown_species	14199	1				Virus_Herelleviridae_unknown_species	5028	1
Prokaryote_Gordonibacter_unknown_species	14095	1				NO_HIT	1164064	128
Prokaryote_Bacteroides_faecis	13396	1
Prokaryote_Rikenella_unknown_species	13309	1
Prokaryote_Eggerthia_unknown_species	13142	1
Prokaryote_Massilibacteroides_unknown_species	13063	2
Prokaryote_Dysgonomonas_unknown_species	12704	2
Prokaryote_Parasutterella_unknown_species	12378	2
Prokaryote_Oxobacter_unknown_species	12138	1
Prokaryote_Roseburia_inulinivorans	11904	1
Prokaryote_Papillibacter_unknown_species	11688	1
Prokaryote_Parabacteroides_merdae	11667	2
Prokaryote_Blautia_wexlerae	11260	1
Prokaryote_Lachnoanaerobaculum_unknown_species	11050	2
Prokaryote_Eisenbergiella_massiliensis	10920	1
Prokaryote_Phocaeicola_barnesiae	10606	2
Prokaryote_Hallella_unknown_species	10365	1
Prokaryote_Acidovorax_unknown_species	10143	1
Prokaryote_Levyella_unknown_species	9956	1
Virus_Podoviridae_unknown_species	9813	1
Prokaryote_Turicibacter_unknown_species	9723	1
Prokaryote_Longibaculum_unknown_species	9541	1
Prokaryote_Pseudoruminococcus_unknown_species	9527	1
Prokaryote_Acetitomaculum_unknown_species	9518	1
Prokaryote_Prevotella_ihumii	9246	1
Prokaryote_Hespellia_unknown_species	9210	1
Prokaryote_Methylotenera_unknown_species	8617	1
Prokaryote_Bacteroides_bouchesdurhonensis	8547	1
Prokaryote_Chitinimonas_unknown_species	8063	1
Prokaryote_Millionella_unknown_species	7850	1
Prokaryote_Bacteroides_ilei	7775	1
Prokaryote_Prevotella_dentalis	7516	1
Prokaryote_Catenibacillus_unknown_species	7515	1
Prokaryote_Faecalibacillus_faecis	7245	1
Prokaryote_Angelakisella_unknown_species	7092	1
Prokaryote_Paraclostridium_unknown_species	7075	1
Prokaryote_Bordetella_unknown_species	6897	1
Prokaryote_Campylobacter_jejuni	6834	1
Prokaryote_Beduini_unknown_species	6736	1
Prokaryote_Vagococcus_unknown_species	6686	1
Prokaryote_Massilia_unknown_species	6617	1
Prokaryote_Bacteroides_mediterraneensis	6577	1
Prokaryote_Turicimonas_unknown_species	6413	1
Prokaryote_Coprococcus_unknown_species	6255	1
Prokaryote_Enterocloster_unknown_species	6254	1
Prokaryote_Alistipes_megaguti	6228	1
Prokaryote_Bacteroides_togonis	6074	1
Prokaryote_Sutterella_wadsworthensis	6007	1
Prokaryote_Anaerosporobacter_mobilis	5713	1
Prokaryote_Collinsella_intestinalis	5648	1
Prokaryote_Coprobacter_unknown_species	5608	1
Prokaryote_Parabacteroides_timonensis	5591	1
Prokaryote_Defluviitalea_unknown_species	5578	1
Prokaryote_Anaerorhabdus_unknown_species	5512	1
Prokaryote_Butyricimonas_virosa	5450	1
Prokaryote_Paramuribaculum_intestinale	5439	1
Prokaryote_Criibacterium_unknown_species	5423	1
Eukaryota-Protist_Blastocystis_sp.	5407	1
Prokaryote_Hungateiclostridium_unknown_species	5378	1
Prokaryote_Johnsonella_unknown_species	5311	1
Prokaryote_Cupriavidus_unknown_species	5231	1
Prokaryote_Mesosutterella_unknown_species	5074	1
Prokaryote_Bacillus_unknown_species	5003	1
NO_HIT	10869552	1103

## Sheet: Assembly_Nanopore_Real_Datasets
Statistics of the assembly of Nanopore reads constituting the five real matrices datasets.
Dog Faeces			Cheese			Cow Litter			Sputum			Vaginal Swab
Species for which contigs were assembled	Total length of the contigs	Total number of the contigs	Species for which contigs were assembled	Total length of the contigs	Total number of the contigs	Species for which contigs were assembled	Total length of the contigs	Total number of the contigs	Species for which contigs were assembled	Total length of the contigs	Total number of the contigs	Species for which contigs were assembled	Total length of the contigs	Total number of the contigs
8	1280124	109	8	1286774	120	10	78487	9	13	741499	43	5	1390856	138
Taxa ID	Genome_length	Contig_Counts	Taxa ID	Genome_length	Contig_Counts	Taxa ID	Genome_length	Contig_Counts	Taxa ID	Genome_length	Contig_Counts	Taxa ID	Genome_length	Contig_Counts
Prokaryote_Prevotella_copri	1005044	82	Prokaryote_Lactobacillus_mulieris	554496	53	Prokaryote_Sphingomonas_aurantiaca	23635	2	Prokaryote_Streptococcus_mitis	385694	22	Prokaryote_Lactobacillus_mulieris	612506	61
Prokaryote_Prevotella_unknown_species	178766	15	Prokaryote_Lactobacillus_iners	534493	49	Eukaryota-Fungi_Cladosporium_sp.	14120	1	Eukaryota-Fungi_Geoglossum_unknown_species	159680	8	Prokaryote_Lactobacillus_iners	509488	55
Prokaryote_Phocaeicola_unknown_species	44577	5	Eukaryota-Fungi_Geoglossum_unknown_species	159780	14	Prokaryote_Sphingomonas_unknown_species	11707	1	Prokaryote_Streptococcus_unknown_species	52927	3	Eukaryota-Fungi_Geoglossum_unknown_species	213682	17
Prokaryote_Bacteroides_unknown_species	31687	4	Eukaryota-Fungi_Colletotrichum_capsici	13968	1	Prokaryote_Staphylococcus_unknown_species	6428	1	Prokaryote_Gemella_haemolysans	35351	3	Prokaryote_Lactobacillus_unknown_species	33488	4
Prokaryote_Odoribacter_unknown_species	8498	1	Prokaryote_Lactobacillus_unknown_species	12666	2	Prokaryote_Pedobacter_agri	5865	1	Prokaryote_Streptococcus_chosunense	33804	1	Eukaryota-Fungi_Colletotrichum_capsici	21692	1
Prokaryote_Butyricimonas_faecalis	6490	1	Prokaryote_Atopobium_minutum	11371	1	Prokaryote_Sphingomonas_faeni	5856	1	Prokaryote_Streptococcus_pseudopneumoniae	22946	1	NO_HIT	227072	21
Prokaryote_Phocaeicola_coprocola	5062	1	NO_HIT	230878	20	Prokaryote_Frigoribacterium_faeni	5600	1	Eukaryota-Fungi_Aspergillus_parasiticus	21402	1
NO_HIT	82506	11				Prokaryote_Frigoribacterium_unknown_species	5276	1	Prokaryote_Granulicatella_elegans	11544	1
						NO_HIT	7881	1	Prokaryote_Neisseria_subflava	7041	1
									Prokaryote_Neisseria_cinerea	6043	1
									Prokaryote_Prevotella_unknown_species	5067	1
									NO_HIT	225235	13

## Sheet: Assembly_Hybrid_Real_Datasets
Statistics of the hybrid assembly of Illumina and Nanopore reads constituting the five real matrices datasets.
Dog Faeces			Cheese			Cow Litter			Sputum			Vaginal Swab
Species for which contigs were assembled	Total length of the contigs	Total number of the contigs	Species for which contigs were assembled	Total length of the contigs	Total number of the contigs	Species for which contigs were assembled	Total length of the contigs	Total number of the contigs	Species for which contigs were assembled	Total length of the contigs	Total number of the contigs	Species for which contigs were assembled	Total length of the contigs	Total number of the contigs
144	41395588	2203	23	10224679	611	79	19285667	1217	74	8196689	877	4	2912516	45
Taxa ID	Genome_length	Contig_Counts	Taxa ID	Genome_length	Contig_Counts	Taxa ID	Genome_length	Contig_Counts	Taxa ID	Genome_length	Contig_Counts	Taxa ID	Genome_length	Contig_Counts
Prokaryote_Bacteroides_unknown_species	8144881	334	Prokaryote_Lactobacillus_diolivorans	3228817	59	Prokaryote_Corynebacterium_unknown_species	4417064	249	Prokaryote_Prevotella_unknown_species	980943	108	Prokaryote_Lactobacillus_mulieris	1599973	17
Prokaryote_Phocaeicola_unknown_species	6446925	296	Prokaryote_Lactococcus_lactis	2664921	139	Prokaryote_Saccharopolyspora_rectivirgula	3884795	68	Prokaryote_Granulicatella_unknown_species	588908	51	Prokaryote_Lactobacillus_iners	1286280	25
Prokaryote_Prevotella_copri	3567842	184	Prokaryote_Lactobacillus_kefiri	2006774	153	Prokaryote_Staphylococcus_arlettae	2513248	85	Prokaryote_Prevotella_nanceiensis	567467	52	Eukaryota-Fungi_Colletotrichum_capsici	14120	1
Prokaryote_Phocaeicola_coprocola	2867478	148	Prokaryote_Lactobacillus_paracasei	1463853	163	Prokaryote_Corynebacterium_stationis	2253303	108	Prokaryote_Rothia_unknown_species	546019	39	Eukaryota-Fungi_Geoglossum_unknown_species	12143	2
Prokaryote_Phocaeicola_plebeius	2797326	118	Prokaryote_Lactobacillus_coryniformis	339181	46	Prokaryote_Staphylococcus_pseudoxylosus	1838092	165	Prokaryote_Gemella_unknown_species	504914	38	NO_HIT	381659	53
Prokaryote_Sutterella_unknown_species	2521957	178	Prokaryote_Enterococcus_italicus	112654	16	Prokaryote_Ruania_unknown_species	1164038	141	Prokaryote_Veillonella_unknown_species	451036	47
Prokaryote_Fusobacterium_unknown_species	2287232	207	Prokaryote_Lactococcus_unknown_species	75574	5	Prokaryote_Staphylococcus_unknown_species	844764	86	Prokaryote_Porphyromonas_unknown_species	431870	55
Prokaryote_Faecalibacterium_unknown_species	2064770	67	Prokaryote_Lactobacillus_parabuchneri	51571	4	Prokaryote_Staphylococcus_xylosus	421857	52	Prokaryote_Streptococcus_unknown_species	403638	47
Prokaryote_Phascolarctobacterium_unknown_species	1544030	78	Prokaryote_Lactiplantibacillus_plantarum	50210	2	Prokaryote_Dietzia_unknown_species	340881	52	Prokaryote_Neisseria_subflava	390007	56
Prokaryote_Paraprevotella_unknown_species	1271405	15	Prokaryote_Lactobacillus_brevis	49527	2	Prokaryote_Aerococcus_urinaeequi	216593	34	Prokaryote_Neisseria_unknown_species	360118	46
Prokaryote_Parabacteroides_unknown_species	925079	94	Prokaryote_Lactobacillus_unknown_species	41409	6	Prokaryote_Sphingomonas_unknown_species	193211	29	Prokaryote_Haemophilus_unknown_species	333551	43
Prokaryote_Prevotella_unknown_species	925057	61	Prokaryote_Lactobacillus_sunkii	28356	1	Prokaryote_Paracoccus_alcaliphilus	113247	18	Prokaryote_Haemophilus_parainfluenzae	331585	49
Prokaryote_Lachnospira_unknown_species	682873	56	Prokaryote_Enterococcus_unknown_species	24171	3	Prokaryote_Brachybacterium_unknown_species	81950	2	Prokaryote_Veillonella_rogosae	248399	22
Prokaryote_Prevotellamassilia_unknown_species	605650	44	Prokaryote_Lactobacillus_buchneri	17789	2	Prokaryote_Microbacterium_unknown_species	77342	5	Prokaryote_Granulicatella_elegans	240222	22
Prokaryote_Bacteroides_stercoris	308786	13	Prokaryote_Lactobacillus_helveticus	14239	2	Prokaryote_Sphingomonas_aerolata	65205	5	Prokaryote_Neisseria_cinerea	137434	20
Prokaryote_Bacteroides_acidifaciens	247346	3	Prokaryote_Lactobacillus_hilgardii	11242	1	Prokaryote_Staphylococcus_cohnii	56732	4	Prokaryote_Prevotellamassilia_unknown_species	130881	9
Prokaryote_Faecalibacterium_prausnitzii	199370	10	Prokaryote_Lactobacillus_backii	8032	1	Prokaryote_Haloactinobacterium_unknown_species	51487	6	Prokaryote_Alloprevotella_unknown_species	124960	13
Prokaryote_Pseudoflavonifractor_unknown_species	187411	18	Prokaryote_Lactobacillus_rhamnosus	7113	1	Prokaryote_Brevibacterium_unknown_species	41199	7	Prokaryote_Bacteroides_unknown_species	114784	11
Prokaryote_Bacteroides_uniformis	185591	13	Prokaryote_Lactobacillus_sakei	6266	1	Prokaryote_Brevibacterium_epidermidis	40678	7	Prokaryote_Neisseria_sicca	110332	15
Prokaryote_Phocaeicola_vulgatus	156525	5	Prokaryote_Lactobacillus_pentosus	6179	1	Prokaryote_Corynebacterium_casei	39254	7	Prokaryote_Gemella_haemolysans	85728	10
Prokaryote_Mediterranea_unknown_species	144076	10	Prokaryote_Lactobacillus_otakiensis	5988	1	Prokaryote_Rhizobium_unknown_species	38459	6	Prokaryote_Streptococcus_mitis	78947	8
Prokaryote_Butyricimonas_unknown_species	129018	7	Prokaryote_Lactococcus_petauri	5558	1	Eukaryota-Fungi_Aspergillus_cristatus	30856	2	Prokaryote_Rothia_mucilaginosa	64209	5
Prokaryote_Pedobacter_unknown_species	111387	1	Prokaryote_Lactobacillus_zeae	5255	1	Eukaryota-Fungi_Hemileia_unknown_species	29585	5	Prokaryote_Morococcus_unknown_species	61616	7
Prokaryote_Odoribacter_laneus	109793	4	NO_HIT	23196	4	Prokaryote_Georgenia_unknown_species	26469	4	Prokaryote_Neisseria_flavescens	61463	7
Prokaryote_Parabacteroides_distasonis	105486	6				Prokaryote_Rhodococcus_unknown_species	25166	2	Prokaryote_Prevotella_melaninogenica	59763	8
Prokaryote_Bacteroides_intestinalis	105138	2				Prokaryote_Jiangella_unknown_species	22407	3	Prokaryote_Mediterranea_unknown_species	50119	5
Prokaryote_Alistipes_unknown_species	97404	4				Prokaryote_Neorhizobium_unknown_species	21733	3	Prokaryote_Fusobacterium_unknown_species	44991	5
Prokaryote_Eubacterium_unknown_species	90676	9				Prokaryote_Streptosporangium_unknown_species	20802	1	Prokaryote_Phocaeicola_unknown_species	38598	3
Prokaryote_Flavonifractor_unknown_species	88967	9				Prokaryote_Streptomyces_unknown_species	17771	3	Prokaryote_Haemophilus_haemolyticus	37565	6
Prokaryote_Intestinimonas_unknown_species	87837	9				Prokaryote_Pseudactinotalea_unknown_species	16363	2	Eukaryota-Fungi_Tympanopsis_unknown_species	34148	3
Prokaryote_Bacteroides_finegoldii	85770	2				Prokaryote_Pedobacter_unknown_species	16132	2	Prokaryote_Streptococcus_pseudopneumoniae	28242	3
Prokaryote_Clostridium_unknown_species	84951	9				Prokaryote_Pseudomonas_unknown_species	14635	1	Prokaryote_Eubacterium_unknown_species	27359	3
Prokaryote_Duodenibacillus_unknown_species	84476	10				Prokaryote_Pedobacter_suwonensis	13136	1	Prokaryote_Chryseobacterium_unknown_species	27191	3
Prokaryote_Bacteroides_xylanisolvens	79257	2				Prokaryote_Staphylococcus_vitulinus	12810	1	Virus_Siphoviridae_unknown_species	25528	3
Prokaryote_Dysosmobacter_unknown_species	67396	5				Prokaryote_Staphylococcus_nepalensis	12645	1	Prokaryote_Neisseria_elongata	24054	4
Prokaryote_Treponema_succinifaciens	67358	1				Eukaryota-Fungi_Hemileia_vastatrix	11952	2	Prokaryote_Prevotella_bivia	23202	2
Prokaryote_Phocaeicola_dorei	66793	5				Prokaryote_Pseudonocardia_unknown_species	11796	2	Prokaryote_Peptostreptococcus_unknown_species	21617	1
Prokaryote_Lachnotalea_unknown_species	65772	2				Prokaryote_Frankia_unknown_species	11742	2	Prokaryote_Streptococcus_oralis	20311	3
Prokaryote_Phocaeicola_massiliensis	61232	4				Prokaryote_Dietzia_timorensis	11522	2	Prokaryote_Riemerella_unknown_species	19977	2
Prokaryote_Butyrivibrio_unknown_species	60653	4				Prokaryote_Leuconostoc_unknown_species	11182	2	Prokaryote_Haemophilus_influenzae	18747	2
Prokaryote_Bacteroides_thetaiotaomicron	55544	4				Eukaryota-Fungi_Parastagonospora_unknown_species	10943	1	Prokaryote_Capnocytophaga_unknown_species	17482	2
Prokaryote_Marinifilum_unknown_species	55118	1				Prokaryote_Staphylococcus_lentus	10349	2	Prokaryote_Paraprevotella_unknown_species	17285	2
Prokaryote_Subdoligranulum_unknown_species	53285	4				Eukaryota-Fungi_Tympanopsis_unknown_species	8756	1	Prokaryote_Morococcus_cerebrosus	16779	2
Virus_Myoviridae_Faecalibacterium-phage-FP_Brigit_PerdictedHost-bacteria	53028	3				Prokaryote_Mobilicoccus_unknown_species	8432	1	Prokaryote_Capnocytophaga_gingivalis	16112	1
Prokaryote_Paraprevotella_xylaniphila	50944	2				Prokaryote_Arthrobacter_unknown_species	7878	1	Prokaryote_Streptococcus_sanguinis	13638	2
Prokaryote_Odoribacter_unknown_species	44843	2				Prokaryote_Knoellia_unknown_species	7576	1	Prokaryote_Fusobacterium_pseudoperiodonticum	13440	2
Prokaryote_Acholeplasma_unknown_species	43567	6				Prokaryote_Ponticoccus_unknown_species	7480	1	Prokaryote_Prevotella_nigrescens	13046	1
Prokaryote_Bacteroides_togonis	40011	1				Prokaryote_Clavibacter_unknown_species	7400	1	Prokaryote_Haemophilus_pittmaniae	12468	1
Prokaryote_Collinsella_unknown_species	36712	3				Prokaryote_Staphylococcus_delphini	7286	1	Prokaryote_Prevotella_ihumii	11896	1
Prokaryote_Blautia_unknown_species	36629	3				Prokaryote_Staphylococcus_equorum	7276	1	Prokaryote_Porphyromonas_gingivalis	11854	1
Prokaryote_Alistipes_onderdonkii	35532	1				Prokaryote_Fundicoccus_ignavus	7213	1	Prokaryote_Prevotella_pallens	11542	2
Prokaryote_Fournierella_unknown_species	34952	4				Prokaryote_Kytococcus_unknown_species	6821	1	Prokaryote_Neisseria_lactamica	11446	2
Prokaryote_Ruminococcus_unknown_species	34817	4				Prokaryote_Jeotgalicoccus_unknown_species	6746	1	Eukaryota-Fungi_Colletotrichum_capsici	11067	1
Prokaryote_Cetobacterium_unknown_species	33733	4				Prokaryote_Corynebacterium_dentalis	6683	1	Prokaryote_Odoribacter_unknown_species	10794	1
Prokaryote_Faecalimonas_unknown_species	31705	1				Prokaryote_Massilia_unknown_species	6532	1	Prokaryote_Lacinutrix_unknown_species	10522	1
Prokaryote_Streptobacillus_unknown_species	29695	4				Prokaryote_Weissella_cibaria	6247	1	Prokaryote_Dysgonomonas_unknown_species	10367	1
Prokaryote_Staphylococcus_unknown_species	25824	1				Eukaryota-Fungi_Rhizophagus_unknown_species	6198	1	Prokaryote_Solobacterium_unknown_species	10302	1
Prokaryote_Prevotella_dentalis	24684	1				Prokaryote_Amycolatopsis_unknown_species	6185	1	Prokaryote_Pasteurella_unknown_species	9972	1
Prokaryote_Holdemanella_unknown_species	24123	2				Prokaryote_Beutenbergia_unknown_species	6146	1	Prokaryote_Prevotella_timonensis	9601	1
Prokaryote_Parabacteroides_merdae	23645	4				Prokaryote_Staphylococcus_pasteuri	6143	1	Prokaryote_Prevotella_jejuni	9579	1
Prokaryote_Acetobacteroides_unknown_species	23137	1				Prokaryote_Hymenobacter_unknown_species	6108	1	Prokaryote_Johnsonella_unknown_species	8652	1
Prokaryote_Phocaeicola_barnesiae	22543	2				Eukaryota-Fungi_Cladosporium_sp.	5890	1	Prokaryote_Eikenella_unknown_species	8642	1
Prokaryote_Gemmiger_unknown_species	22347	2				Eukaryota-Fungi_Aspergillus_unknown_species	5873	1	Prokaryote_Bergeyella_unknown_species	8395	1
Prokaryote_Alloprevotella_unknown_species	20521	3				Prokaryote_Promicromonospora_unknown_species	5843	1	Prokaryote_Prevotella_fusca	8070	1
Prokaryote_Evtepia_unknown_species	20403	3				Prokaryote_Cellulomonas_unknown_species	5749	1	Prokaryote_Prevotella_aurantiaca	7725	1
Prokaryote_Faecalibacillus_unknown_species	20388	3				Prokaryote_Glycomyces_unknown_species	5720	1	Eukaryota-Fungi_Aspergillus_parasiticus	7396	1
Prokaryote_Petrimonas_unknown_species	20187	1				Prokaryote_Phytoactinopolyspora_unknown_species	5650	1	Eukaryota-Fungi_Geoglossum_unknown_species	7219	1
Prokaryote_Prevotella_stercorea	19596	2				Prokaryote_Janibacter_unknown_species	5628	1	Prokaryote_Streptococcus_chosunense	6752	1
Eukaryota-Protist_Blastocystis_unknown_species	18276	1				Prokaryote_Sphingomonas_aurantiaca	5614	1	Prokaryote_Porphyromonas_catoniae	6165	1
Prokaryote_Paraburkholderia_unknown_species	17929	1				Prokaryote_Saccharopolyspora_unknown_species	5578	1	Prokaryote_Streptococcus_peroris	6075	1
Prokaryote_Oscillibacter_unknown_species	17042	2				Eukaryota-Fungi_Bertia_unknown_species	5513	1	Prokaryote_Clostridioides_unknown_species	5941	1
Prokaryote_Anaerosacchriphilus_unknown_species	16957	1				Prokaryote_Sphingobacterium_unknown_species	5451	1	Prokaryote_Eikenella_longinqua	5542	1
Prokaryote_Ruthenibacterium_unknown_species	16582	2				Prokaryote_Nocardia_unknown_species	5425	1	Prokaryote_Mycoplasma_unknown_species	5300	1
Virus_Siphoviridae_unknown_species	16580	1				Prokaryote_Gemmobacter_unknown_species	5336	1	Prokaryote_Neisseria_meningitidis	5180	1
Prokaryote_Bacteroides_mediterraneensis	15466	2				Prokaryote_Actinomadura_unknown_species	5310	1	NO_HIT	4251237	470
Prokaryote_Lachnospira_eligens	15422	1				Prokaryote_Bogoriella_unknown_species	5285	1
Prokaryote_Odoribacter_splanchnicus	15296	2				Prokaryote_Sanguibacter_unknown_species	5236	1
Prokaryote_Prevotellamassilia_timonensis	15289	1				Prokaryote_Sphingomonas_faeni	5059	1
Prokaryote_Anaerobutyricum_unknown_species	14331	1				Prokaryote_Microlunatus_unknown_species	5006	1
Prokaryote_Harryflintia_unknown_species	14199	1				NO_HIT	1131628	121
Prokaryote_Gordonibacter_unknown_species	14095	1
Prokaryote_Bacteroides_cellulosilyticus	13882	1
Prokaryote_Bacteroides_faecis	13396	1
Prokaryote_Rikenella_unknown_species	13309	1
Prokaryote_Massilibacteroides_unknown_species	13063	2
Prokaryote_Dysgonomonas_unknown_species	12704	2
Prokaryote_Parasutterella_unknown_species	12378	2
Prokaryote_Bacteroides_fluxus	12218	1
Prokaryote_Oxobacter_unknown_species	12138	1
Prokaryote_Roseburia_inulinivorans	11904	1
Prokaryote_Papillibacter_unknown_species	11688	1
Prokaryote_Lachnoanaerobaculum_unknown_species	11050	2
Prokaryote_Negativibacillus_massiliensis	10927	1
Prokaryote_Eisenbergiella_massiliensis	10920	1
Prokaryote_Megamonas_unknown_species	10808	1
Prokaryote_Hallella_unknown_species	10365	1
Prokaryote_Blautia_wexlerae	10170	1
Prokaryote_Acidovorax_unknown_species	10143	1
Virus_Podoviridae_unknown_species	9813	1
Prokaryote_Turicibacter_unknown_species	9723	1
Prokaryote_Pseudoruminococcus_unknown_species	9527	1
Prokaryote_Acetitomaculum_unknown_species	9518	1
Prokaryote_Prevotella_ihumii	9246	1
Prokaryote_Hespellia_unknown_species	9210	1
Prokaryote_Bacteroides_kribbi	9040	1
Prokaryote_Paramuribaculum_intestinale	8935	1
Prokaryote_Methylotenera_unknown_species	8617	1
Prokaryote_Bacteroides_bouchesdurhonensis	8547	1
Prokaryote_Anaerotruncus_unknown_species	8376	1
Prokaryote_Longibaculum_unknown_species	8315	1
Prokaryote_Millionella_unknown_species	7850	1
Prokaryote_Bacteroides_ilei	7775	1
Prokaryote_Chitinimonas_unknown_species	7583	1
Prokaryote_Catenibacillus_unknown_species	7515	1
Prokaryote_Faecalibacillus_faecis	7245	1
Prokaryote_Angelakisella_unknown_species	7092	1
Prokaryote_Paraclostridium_unknown_species	7075	1
Prokaryote_Bordetella_unknown_species	6897	1
Prokaryote_Campylobacter_jejuni	6834	1
Prokaryote_Beduini_unknown_species	6736	1
Prokaryote_Vagococcus_unknown_species	6686	1
Prokaryote_Massilia_unknown_species	6617	1
Prokaryote_Fusobacterium_perfoetens	6441	1
Prokaryote_Turicimonas_unknown_species	6413	1
Prokaryote_Coprococcus_unknown_species	6255	1
Prokaryote_Enterocloster_unknown_species	6254	1
Prokaryote_Alistipes_megaguti	6228	1
Prokaryote_Sutterella_wadsworthensis	6007	1
Prokaryote_Anaerosporobacter_mobilis	5713	1
Prokaryote_Collinsella_intestinalis	5648	1
Prokaryote_Coprobacter_unknown_species	5608	1
Prokaryote_Parabacteroides_timonensis	5591	1
Prokaryote_Defluviitalea_unknown_species	5578	1
Prokaryote_Anaerorhabdus_unknown_species	5512	1
Prokaryote_Butyricimonas_virosa	5450	1
Eukaryota-Protist_Blastocystis_sp.	5407	1
Prokaryote_Hungateiclostridium_unknown_species	5378	1
Prokaryote_Johnsonella_unknown_species	5311	1
Prokaryote_Hungatella_unknown_species	5281	1
Prokaryote_Eisenbergiella_unknown_species	5258	1
Prokaryote_Cupriavidus_unknown_species	5231	1
Prokaryote_Phocaeicola_coprophilus	5161	1
Prokaryote_Mesosutterella_unknown_species	5074	1
Prokaryote_Bacillus_unknown_species	5003	1
NO_HIT	10838028	1061

[truncated: 1 more sheets: Benchmark_Assembly_Real_Dataset]
