# Supplementary material for: METAnnotatorX2: a Comprehensive Tool for Deep and Shallow Metagenomic Data Set Analyses
Source: mSystems. 2021 Jun 29;6(3):e00583-21. doi: 10.1128/mSystems.00583-21 (PMC8269244; doi:10.1128/mSystems.00583-21)
Supplement: DATA SET S3 [file msystems.00583-21-sd003.xlsx]

## Sheet: UG_and_Milk_compositions
Expected compositions of UG and Milk artificial datasets.
UG Dataset Composition			Milk Silico Dataset Composition
Taxa	Percentage	Reads	Taxonomy	Percentage	Reads
Prokaryote_Streptococcus thermophilus	0.212853	922232	Lactobacillus_acidophilus_GCA_000011985.1	0.1	1000000
Prokaryote_Lactobacillus jensenii	0.176471	764596	Lactobacillus_delbrueckii_GCA_000056065.1	0.15	1500000
Prokaryote_Enterococcus faecium	0.135711	587995	Lactobacillus_helveticus_GCA_001308285.1	0.15	1500000
Prokaryote_Bifidobacterium tsurumiense	0.135352	586439	Lactobacillus_rhamnosus_GCA_000026505.1	0.15	1500000
Prokaryote_Bifidobacterium breve	0.115254	499360	Lactococcus_lactis_GCA_000006865.1	0.2	2000000
Prokaryote_Bifidobacterium pseudocatenulatum	0.108118	468445	Streptococcus_thermophilus_GCA_010120595.1	0.25	2500000
Prokaryote_Bifidobacterium bifidum	0.0678012	293763		Total Reads	10000000
Prokaryote_Lactobacillus mucosae	0.0484406	209879
	Total Reads	4332709

## Sheet: METAnnotatorX2_Seq._depths
METAnnotatorX2 taxonomic profiling evaluation at different sequencing depths.
MetannotatorX2 Unpublished Genomes dataset							MetannotatorX2 Artificial Milk dataset							MetannotatorX2 Real Cheese dataset
Taxonomy	200	Expected abundance	Difference	DExA Index	Absolute difference		Taxonomy	200	Expected Abundance	Difference	DExA Index	Absolute difference		Taxonomy	200	20kk abundance	Difference	DExA Index	Absolute difference
Prokaryote_Streptococcus thermophilus	0.276471	0.212853	0.0636176	0.128323	0.0636176		Prokaryote_Streptococcus thermophilus	0.27027	0.25	0.02027	0.062162	0.02027		Prokaryote_Lactococcus lactis	0.868056	0.900238	-0.0321819	0.0740567	0.0321819
Prokaryote_Lactobacillus jensenii	0.176471	0.176471	3.43882e-07		3.43882e-07		Prokaryote_Lactococcus lactis	0.216216	0.2	0.016216		0.016216		Prokaryote_Lactobacillus diolivorans	0.0277778	0.0384718	-0.010694		0.010694
Prokaryote_Enterococcus faecium	0.111765	0.135711	-0.0239457		0.0239457		Prokaryote_Lactobacillus delbrueckii	0.162162	0.15	0.012162		0.012162		Prokaryote_Lactococcus unknown_species	0.0138889	0.0168156	-0.00292671		0.00292671
Prokaryote_Bifidobacterium tsurumiense	0.111765	0.135352	-0.0235866		0.0235866		Prokaryote_Lactobacillus rhamnosus	0.124324	0.15	-0.025676		0.025676		Prokaryote_Lactobacillus unknown_species	0	0.0138877	-0.0138877		0.0138877
Prokaryote_Bifidobacterium breve	0.0823529	0.115254	-0.0329006		0.0329006		Prokaryote_Lactobacillus helveticus	0.113514	0.15	-0.036486		0.036486		Prokaryote_Lactobacillus coryniformis	0.0138889	0.00628775	0.00760115		0.00760115
Prokaryote_Bifidobacterium pseudocatenulatum	0.0882353	0.108118	-0.019883		0.019883		Prokaryote_Lactobacillus acidophilus	0.113514	0.1	0.013514		0.013514		Prokaryote_Lactobacillus paracasei	0.0208333	0.00993321	0.0109001		0.0109001
Prokaryote_Bifidobacterium bifidum	0.0529412	0.0678012	-0.01486		0.01486									Prokaryote_Lactobacillus kefiri	0	0.0143662	-0.0143662		0.0143662
Prokaryote_Lactobacillus mucosae	0.0352941	0.0484406	-0.0131465		0.0131465		Taxonomy	400	Expected Abundance	Difference	DExA Index	Absolute difference		Prokaryote_Streptococcus unknown_species	0	0	0		0
Other Taxa	0.0647059	0	0.0647059		0.0647059		Prokaryote_Streptococcus thermophilus	0.254011	0.25	0.004011	0.048128	0.004011		Prokaryote_Bifidobacterium mongoliense	0.00694444	0	0.00694444		0.00694444
							Prokaryote_Lactococcus lactis	0.18984	0.2	-0.01016		0.01016		Prokaryote_Enterococcus durans	0.00694444	0	0.00694444		0.00694444
Taxonomy	400	Expected abundance	Difference	DExA Index	Absolute difference		Prokaryote_Lactobacillus delbrueckii	0.179144	0.15	0.029144		0.029144		Prokaryote_Lactobacillus agilis	0.00694444	0	0.00694444		0.00694444
Prokaryote_Streptococcus thermophilus	0.244186	0.212853	0.0313326	0.0845753	0.0313326		Prokaryote_Lactobacillus rhamnosus	0.141711	0.15	-0.008289		0.008289		Prokaryote_Lactobacillus rhamnosus	0.00694444	0	0.00694444		0.00694444
Prokaryote_Lactobacillus jensenii	0.174419	0.176471	-0.00205166		0.00205166		Prokaryote_Lactobacillus helveticus	0.120321	0.15	-0.029679		0.029679		Prokaryote_Lactobacillus uvarum	0.00694444	0	0.00694444		0.00694444
Prokaryote_Enterococcus faecium	0.139535	0.135711	0.00382429		0.00382429		Prokaryote_Lactobacillus acidophilus	0.114973	0.1	0.014973		0.014973		Prokaryote_Lactococcus petauri	0.00694444	0	0.00694444		0.00694444
Prokaryote_Bifidobacterium tsurumiense	0.107558	0.135352	-0.0277936		0.0277936									Prokaryote_Pilibacter unknown_species	0.00694444	0	0.00694444		0.00694444
Prokaryote_Bifidobacterium breve	0.0901163	0.115254	-0.0251372		0.0251372		Taxonomy	600	Expected Abundance	Difference	DExA Index	Absolute difference		Prokaryote_Rhodospirillum unknown_species	0.00694444	0	0.00694444		0.00694444
Prokaryote_Bifidobacterium pseudocatenulatum	0.0988372	0.108118	-0.00928107		0.00928107		Prokaryote_Streptococcus thermophilus	0.242806	0.25	-0.007194	0.0464025	0.007194		Prokaryote_Enterococcus italicus	0	0	0		0
Prokaryote_Bifidobacterium bifidum	0.0610465	0.0678012	-0.00675473		0.00675473		Prokaryote_Lactococcus lactis	0.210432	0.2	0.010432		0.010432		Prokaryote_Listeria unknown_species	0	0	0		0
Prokaryote_Lactobacillus mucosae	0.0348837	0.0484406	-0.0135569		0.0135569		Prokaryote_Lactobacillus delbrueckii	0.17446	0.15	0.02446		0.02446
Other Taxa	0.0494186	0	0.0494186		0.0494186		Prokaryote_Lactobacillus rhamnosus	0.149281	0.15	-0.000719		0.000719		Taxonomy	400	20kk abundance	Difference	DExA Index	Absolute difference
							Prokaryote_Lactobacillus helveticus	0.111511	0.15	-0.038489		0.038489		Prokaryote_Lactococcus lactis	0.924188	0.900238	0.0239501	0.0438302	0.0239501
Taxonomy	600	Expected abundance	Difference	DExA Index	Absolute difference		Prokaryote_Lactobacillus acidophilus	0.111511	0.1	0.011511		0.011511		Prokaryote_Lactobacillus diolivorans	0.0288809	0.0384718	-0.00959092		0.00959092
Prokaryote_Streptococcus thermophilus	0.233333	0.212853	0.0204796	0.077752	0.0204796									Prokaryote_Lactococcus unknown_species	0.0108303	0.0168156	-0.00598531		0.00598531
Prokaryote_Lactobacillus jensenii	0.160784	0.176471	-0.0156867		0.0156867		Taxonomy	800	Expected Abundance	Difference	DExA Index	Absolute difference		Prokaryote_Lactobacillus unknown_species	0	0.0138877	-0.0138877		0.0138877
Prokaryote_Enterococcus faecium	0.141176	0.135711	0.00546529		0.00546529		Prokaryote_Streptococcus thermophilus	0.239892	0.25	-0.010108	0.048652	0.010108		Prokaryote_Lactobacillus coryniformis	0.0180505	0.00628775	0.0117628		0.0117628
Prokaryote_Bifidobacterium tsurumiense	0.109804	0.135352	-0.0255476		0.0255476		Prokaryote_Lactococcus lactis	0.207547	0.2	0.007547		0.007547		Prokaryote_Lactobacillus paracasei	0.0108303	0.00993321	0.000897095		0.000897095
Prokaryote_Bifidobacterium breve	0.0980392	0.115254	-0.0172143		0.0172143		Prokaryote_Lactobacillus delbrueckii	0.173854	0.15	0.023854		0.023854		Prokaryote_Lactobacillus kefiri	0	0.0143662	-0.0143662		0.0143662
Prokaryote_Bifidobacterium pseudocatenulatum	0.1	0.108118	-0.00811827		0.00811827		Prokaryote_Lactobacillus rhamnosus	0.149596	0.15	-0.000404		0.000404		Prokaryote_Streptococcus unknown_species	0	0	0		0
Prokaryote_Bifidobacterium bifidum	0.0686275	0.0678012	0.00082627		0.00082627		Prokaryote_Lactobacillus helveticus	0.11186	0.15	-0.03814		0.03814		Prokaryote_Bifidobacterium mongoliense	0	0	0		0
Prokaryote_Lactobacillus mucosae	0.0372549	0.0484406	-0.0111857		0.0111857		Prokaryote_Lactobacillus acidophilus	0.117251	0.1	0.017251		0.017251		Prokaryote_Enterococcus durans	0	0	0		0
Other Taxa	0.0509804	0	0.0509804		0.0509804									Prokaryote_Lactobacillus agilis	0	0	0		0
							Taxonomy	1k Abundance	Expected Abundance	Difference	DExA Index	Absolute difference		Prokaryote_Lactobacillus rhamnosus	0	0	0		0
Taxonomy	800	Expected abundance	Difference	DExA Index	Absolute difference		Prokaryote_Streptococcus thermophilus	0.248128	0.25	-0.001872	0.036364	0.001872		Prokaryote_Lactobacillus uvarum	0	0	0		0
Prokaryote_Streptococcus thermophilus	0.237037	0.212853	0.0241836	0.0858568	0.0241836		Prokaryote_Lactococcus lactis	0.19893	0.2	-0.00107		0.00107		Prokaryote_Lactococcus petauri	0	0	0		0
Prokaryote_Lactobacillus jensenii	0.158519	0.176471	-0.0179517		0.0179517		Prokaryote_Lactobacillus delbrueckii	0.176471	0.15	0.026471		0.026471		Prokaryote_Pilibacter unknown_species	0	0	0		0
Prokaryote_Enterococcus faecium	0.143704	0.135711	0.00799329		0.00799329		Prokaryote_Lactobacillus rhamnosus	0.151872	0.15	0.001872		0.001872		Prokaryote_Rhodospirillum unknown_species	0	0	0		0
Prokaryote_Bifidobacterium tsurumiense	0.114074	0.135352	-0.0212776		0.0212776		Prokaryote_Lactobacillus helveticus	0.116578	0.15	-0.033422		0.033422		Prokaryote_Enterococcus italicus	0.00722022	0	0.00722022		0.00722022
Prokaryote_Bifidobacterium breve	0.0962963	0.115254	-0.0189572		0.0189572		Prokaryote_Lactobacillus acidophilus	0.108021	0.1	0.008021		0.008021		Prokaryote_Listeria unknown_species	0	0	0		0
Prokaryote_Bifidobacterium pseudocatenulatum	0.0962963	0.108118	-0.011822		0.011822
Prokaryote_Bifidobacterium bifidum	0.0785185	0.0678012	0.0107173		0.0107173		Taxonomy	5k Abundance	Expected Abundance	Difference	DExA Index	Absolute difference		Taxonomy	600	20kk abundance	Difference	DExA Index	Absolute difference
Prokaryote_Lactobacillus mucosae	0.0325926	0.0484406	-0.015848		0.015848		Prokaryote_Streptococcus thermophilus	0.243307	0.25	-0.006693	0.0226175	0.006693		Prokaryote_Lactococcus lactis	0.9	0.900238	-0.0002379	0.0179255	0.0002379
Other Taxa	0.042963	0	0.042963		0.042963		Prokaryote_Lactococcus lactis	0.20347	0.2	0.00347		0.00347		Prokaryote_Lactobacillus diolivorans	0.0317073	0.0384718	-0.00676452		0.00676452
							Prokaryote_Lactobacillus delbrueckii	0.160206	0.15	0.010206		0.010206		Prokaryote_Lactococcus unknown_species	0.0146341	0.0168156	-0.00218151		0.00218151
Taxonomy	1k Abundance	Expected abundance	Difference	DExA Index	Absolute difference		Prokaryote_Lactobacillus rhamnosus	0.152495	0.15	0.002495		0.002495		Prokaryote_Lactobacillus unknown_species	0.0121951	0.0138877	-0.00169263		0.00169263
Prokaryote_Streptococcus thermophilus	0.235364	0.212853	0.0225106	0.075869	0.0225106		Prokaryote_Lactobacillus helveticus	0.134076	0.15	-0.015924		0.015924		Prokaryote_Lactobacillus coryniformis	0.0219512	0.00628775	0.0156635		0.0156635
Prokaryote_Lactobacillus jensenii	0.156511	0.176471	-0.0199597		0.0199597		Prokaryote_Lactobacillus acidophilus	0.106447	0.1	0.006447		0.006447		Prokaryote_Lactobacillus paracasei	0.0121951	0.00993321	0.00226189		0.00226189
Prokaryote_Enterococcus faecium	0.136201	0.135711	0.000490293		0.000490293									Prokaryote_Lactobacillus kefiri	0.00731707	0.0143662	-0.00704911		0.00704911
Prokaryote_Bifidobacterium tsurumiense	0.111111	0.135352	-0.0242406		0.0242406		Taxonomy	10k Abundance	Expected Abundance	Difference	DExA Index	Absolute difference		Prokaryote_Streptococcus unknown_species	0	0	0		0
Prokaryote_Bifidobacterium breve	0.103943	0.115254	-0.0113105		0.0113105		Prokaryote_Streptococcus thermophilus	0.246231	0.25	-0.003769	0.013771	0.003769		Prokaryote_Bifidobacterium mongoliense	0	0	0		0
Prokaryote_Bifidobacterium pseudocatenulatum	0.100358	0.108118	-0.00776027		0.00776027		Prokaryote_Lactococcus lactis	0.198225	0.2	-0.001775		0.001775		Prokaryote_Enterococcus durans	0	0	0		0
Prokaryote_Bifidobacterium bifidum	0.078853	0.0678012	0.0110518		0.0110518		Prokaryote_Lactobacillus delbrueckii	0.15781	0.15	0.00781		0.00781		Prokaryote_Lactobacillus agilis	0	0	0		0
Prokaryote_Lactobacillus mucosae	0.0358423	0.0484406	-0.0125983		0.0125983		Prokaryote_Lactobacillus rhamnosus	0.154282	0.15	0.004282		0.004282		Prokaryote_Lactobacillus rhamnosus	0	0	0		0
Other Taxa	0.041816	0	0.041816		0.041816		Prokaryote_Lactobacillus helveticus	0.141773	0.15	-0.008227		0.008227		Prokaryote_Lactobacillus uvarum	0	0	0		0
							Prokaryote_Lactobacillus acidophilus	0.101679	0.1	0.001679		0.001679		Prokaryote_Lactococcus petauri	0	0	0		0
Taxonomy	5k Abundance	Expected abundance	Difference	DExA Index	Absolute difference									Prokaryote_Pilibacter unknown_species	0	0	0		0
Prokaryote_Streptococcus thermophilus	0.227208	0.212853	0.0143546	0.0801006	0.0143546		Taxonomy	50k Abundance	Expected Abundance	Difference	DExA Index	Absolute difference		Prokaryote_Rhodospirillum unknown_species	0	0	0		0
Prokaryote_Lactobacillus jensenii	0.160969	0.176471	-0.0155017		0.0155017		Prokaryote_Streptococcus thermophilus	0.247286	0.25	-0.002714	0.0141985	0.002714		Prokaryote_Enterococcus italicus	0	0	0		0
Prokaryote_Enterococcus faecium	0.12773	0.135711	-0.00798071		0.00798071		Prokaryote_Lactococcus lactis	0.196402	0.2	-0.003598		0.003598		Prokaryote_Listeria unknown_species	0	0	0		0
Prokaryote_Bifidobacterium tsurumiense	0.12773	0.135352	-0.00762158		0.00762158		Prokaryote_Lactobacillus delbrueckii	0.156612	0.15	0.006612		0.006612
Prokaryote_Bifidobacterium breve	0.104938	0.115254	-0.0103155		0.0103155		Prokaryote_Lactobacillus rhamnosus	0.154492	0.15	0.004492		0.004492		Taxonomy	800	20kk abundance	Difference	DExA Index	Absolute difference
Prokaryote_Bifidobacterium pseudocatenulatum	0.0959164	0.108118	-0.0122019		0.0122019		Prokaryote_Lactobacillus helveticus	0.142114	0.15	-0.007886		0.007886		Prokaryote_Lactococcus lactis	0.879562	0.900238	-0.0206759	0.0270319	0.0206759
Prokaryote_Bifidobacterium bifidum	0.0738367	0.0678012	0.00603547		0.00603547		Prokaryote_Lactobacillus acidophilus	0.103095	0.1	0.003095		0.003095		Prokaryote_Lactobacillus diolivorans	0.0419708	0.0384718	0.00349898		0.00349898
Prokaryote_Lactobacillus mucosae	0	0.0484406	-0.0484406		0.0484406									Prokaryote_Lactococcus unknown_species	0.0182482	0.0168156	0.00143259		0.00143259
Other Taxa	0.0377492	0	0.0377492		0.0377492		Taxonomy	100k Abundance	Expected Abundance	Difference	DExA Index	Absolute difference		Prokaryote_Lactobacillus unknown_species	0.0127737	0.0138877	-0.00111403		0.00111403
							Prokaryote_Streptococcus thermophilus	0.247105	0.25	-0.002895	0.0146915	0.002895		Prokaryote_Lactobacillus coryniformis	0.0164234	0.00628775	0.0101357		0.0101357
Taxonomy	10k Abundance	Expected abundance	Difference	DExA Index	Absolute difference		Prokaryote_Lactococcus lactis	0.194732	0.2	-0.005268		0.005268		Prokaryote_Lactobacillus paracasei	0.0109489	0.00993321	0.00101569		0.00101569
Prokaryote_Streptococcus thermophilus	0.226823	0.212853	0.0139696	0.0541508	0.0139696		Prokaryote_Lactobacillus delbrueckii	0.156273	0.15	0.006273		0.006273		Prokaryote_Lactobacillus kefiri	0.00912409	0.0143662	-0.0052421		0.0052421
Prokaryote_Lactobacillus jensenii	0.167283	0.176471	-0.00918766		0.00918766		Prokaryote_Lactobacillus rhamnosus	0.155289	0.15	0.005289		0.005289		Prokaryote_Streptococcus unknown_species	0	0	0		0
Prokaryote_Enterococcus faecium	0.125761	0.135711	-0.00994971		0.00994971		Prokaryote_Lactobacillus helveticus	0.143472	0.15	-0.006528		0.006528		Prokaryote_Bifidobacterium mongoliense	0	0	0		0
Prokaryote_Bifidobacterium tsurumiense	0.123016	0.135352	-0.0123356		0.0123356		Prokaryote_Lactobacillus acidophilus	0.10313	0.1	0.00313		0.00313		Prokaryote_Enterococcus durans	0	0	0		0
Prokaryote_Bifidobacterium breve	0.104641	0.115254	-0.0106125		0.0106125									Prokaryote_Lactobacillus agilis	0	0	0		0
Prokaryote_Bifidobacterium pseudocatenulatum	0.0974824	0.108118	-0.0106359		0.0106359		Taxonomy	200k Abundance	Expected Abundance	Difference	DExA Index	Absolute difference		Prokaryote_Lactobacillus rhamnosus	0	0	0		0
Prokaryote_Bifidobacterium bifidum	0.0714712	0.0678012	0.00366997		0.00366997		Prokaryote_Streptococcus thermophilus	0.246266	0.25	-0.003734	0.0147865	0.003734		Prokaryote_Lactobacillus uvarum	0	0	0		0
Lactobacillus gasseri / Lactobacillus murinus-mucosae	0.0470111	0.0484406	-0.00142949		0.00142949		Prokaryote_Lactococcus lactis	0.194978	0.2	-0.005022		0.005022		Prokaryote_Lactococcus petauri	0	0	0		0
Other Taxa	0.0365111	0	0.0365111		0.0365111		Prokaryote_Lactobacillus delbrueckii	0.155888	0.15	0.005888		0.005888		Prokaryote_Pilibacter unknown_species	0	0	0		0
							Prokaryote_Lactobacillus rhamnosus	0.155669	0.15	0.005669		0.005669		Prokaryote_Rhodospirillum unknown_species	0	0	0		0
Taxonomy	50k Abundance	Expected abundance	Difference	DExA Index	Absolute difference		Prokaryote_Lactobacillus helveticus	0.143969	0.15	-0.006031		0.006031		Prokaryote_Enterococcus italicus	0.00547445	0	0.00547445		0.00547445
Prokaryote_Streptococcus thermophilus	0.223617	0.212853	0.0107636	0.0521838	0.0107636		Prokaryote_Lactobacillus acidophilus	0.103229	0.1	0.003229		0.003229		Prokaryote_Listeria unknown_species	0.00547445	0	0.00547445		0.00547445
Prokaryote_Lactobacillus jensenii	0.162467	0.176471	-0.0140037		0.0140037
Prokaryote_Enterococcus faecium	0.126874	0.135711	-0.00883671		0.00883671		Taxonomy	500k Abundance	Expected	Difference	DExA Index	Absolute difference		Taxonomy	1k	20kk abundance	Difference	DExA Index	Absolute difference
Prokaryote_Bifidobacterium tsurumiense	0.124838	0.135352	-0.0105136		0.0105136		Prokaryote_Streptococcus thermophilus	0.24595	0.25	-0.0040501	0.015244	0.0040501		Prokaryote_Lactococcus lactis	0.909579	0.900238	0.00934133	0.0160376	0.00934133
Prokaryote_Bifidobacterium breve	0.104575	0.115254	-0.0106785		0.0106785		Prokaryote_Lactococcus lactis	0.194754	0.2	-0.0052455		0.0052455		Prokaryote_Lactobacillus diolivorans	0.0307859	0.0384718	-0.00768589		0.00768589
Prokaryote_Bifidobacterium pseudocatenulatum	0.101701	0.108118	-0.00641727		0.00641727		Prokaryote_Lactobacillus delbrueckii	0.15555	0.15	0.00555007		0.00555007		Prokaryote_Lactococcus unknown_species	0.0174453	0.0168156	0.000629695		0.000629695
Prokaryote_Bifidobacterium bifidum	0.0712096	0.0678012	0.00340837		0.00340837		Prokaryote_Lactobacillus rhamnosus	0.156338	0.15	0.00633822		0.00633822		Prokaryote_Lactobacillus unknown_species	0.011992	0.0138877	-0.00189571		0.00189571
Lactobacillus gasseri / Lactobacillus murinus-mucosae	0.0467066	0.0484406	-0.00173399		0.00173399		Prokaryote_Lactobacillus helveticus	0.144052	0.15	-0.00594844		0.00594844		Prokaryote_Lactobacillus coryniformis	0.0119693	0.00628775	0.00568155		0.00568155
Other Taxa	0.038012	0	0.038012		0.038012		Prokaryote_Lactobacillus acidophilus	0.103356	0.1	0.00335576		0.00335576		Prokaryote_Lactobacillus paracasei	0.0103181	0.00993321	0.000384935		0.000384935
														Prokaryote_Lactobacillus kefiri	0.00791	0.0143662	-0.00645618		0.00645618
Taxonomy	100k Abundance	Expected abundance	Difference	DExA Index	Absolute difference		Taxonomy	1M Abundance	Expected	Difference	DExA Index	Absolute difference		Prokaryote_Streptococcus unknown_species	0	0	0		0
Prokaryote_Streptococcus thermophilus	0.224809	0.212853	0.0119556	0.0533855	0.0119556		Prokaryote_Streptococcus thermophilus	0.245863	0.25	-0.0041368	0.0152052	0.0041368		Prokaryote_Bifidobacterium mongoliense	0	0	0		0
Prokaryote_Lactobacillus jensenii	0.162397	0.176471	-0.0140737		0.0140737		Prokaryote_Lactococcus lactis	0.194979	0.2	-0.00502054		0.00502054		Prokaryote_Enterococcus durans	0	0	0		0
Prokaryote_Enterococcus faecium	0.125783	0.135711	-0.00992771		0.00992771		Prokaryote_Lactobacillus delbrueckii	0.155527	0.15	0.00552687		0.00552687		Prokaryote_Lactobacillus agilis	0	0	0		0
Prokaryote_Bifidobacterium tsurumiense	0.123986	0.135352	-0.0113656		0.0113656		Prokaryote_Lactobacillus rhamnosus	0.156326	0.15	0.00632596		0.00632596		Prokaryote_Lactobacillus rhamnosus	0	0	0		0
Prokaryote_Bifidobacterium breve	0.104176	0.115254	-0.0110775		0.0110775		Prokaryote_Lactobacillus helveticus	0.143952	0.15	-0.0060478		0.0060478		Prokaryote_Lactobacillus uvarum	0	0	0		0
Prokaryote_Bifidobacterium pseudocatenulatum	0.102823	0.108118	-0.00529527		0.00529527		Prokaryote_Lactobacillus acidophilus	0.103352	0.1	0.00335231		0.00335231		Prokaryote_Lactococcus petauri	0	0	0		0
Prokaryote_Bifidobacterium bifidum	0.0711916	0.0678012	0.00339037		0.00339037									Prokaryote_Pilibacter unknown_species	0	0	0		0
Lactobacillus gasseri / Lactobacillus murinus-mucosae	0.0467943	0.0484406	-0.00164629		0.00164629		Taxonomy	2M Abundance	Expected	Difference	DExA Index	Absolute difference		Prokaryote_Rhodospirillum unknown_species	0	0	0		0
Other Taxa	0.0380391	0	0.0380391		0.0380391		Prokaryote_Streptococcus thermophilus	0.245756	0.25	-0.00424363	0.0150802	0.00424363		Prokaryote_Enterococcus italicus	0	0	0		0
							Prokaryote_Lactococcus lactis	0.194936	0.2	-0.00506422		0.00506422		Prokaryote_Listeria unknown_species	0	0	0		0
Taxonomy	200k Abundance	Expected abundance	Difference	DExA Index	Absolute difference		Prokaryote_Lactobacillus delbrueckii	0.155437	0.15	0.0054372		0.0054372
Prokaryote_Streptococcus thermophilus	0.224274	0.212853	0.0114206	0.0525226	0.0114206		Prokaryote_Lactobacillus rhamnosus	0.156297	0.15	0.0062965		0.0062965		Taxonomy	5k	20kk abundance	Difference	DExA Index	Absolute difference
Prokaryote_Lactobacillus jensenii	0.162019	0.176471	-0.0144517		0.0144517		Prokaryote_Lactobacillus helveticus	0.144228	0.15	-0.00577231		0.00577231		Prokaryote_Lactococcus lactis	0.898575	0.900238	-0.00166334	0.00882248	0.00166334
Prokaryote_Enterococcus faecium	0.125533	0.135711	-0.0101777		0.0101777		Prokaryote_Lactobacillus acidophilus	0.103346	0.1	0.00334646		0.00334646		Prokaryote_Lactobacillus diolivorans	0.0375051	0.0384718	-0.000966755		0.000966755
Prokaryote_Bifidobacterium tsurumiense	0.124837	0.135352	-0.0105146		0.0105146									Prokaryote_Lactococcus unknown_species	0.0171686	0.0168156	0.000352975		0.000352975
Prokaryote_Bifidobacterium breve	0.104556	0.115254	-0.0106975		0.0106975		Taxonomy	FULL	Expected	Difference	DExA Index	Absolute difference		Prokaryote_Lactobacillus unknown_species	0.0147678	0.0138877	0.000880105		0.000880105
Prokaryote_Bifidobacterium pseudocatenulatum	0.102969	0.108118	-0.00514927		0.00514927		Prokaryote_Streptococcus thermophilus	0.24572	0.25	-0.00427969	0.015272	0.00427969		Prokaryote_Lactobacillus coryniformis	0.00719852	0.00628775	0.000910775		0.000910775
Prokaryote_Bifidobacterium bifidum	0.0709069	0.0678012	0.00310567		0.00310567		Prokaryote_Lactococcus lactis	0.194805	0.2	-0.00519506		0.00519506		Prokaryote_Lactobacillus paracasei	0.00827401	0.00993321	-0.0016592		0.0016592
Lactobacillus gasseri / Lactobacillus murinus-mucosae	0.046909	0.0484406	-0.00153159		0.00153159		Prokaryote_Lactobacillus delbrueckii	0.155353	0.15	0.00535318		0.00535318		Prokaryote_Lactobacillus kefiri	0.00983161	0.0143662	-0.00453458		0.00453458
Other Taxa	0.0379967	0	0.0379967		0.0379967		Prokaryote_Lactobacillus rhamnosus	0.156592	0.15	0.00659236		0.00659236		Prokaryote_Streptococcus unknown_species	0.00667723	0	0.00667723		0.00667723
							Prokaryote_Lactobacillus helveticus	0.144203	0.15	-0.00579726		0.00579726		Prokaryote_Bifidobacterium mongoliense	0	0	0		0
Taxonomy	500k Abundance	Expected abundance	Difference	DExA Index	Absolute difference		Prokaryote_Lactobacillus acidophilus	0.103326	0.1	0.00332647		0.00332647		Prokaryote_Enterococcus durans	0	0	0		0
Prokaryote_Streptococcus thermophilus	0.224488	0.212853	0.0116353	0.0528062	0.0116353									Prokaryote_Lactobacillus agilis	0	0	0		0
Prokaryote_Lactobacillus jensenii	0.162151	0.176471	-0.0143199		0.0143199									Prokaryote_Lactobacillus rhamnosus	0	0	0		0
Prokaryote_Enterococcus faecium	0.125795	0.135711	-0.00991582		0.00991582									Prokaryote_Lactobacillus uvarum	0	0	0		0
Prokaryote_Bifidobacterium tsurumiense	0.12409	0.135352	-0.0112619		0.0112619									Prokaryote_Lactococcus petauri	0	0	0		0
Prokaryote_Bifidobacterium breve	0.104394	0.115254	-0.0108594		0.0108594									Prokaryote_Pilibacter unknown_species	0	0	0		0
Prokaryote_Bifidobacterium pseudocatenulatum	0.103057	0.108118	-0.00506117		0.00506117									Prokaryote_Rhodospirillum unknown_species	0	0	0		0
Prokaryote_Bifidobacterium bifidum	0.0709603	0.0678012	0.00315907		0.00315907									Prokaryote_Enterococcus italicus	0	0	0		0
Prokaryote_Lactobacillus mucosae	0.0470527	0.0484406	-0.00138785		0.00138785									Prokaryote_Listeria unknown_species	0	0	0		0
Other Taxa	0.0380118	0	0.0380118		0.0380118
														Taxonomy	10k	20kk abundance	Difference	DExA Index	Absolute difference
Taxonomy	1M Abundance	Expected abundance	Difference	DExA Index	Absolute difference									Prokaryote_Lactococcus lactis	0.897864	0.900238	-0.00237421	0.00581593	0.00237421
Prokaryote_Streptococcus thermophilus	0.224325	0.212853	0.0114713	0.0526678	0.0114713									Prokaryote_Lactobacillus diolivorans	0.0399396	0.0384718	0.00146775		0.00146775
Prokaryote_Lactobacillus jensenii	0.162206	0.176471	-0.0142643		0.0142643									Prokaryote_Lactococcus unknown_species	0.0192905	0.0168156	0.00247488		0.00247488
Prokaryote_Enterococcus faecium	0.125847	0.135711	-0.00986372		0.00986372									Prokaryote_Lactobacillus unknown_species	0.014709	0.0138877	0.000821295		0.000821295
Prokaryote_Bifidobacterium tsurumiense	0.124191	0.135352	-0.0111603		0.0111603									Prokaryote_Lactobacillus coryniformis	0.00734057	0.00628775	0.00105282		0.00105282
Prokaryote_Bifidobacterium breve	0.104182	0.115254	-0.011071		0.011071									Prokaryote_Lactobacillus paracasei	0.00856907	0.00993321	-0.00136414		0.00136414
Prokaryote_Bifidobacterium pseudocatenulatum	0.103096	0.108118	-0.00502206		0.00502206									Prokaryote_Lactobacillus kefiri	0.0122894	0.0143662	-0.00207675		0.00207675
Prokaryote_Bifidobacterium bifidum	0.07098	0.0678012	0.00317874		0.00317874									Prokaryote_Streptococcus unknown_species	0	0	0		0
Prokaryote_Lactobacillus mucosae	0.0471541	0.0484406	-0.00128645		0.00128645									Prokaryote_Bifidobacterium mongoliense	0	0	0		0
Other Taxa	0.0380178	0	0.0380178		0.0380178									Prokaryote_Enterococcus durans	0	0	0		0
														Prokaryote_Lactobacillus agilis	0	0	0		0
Taxonomy	2M Abundance	Expected abundance	Difference	DExA Index	Absolute difference									Prokaryote_Lactobacillus rhamnosus	0	0	0		0
Prokaryote_Streptococcus thermophilus	0.224171	0.212853	0.0113174	0.0525095	0.0113174									Prokaryote_Lactobacillus uvarum	0	0	0		0
Prokaryote_Lactobacillus jensenii	0.162296	0.176471	-0.0141748		0.0141748									Prokaryote_Lactococcus petauri	0	0	0		0
Prokaryote_Enterococcus faecium	0.125973	0.135711	-0.00973749		0.00973749									Prokaryote_Pilibacter unknown_species	0	0	0		0
Prokaryote_Bifidobacterium tsurumiense	0.124258	0.135352	-0.011094		0.011094									Prokaryote_Rhodospirillum unknown_species	0	0	0		0
Prokaryote_Bifidobacterium breve	0.103941	0.115254	-0.0113123		0.0113123									Prokaryote_Enterococcus italicus	0	0	0		0
Prokaryote_Bifidobacterium pseudocatenulatum	0.103126	0.108118	-0.00499233		0.00499233									Prokaryote_Listeria unknown_species	0	0	0		0
Prokaryote_Bifidobacterium bifidum	0.0709804	0.0678012	0.00317917		0.00317917
Prokaryote_Lactobacillus mucosae	0.0472421	0.0484406	-0.00119849		0.00119849									Taxonomy	50k	20kk abundance	Difference	DExA Index	Absolute difference
Other Taxa	0.0380129	0	0.0380129		0.0380129									Prokaryote_Lactococcus lactis	0.896247	0.900238	-0.00399045	0.0050112	0.00399045
														Prokaryote_Lactobacillus diolivorans	0.0389919	0.0384718	0.000520125		0.000520125
Taxonomy	FULL	Expected abundance	Difference	DExA Index	Absolute difference									Prokaryote_Lactococcus unknown_species	0.0191052	0.0168156	0.00228962		0.00228962
Prokaryote_Streptococcus thermophilus	0.224055	0.212853	0.0112017	0.0524203	0.0112017									Prokaryote_Lactobacillus unknown_species	0.015032	0.0138877	0.00114422		0.00114422
Prokaryote_Lactobacillus jensenii	0.162337	0.176471	-0.0141334		0.0141334									Prokaryote_Lactobacillus coryniformis	0.00734532	0.00628775	0.00105757		0.00105757
Prokaryote_Enterococcus faecium	0.126108	0.135711	-0.00960283		0.00960283									Prokaryote_Lactobacillus paracasei	0.0098923	0.00993321	-4.0905e-05		4.0905e-05
Prokaryote_Bifidobacterium tsurumiense	0.124349	0.135352	-0.0110027		0.0110027									Prokaryote_Lactobacillus kefiri	0.0133867	0.0143662	-0.000979515		0.000979515
Prokaryote_Bifidobacterium breve	0.103649	0.115254	-0.0116047		0.0116047									Prokaryote_Streptococcus unknown_species	0	0	0		0
Prokaryote_Bifidobacterium pseudocatenulatum	0.103155	0.108118	-0.00496279		0.00496279									Prokaryote_Bifidobacterium mongoliense	0	0	0		0
Prokaryote_Bifidobacterium bifidum	0.0710032	0.0678012	0.00320193		0.00320193									Prokaryote_Enterococcus durans	0	0	0		0
Prokaryote_Lactobacillus mucosae	0.0473266	0.0484406	-0.00111398		0.00111398									Prokaryote_Lactobacillus agilis	0	0	0		0
Other Taxa	0.0380168	0	0.0380168		0.0380168									Prokaryote_Lactobacillus rhamnosus	0	0	0		0
														Prokaryote_Lactobacillus uvarum	0	0	0		0
														Prokaryote_Lactococcus petauri	0	0	0		0
														Prokaryote_Pilibacter unknown_species	0	0	0		0
														Prokaryote_Rhodospirillum unknown_species	0	0	0		0
														Prokaryote_Enterococcus italicus	0	0	0		0
														Prokaryote_Listeria unknown_species	0	0	0		0
														Taxonomy	100k	20kk abundance	Difference	DExA Index	Absolute difference
														Prokaryote_Lactococcus lactis	0.897243	0.900238	-0.00299524	0.0036992	0.00299524
														Prokaryote_Lactobacillus diolivorans	0.038399	0.0384718	-7.2765e-05		7.2765e-05
														Prokaryote_Lactococcus unknown_species	0.0185479	0.0168156	0.0017323		0.0017323
														Prokaryote_Lactobacillus unknown_species	0.0153414	0.0138877	0.00145372		0.00145372
														Prokaryote_Lactobacillus coryniformis	0.00667385	0.00628775	0.000386105		0.000386105
														Prokaryote_Lactobacillus paracasei	0.0100606	0.00993321	0.000127355		0.000127355
														Prokaryote_Lactobacillus kefiri	0.0137353	0.0143662	-0.000630915		0.000630915
														Prokaryote_Streptococcus unknown_species	0	0	0		0
														Prokaryote_Bifidobacterium mongoliense	0	0	0		0
														Prokaryote_Enterococcus durans	0	0	0		0
														Prokaryote_Lactobacillus agilis	0	0	0		0
														Prokaryote_Lactobacillus rhamnosus	0	0	0		0
														Prokaryote_Lactobacillus uvarum	0	0	0		0
														Prokaryote_Lactococcus petauri	0	0	0		0
														Prokaryote_Pilibacter unknown_species	0	0	0		0
														Prokaryote_Rhodospirillum unknown_species	0	0	0		0
														Prokaryote_Enterococcus italicus	0	0	0		0
														Prokaryote_Listeria unknown_species	0	0	0		0
														Taxonomy	2kk	20kk abundance	Difference	DExA Index	Absolute difference
														Prokaryote_Lactococcus lactis	0.898908	0.900238	-0.00133015	0.0016704	0.00133015
														Prokaryote_Lactobacillus diolivorans	0.0386452	0.0384718	0.000173375		0.000173375
														Prokaryote_Lactococcus unknown_species	0.0175788	0.0168156	0.000763205		0.000763205
														Prokaryote_Lactobacillus unknown_species	0.0142691	0.0138877	0.000381405		0.000381405
														Prokaryote_Lactobacillus coryniformis	0.00664027	0.00628775	0.000352525		0.000352525
														Prokaryote_Lactobacillus paracasei	0.00991957	0.00993321	-1.3635e-05		1.3635e-05
														Prokaryote_Lactobacillus kefiri	0.0140397	0.0143662	-0.000326505		0.000326505
														Prokaryote_Streptococcus unknown_species	0	0	0		0
														Prokaryote_Bifidobacterium mongoliense	0	0	0		0
														Prokaryote_Enterococcus durans	0	0	0		0
														Prokaryote_Lactobacillus agilis	0	0	0		0
														Prokaryote_Lactobacillus rhamnosus	0	0	0		0
														Prokaryote_Lactobacillus uvarum	0	0	0		0
														Prokaryote_Lactococcus petauri	0	0	0		0
														Prokaryote_Pilibacter unknown_species	0	0	0		0
														Prokaryote_Rhodospirillum unknown_species	0	0	0		0
														Prokaryote_Enterococcus italicus	0	0	0		0
														Prokaryote_Listeria unknown_species	0	0	0		0
														Taxonomy	10KK	20kk abundance	Difference	DExA Index	Absolute difference
														Prokaryote_Lactococcus lactis	0.900462	0.900238	0.000223723	0.00107401	0.000223723
														Prokaryote_Lactobacillus diolivorans	0.0379795	0.0384718	-0.000492333		0.000492333
														Prokaryote_Lactococcus unknown_species	0.016701	0.0168156	-0.000114661		0.000114661
														Prokaryote_Lactobacillus unknown_species	0.0144184	0.0138877	0.000530715		0.000530715
														Prokaryote_Lactobacillus coryniformis	0.00582074	0.00628775	-0.000467006		0.000467006
														Prokaryote_Lactobacillus paracasei	0.0100936	0.00993321	0.000160352		0.000160352
														Prokaryote_Lactobacillus kefiri	0.0145254	0.0143662	0.000159227		0.000159227
														Prokaryote_Streptococcus unknown_species	0	0	0		0
														Prokaryote_Bifidobacterium mongoliense	0	0	0		0
														Prokaryote_Enterococcus durans	0	0	0		0
														Prokaryote_Lactobacillus agilis	0	0	0		0
														Prokaryote_Lactobacillus rhamnosus	0	0	0		0
														Prokaryote_Lactobacillus uvarum	0	0	0		0
														Prokaryote_Lactococcus petauri	0	0	0		0
														Prokaryote_Pilibacter unknown_species	0	0	0		0
														Prokaryote_Rhodospirillum unknown_species	0	0	0		0
														Prokaryote_Enterococcus italicus	0	0	0		0
														Prokaryote_Listeria unknown_species	0	0	0		0

## Sheet: Memory_Time_benchmark
Benchmark of computing time and memory usage.
Run times Analysis										Memory usage
Dataset with increasing depth level		Metaphlan3		Kraken2		MetaX2		MetaX		Metaphlan3	Kraken2	MetaX2	MetaX
Real Cheese dataset 1k		real	1m5,487s	real	1m11,382s	real	0m59,046s	real	49m4,951s	2.6 gb	37.30 gb	35.56 gb	15.5 gb
Real Cheese dataset 5k		real	1m11,459s	real	1m12,284s	real	3m36,007s	real	56m11,608s
Real Cheese dataset 10k		real	1m6,338s	real	1m12,929s	real	6m46,412s	real	65m42,171s
Real Cheese dataset 50k		real	1m7,869s	real	1m12,053s	real	40m18,711s	real	134m9,675s
Real Cheese dataset 100k		real	1m8,819s	real	1m12,465s	real	80m7,874s	real	198m2,893s
Real Cheese dataset Full_Depth		real	6m10,805s	real	1m26,950s	real	N.D.	real	N.D.
Silico Milk dataset 1k		real	1m5,580s	real	1m12,310s	real	0m56,375s	real	50m6,068s
Silico Milk dataset 5k		real	1m4,958s	real	1m12,789s	real	3m46,654s	real	64m6,236s
Silico Milk dataset 10k		real	1m5,152s	real	1m13,194s	real	6m50,446s	real	74m27,567s
Silico Milk dataset 50k		real	1m8,959s	real	1m13,286s	real	38m27,747s	real	166m7,884s
Silico Milk dataset 100k		real	1m9,595s	real	1m13,146s	real	80m37,485s	real	288m28,474s
Silico Milk Full_Depth		real	7m49,184s	real	2m1,724s	real	N.D.	real	N.D.
Unpublished Genomes dataset 1k		real	1m5,615s	real	1m11,924s	real	0m57,283s	real	48m9,461s
Unpublished Genomes dataset 2k		real	1m6,201s	real	1m12,364s	real	3m41,347s	real	52m47,114s
Unpublished Genomes dataset 10k		real	1m5,729s	real	1m13,293s	real	6m16,266s	real	57m9,709s
Unpublished Genomes dataset 50k		real	1m7,334s	real	1m13,316s	real	39m18,682s	real	92m52,157s
Unpublished Genomes dataset 100k		real	1m10,833s	real	1m13,212s	real	80m18,536s	real	135m27,141s
Unpublished Genomes dataset Full Depth		real	6m55,250s	real	2m46,824s	real	N.D.	real	N.D.

## Sheet: Benchmark_User-defined_Variable
Impact on taxonomic profiling of the main user-defined variables.
MetannotatorX2 DExA Index _E-Value_Unpublished Genomes dataset							MetannotatorX2 DExA Index _Identity_Genera_Unpublished Genomes dataset							MetannotatorX2 DExA Index _Identity_Species_Unpublished Genomes dataset							MetannotatorX2 DExA Index_qcovhsp_Unpublished Genomes dataset
Taxonomy	E_1	Expected abundance	Difference	DExA Index	Absolute difference		Taxonomy	I_10	Expected abundance	Difference	DExA Index	Absolute difference		Taxonomy	85	Expected abundance	Difference	DExA Index	Absolute difference		Taxonomy	Q_5	Expected abundance	Difference	DExA Index	Absolute difference
Prokaryote_Streptococcus thermophilus	0.224761	0.212853	0.0119076	0.0535286	0.0119076		Prokaryote_Streptococcus thermophilus	0.224809	0.212853	0.0119556	0.0533855	0.0119556		Prokaryote_Streptococcus thermophilus	0.228462	0.212853	0.0156086	0.0313259	0.0156086		Prokaryote_Streptococcus thermophilus	0.224687	0.212853	0.0118336	0.0438669	0.0118336
Prokaryote_Lactobacillus jensenii	0.162362	0.176471	-0.0141087		0.0141087		Prokaryote_Lactobacillus jensenii	0.162397	0.176471	-0.0140737		0.0140737		Prokaryote_Lactobacillus jensenii	0.165047	0.176471	-0.0114237		0.0114237		Prokaryote_Lactobacillus jensenii	0.162455	0.176471	-0.0140157		0.0140157
Prokaryote_Enterococcus faecium	0.125756	0.135711	-0.00995471		0.00995471		Prokaryote_Enterococcus faecium	0.125783	0.135711	-0.00992771		0.00992771		Prokaryote_Bifidobacterium tsurumiense	0.136072	0.135352	0.000720422		0.000720422		Prokaryote_Enterococcus faecium	0.125768	0.135711	-0.00994271		0.00994271
Prokaryote_Bifidobacterium tsurumiense	0.12396	0.135352	-0.0113916		0.0113916		Prokaryote_Bifidobacterium tsurumiense	0.123986	0.135352	-0.0113656		0.0113656		Prokaryote_Enterococcus faecium	0.128295	0.135711	-0.00741571		0.00741571		Prokaryote_Bifidobacterium tsurumiense	0.124068	0.135352	-0.0112836		0.0112836
Prokaryote_Bifidobacterium breve	0.102801	0.115254	-0.0124525		0.0124525		Prokaryote_Bifidobacterium breve	0.102823	0.115254	-0.0124305		0.0124305		Prokaryote_Bifidobacterium pseudocatenulatum	0.106321	0.108118	-0.00179727		0.00179727		Prokaryote_Bifidobacterium pseudocatenulatum	0.104162	0.108118	-0.00395627		0.00395627
Prokaryote_Bifidobacterium pseudocatenulatum	0.104154	0.108118	-0.00396427		0.00396427		Prokaryote_Bifidobacterium pseudocatenulatum	0.104176	0.108118	-0.00394227		0.00394227		Prokaryote_Bifidobacterium breve	0.104564	0.115254	-0.0106895		0.0106895		Prokaryote_Bifidobacterium breve	0.102833	0.115254	-0.0124205		0.0124205
Prokaryote_Bifidobacterium bifidum	0.0711763	0.0678012	0.00337507		0.00337507		Prokaryote_Bifidobacterium bifidum	0.0711916	0.0678012	0.00339037		0.00339037		Prokaryote_Bifidobacterium bifidum	0.0742441	0.0678012	0.00644287		0.00644287		Prokaryote_Bifidobacterium bifidum	0.071149	0.0678012	0.00334777		0.00334777
Prokaryote_Lactobacillus mucosae	0.0467843	0.0484406	-0.00165629		0.00165629		Prokaryote_Lactobacillus mucosae	0.0467943	0.0484406	-0.00164629		0.00164629		Prokaryote_Lactobacillus mucosae	0.0487208	0.0484406	0.000280205		0.000280205		Prokaryote_Lactobacillus mucosae	0.0468142	0.0484406	-0.00162639		0.00162639
Other Taxa	0.0382465	0	0.0382465		0.0382465		Other Taxa	0.0380391	0	0.0380391		0.0380391		Prokaryote_Lactobacillus gasseri	0.00827357	0	0.00827357		0.00827357		Prokaryote_Bifidobacterium unknown_species	0.0193074	0	0.0193074		0.0193074
														Prokaryote_Bifidobacterium unknown_species	0	0	0		0		Prokaryote_Lactobacillus unknown_species	0.0118622	0	0.0118622		0.0118622
Taxonomy	E_3	Expected abundance	Difference	DExA Index	Absolute difference		Taxonomy	I_20	Expected abundance	Difference	DExA Index	Absolute difference		Prokaryote_Lactobacillus unknown_species	0	0	0		0		Prokaryote_Lactobacillus gasseri	0.00689465	0	0.00689465		0.00689465
Prokaryote_Streptococcus thermophilus	0.224785	0.212853	0.0119316	0.0534575	0.0119316		Prokaryote_Streptococcus thermophilus	0.224809	0.212853	0.0119556	0.0533855	0.0119556		Prokaryote_Streptococcus unknown_species	0	0	0		0
Prokaryote_Lactobacillus jensenii	0.162379	0.176471	-0.0140917		0.0140917		Prokaryote_Lactobacillus jensenii	0.162397	0.176471	-0.0140737		0.0140737		Prokaryote_Enterococcus unknown_species	0	0	0		0		Taxonomy	Q_10	Expected abundance	Difference	DExA Index	Absolute difference
Prokaryote_Enterococcus faecium	0.125769	0.135711	-0.00994171		0.00994171		Prokaryote_Enterococcus faecium	0.125783	0.135711	-0.00992771		0.00992771									Prokaryote_Streptococcus thermophilus	0.224687	0.212853	0.0118336	0.0438669	0.0118336
Prokaryote_Bifidobacterium tsurumiense	0.123973	0.135352	-0.0113786		0.0113786		Prokaryote_Bifidobacterium tsurumiense	0.123986	0.135352	-0.0113656		0.0113656		Taxonomy	86	Expected abundance	Difference	DExA Index	Absolute difference		Prokaryote_Lactobacillus jensenii	0.162455	0.176471	-0.0140157		0.0140157
Prokaryote_Bifidobacterium breve	0.102812	0.115254	-0.0124415		0.0124415		Prokaryote_Bifidobacterium breve	0.102823	0.115254	-0.0124305		0.0124305		Prokaryote_Streptococcus thermophilus	0.228642	0.212853	0.0157886	0.0310183	0.0157886		Prokaryote_Enterococcus faecium	0.125768	0.135711	-0.00994271		0.00994271
Prokaryote_Bifidobacterium pseudocatenulatum	0.104165	0.108118	-0.00395327		0.00395327		Prokaryote_Bifidobacterium pseudocatenulatum	0.104176	0.108118	-0.00394227		0.00394227		Prokaryote_Lactobacillus jensenii	0.165131	0.176471	-0.0113397		0.0113397		Prokaryote_Bifidobacterium tsurumiense	0.124068	0.135352	-0.0112836		0.0112836
Prokaryote_Bifidobacterium bifidum	0.0711839	0.0678012	0.00338267		0.00338267		Prokaryote_Bifidobacterium bifidum	0.0711916	0.0678012	0.00339037		0.00339037		Prokaryote_Bifidobacterium tsurumiense	0.135691	0.135352	0.000339422		0.000339422		Prokaryote_Bifidobacterium pseudocatenulatum	0.104162	0.108118	-0.00395627		0.00395627
Prokaryote_Lactobacillus mucosae	0.0467893	0.0484406	-0.00165129		0.00165129		Prokaryote_Lactobacillus mucosae	0.0467943	0.0484406	-0.00164629		0.00164629		Prokaryote_Enterococcus faecium	0.12838	0.135711	-0.00733071		0.00733071		Prokaryote_Bifidobacterium breve	0.102833	0.115254	-0.0124205		0.0124205
Other Taxa	0.0381427	0	0.0381427		0.0381427		Other Taxa	0.0380391	0	0.0380391		0.0380391		Prokaryote_Bifidobacterium pseudocatenulatum	0.106409	0.108118	-0.00170927		0.00170927		Prokaryote_Bifidobacterium bifidum	0.071149	0.0678012	0.00334777		0.00334777
														Prokaryote_Bifidobacterium breve	0.104615	0.115254	-0.0106385		0.0106385		Prokaryote_Lactobacillus mucosae	0.0468142	0.0484406	-0.00162639		0.00162639
Taxonomy	E_5	Expected abundance	Difference	DExA Index	Absolute difference		Taxonomy	I_30	Expected abundance	Difference	DExA Index	Absolute difference		Prokaryote_Bifidobacterium bifidum	0.0742537	0.0678012	0.00645247		0.00645247		Prokaryote_Bifidobacterium unknown_species	0.0193074	0	0.0193074		0.0193074
Prokaryote_Streptococcus thermophilus	0.224809	0.212853	0.0119556	0.0533855	0.0119556		Prokaryote_Streptococcus thermophilus	0.224809	0.212853	0.0119556	0.0533855	0.0119556		Prokaryote_Lactobacillus mucosae	0.0487063	0.0484406	0.000265705		0.000265705		Prokaryote_Lactobacillus unknown_species	0.0118622	0	0.0118622		0.0118622
Prokaryote_Lactobacillus jensenii	0.162397	0.176471	-0.0140737		0.0140737		Prokaryote_Lactobacillus jensenii	0.162397	0.176471	-0.0140737		0.0140737		Prokaryote_Lactobacillus gasseri	0.00817227	0	0.00817227		0.00817227		Prokaryote_Lactobacillus gasseri	0.00689465	0	0.00689465		0.00689465
Prokaryote_Enterococcus faecium	0.125783	0.135711	-0.00992771		0.00992771		Prokaryote_Enterococcus faecium	0.125783	0.135711	-0.00992771		0.00992771		Prokaryote_Bifidobacterium unknown_species	0	0	0		0
Prokaryote_Bifidobacterium tsurumiense	0.123986	0.135352	-0.0113656		0.0113656		Prokaryote_Bifidobacterium tsurumiense	0.123986	0.135352	-0.0113656		0.0113656		Prokaryote_Lactobacillus unknown_species	0	0	0		0		Taxonomy	Q_20	Expected abundance	Difference	DExA Index	Absolute difference
Prokaryote_Bifidobacterium breve	0.102823	0.115254	-0.0124305		0.0124305		Prokaryote_Bifidobacterium breve	0.102823	0.115254	-0.0124305		0.0124305		Prokaryote_Streptococcus unknown_species	0	0	0		0		Prokaryote_Streptococcus thermophilus	0.224687	0.212853	0.0118336	0.0439029	0.0118336
Prokaryote_Bifidobacterium pseudocatenulatum	0.104176	0.108118	-0.00394227		0.00394227		Prokaryote_Bifidobacterium pseudocatenulatum	0.104176	0.108118	-0.00394227		0.00394227		Prokaryote_Enterococcus unknown_species	0	0	0		0		Prokaryote_Lactobacillus jensenii	0.162455	0.176471	-0.0140157		0.0140157
Prokaryote_Bifidobacterium bifidum	0.0711916	0.0678012	0.00339037		0.00339037		Prokaryote_Bifidobacterium bifidum	0.0711916	0.0678012	0.00339037		0.00339037									Prokaryote_Enterococcus faecium	0.125768	0.135711	-0.00994271		0.00994271
Prokaryote_Lactobacillus mucosae	0.0467943	0.0484406	-0.00164629		0.00164629		Prokaryote_Lactobacillus mucosae	0.0467943	0.0484406	-0.00164629		0.00164629		Taxonomy	87	Expected abundance	Difference	DExA Index	Absolute difference		Prokaryote_Bifidobacterium tsurumiense	0.124032	0.135352	-0.0113196		0.0113196
Other Taxa	0.0380391	0	0.0380391		0.0380391		Other Taxa	0.0380391	0	0.0380391		0.0380391		Prokaryote_Streptococcus thermophilus	0.226284	0.212853	0.0134306	0.0379242	0.0134306		Prokaryote_Bifidobacterium pseudocatenulatum	0.104174	0.108118	-0.00394427		0.00394427
														Prokaryote_Lactobacillus jensenii	0.163389	0.176471	-0.0130817		0.0130817		Prokaryote_Bifidobacterium breve	0.102833	0.115254	-0.0124205		0.0124205
Taxonomy	E_10	Expected abundance	Difference	DExA Index	Absolute difference		Taxonomy	I_40	Expected abundance	Difference	DExA Index	Absolute difference		Prokaryote_Bifidobacterium tsurumiense	0.133953	0.135352	-0.00139858		0.00139858		Prokaryote_Bifidobacterium bifidum	0.0711729	0.0678012	0.00337167		0.00337167
Prokaryote_Streptococcus thermophilus	0.224906	0.212853	0.0120526	0.0530983	0.0120526		Prokaryote_Streptococcus thermophilus	0.224809	0.212853	0.0119556	0.0533855	0.0119556		Prokaryote_Enterococcus faecium	0.12705	0.135711	-0.00866071		0.00866071		Prokaryote_Lactobacillus mucosae	0.0468142	0.0484406	-0.00162639		0.00162639
Prokaryote_Lactobacillus jensenii	0.162467	0.176471	-0.0140037		0.0140037		Prokaryote_Lactobacillus jensenii	0.162397	0.176471	-0.0140737		0.0140737		Prokaryote_Bifidobacterium pseudocatenulatum	0.105345	0.108118	-0.00277327		0.00277327		Prokaryote_Bifidobacterium unknown_species	0.0193314	0	0.0193314		0.0193314
Prokaryote_Enterococcus faecium	0.125837	0.135711	-0.00987371		0.00987371		Prokaryote_Enterococcus faecium	0.125783	0.135711	-0.00992771		0.00992771		Prokaryote_Bifidobacterium breve	0.103556	0.115254	-0.0116975		0.0116975		Prokaryote_Lactobacillus unknown_species	0.0118502	0	0.0118502		0.0118502
Prokaryote_Bifidobacterium tsurumiense	0.12404	0.135352	-0.0113116		0.0113116		Prokaryote_Bifidobacterium tsurumiense	0.123986	0.135352	-0.0113656		0.0113656		Prokaryote_Bifidobacterium bifidum	0.0734591	0.0678012	0.00565787		0.00565787		Prokaryote_Lactobacillus gasseri	0.00688268	0	0.00688268		0.00688268
Prokaryote_Bifidobacterium breve	0.102867	0.115254	-0.0123865		0.0123865		Prokaryote_Bifidobacterium breve	0.102823	0.115254	-0.0124305		0.0124305		Prokaryote_Lactobacillus mucosae	0.0481284	0.0484406	-0.000312195		0.000312195
Prokaryote_Bifidobacterium pseudocatenulatum	0.104221	0.108118	-0.00389727		0.00389727		Prokaryote_Bifidobacterium pseudocatenulatum	0.104176	0.108118	-0.00394227		0.00394227		Prokaryote_Lactobacillus gasseri	0.00803141	0	0.00803141		0.00803141		Taxonomy	Q_30	Expected abundance	Difference	DExA Index	Absolute difference
Prokaryote_Bifidobacterium bifidum	0.0712223	0.0678012	0.00342107		0.00342107		Prokaryote_Bifidobacterium bifidum	0.0711916	0.0678012	0.00339037		0.00339037		Prokaryote_Bifidobacterium unknown_species	0.00527023	0	0.00527023		0.00527023		Prokaryote_Streptococcus thermophilus	0.224693	0.212853	0.0118396	0.0440147	0.0118396
Prokaryote_Lactobacillus mucosae	0.0468145	0.0484406	-0.00162609		0.00162609		Prokaryote_Lactobacillus mucosae	0.0467943	0.0484406	-0.00164629		0.00164629		Prokaryote_Lactobacillus unknown_species	0.00553435	0	0.00553435		0.00553435		Prokaryote_Lactobacillus jensenii	0.162427	0.176471	-0.0140437		0.0140437
Other Taxa	0.0376242	0	0.0376242		0.0376242		Other Taxa	0.0380391	0	0.0380391		0.0380391		Prokaryote_Streptococcus unknown_species	0	0	0		0		Prokaryote_Enterococcus faecium	0.125753	0.135711	-0.00995771		0.00995771
														Prokaryote_Enterococcus unknown_species	0	0	0		0		Prokaryote_Bifidobacterium tsurumiense	0.124005	0.135352	-0.0113466		0.0113466
Taxonomy	E_20	Expected abundance	Difference	DExA Index	Absolute difference		Taxonomy	I_50	Expected abundance	Difference	DExA Index	Absolute difference									Prokaryote_Bifidobacterium pseudocatenulatum	0.104159	0.108118	-0.00395927		0.00395927
Prokaryote_Streptococcus thermophilus	0.225211	0.212853	0.0123576	0.0522667	0.0123576		Prokaryote_Streptococcus thermophilus	0.224809	0.212853	0.0119556	0.0533855	0.0119556		Taxonomy	88	Expected abundance	Difference	DExA Index	Absolute difference		Prokaryote_Bifidobacterium breve	0.102819	0.115254	-0.0124345		0.0124345
Prokaryote_Lactobacillus jensenii	0.16267	0.176471	-0.0138007		0.0138007		Prokaryote_Lactobacillus jensenii	0.162397	0.176471	-0.0140737		0.0140737		Prokaryote_Streptococcus thermophilus	0.22614	0.212853	0.0132866	0.038992	0.0132866		Prokaryote_Bifidobacterium bifidum	0.0712191	0.0678012	0.00341787		0.00341787
Prokaryote_Enterococcus faecium	0.125994	0.135711	-0.00971671		0.00971671		Prokaryote_Enterococcus faecium	0.125783	0.135711	-0.00992771		0.00992771		Prokaryote_Lactobacillus jensenii	0.163219	0.176471	-0.0132517		0.0132517		Prokaryote_Lactobacillus mucosae	0.0468131	0.0484406	-0.00162749		0.00162749
Prokaryote_Bifidobacterium tsurumiense	0.124195	0.135352	-0.0111566		0.0111566		Prokaryote_Bifidobacterium tsurumiense	0.123986	0.135352	-0.0113656		0.0113656		Prokaryote_Bifidobacterium tsurumiense	0.13345	0.135352	-0.00190158		0.00190158		Prokaryote_Bifidobacterium unknown_species	0.0194027	0	0.0194027		0.0194027
Prokaryote_Bifidobacterium breve	0.102996	0.115254	-0.0122575		0.0122575		Prokaryote_Bifidobacterium breve	0.102823	0.115254	-0.0124305		0.0124305		Prokaryote_Enterococcus faecium	0.126947	0.135711	-0.00876371		0.00876371		Prokaryote_Lactobacillus unknown_species	0.011826	0	0.011826		0.011826
Prokaryote_Bifidobacterium pseudocatenulatum	0.104351	0.108118	-0.00376727		0.00376727		Prokaryote_Bifidobacterium pseudocatenulatum	0.104176	0.108118	-0.00394227		0.00394227		Prokaryote_Bifidobacterium pseudocatenulatum	0.105253	0.108118	-0.00286527		0.00286527		Prokaryote_Lactobacillus gasseri	0.00688252	0	0.00688252		0.00688252
Prokaryote_Bifidobacterium bifidum	0.0713112	0.0678012	0.00350997		0.00350997		Prokaryote_Bifidobacterium bifidum	0.0711916	0.0678012	0.00339037		0.00339037		Prokaryote_Bifidobacterium breve	0.103405	0.115254	-0.0118485		0.0118485
Prokaryote_Lactobacillus mucosae	0.0468729	0.0484406	-0.00156769		0.00156769		Prokaryote_Lactobacillus mucosae	0.0467943	0.0484406	-0.00164629		0.00164629		Prokaryote_Bifidobacterium bifidum	0.0733604	0.0678012	0.00555917		0.00555917		Taxonomy	Q_40	Expected abundance	Difference	DExA Index	Absolute difference
Other Taxa	0.0363995	0	0.0363995		0.0363995		Other Taxa	0.0380391	0	0.0380391		0.0380391		Prokaryote_Lactobacillus mucosae	0.048079	0.0484406	-0.000361595		0.000361595		Prokaryote_Streptococcus thermophilus	0.224742	0.212853	0.0118886	0.0440004	0.0118886
														Prokaryote_Lactobacillus gasseri	0.00797917	0	0.00797917		0.00797917		Prokaryote_Lactobacillus jensenii	0.162427	0.176471	-0.0140437		0.0140437
Taxonomy	E_30	Expected abundance	Difference	DExA Index	Absolute difference		Taxonomy	I_60	Expected abundance	Difference	DExA Index	Absolute difference		Prokaryote_Bifidobacterium unknown_species	0.00598738	0	0.00598738		0.00598738		Prokaryote_Enterococcus faecium	0.12578	0.135711	-0.00993071		0.00993071
Prokaryote_Streptococcus thermophilus	0.225671	0.212853	0.0128176	0.0509515	0.0128176		Prokaryote_Streptococcus thermophilus	0.224809	0.212853	0.0119556	0.0533855	0.0119556		Prokaryote_Lactobacillus unknown_species	0.00617936	0	0.00617936		0.00617936		Prokaryote_Bifidobacterium tsurumiense	0.12402	0.135352	-0.0113316		0.0113316
Prokaryote_Lactobacillus jensenii	0.163002	0.176471	-0.0134687		0.0134687		Prokaryote_Lactobacillus jensenii	0.162397	0.176471	-0.0140737		0.0140737		Prokaryote_Streptococcus unknown_species	0	0	0		0		Prokaryote_Bifidobacterium pseudocatenulatum	0.104158	0.108118	-0.00396027		0.00396027
Prokaryote_Enterococcus faecium	0.126252	0.135711	-0.00945871		0.00945871		Prokaryote_Enterococcus faecium	0.125783	0.135711	-0.00992771		0.00992771		Prokaryote_Enterococcus unknown_species	0	0	0		0		Prokaryote_Bifidobacterium breve	0.102829	0.115254	-0.0124245		0.0124245
Prokaryote_Bifidobacterium tsurumiense	0.124412	0.135352	-0.0109396		0.0109396		Prokaryote_Bifidobacterium tsurumiense	0.123986	0.135352	-0.0113656		0.0113656									Prokaryote_Bifidobacterium bifidum	0.0712225	0.0678012	0.00342127		0.00342127
Prokaryote_Bifidobacterium breve	0.103194	0.115254	-0.0120595		0.0120595		Prokaryote_Bifidobacterium breve	0.102823	0.115254	-0.0124305		0.0124305		Taxonomy	89	Expected abundance	Difference	DExA Index	Absolute difference		Prokaryote_Lactobacillus mucosae	0.0467873	0.0484406	-0.00165329		0.00165329
Prokaryote_Bifidobacterium pseudocatenulatum	0.104565	0.108118	-0.00355327		0.00355327		Prokaryote_Bifidobacterium pseudocatenulatum	0.104176	0.108118	-0.00394227		0.00394227		Prokaryote_Streptococcus thermophilus	0.225943	0.212853	0.0130896	0.0402346	0.0130896		Prokaryote_Bifidobacterium unknown_species	0.019347	0	0.019347		0.019347
Prokaryote_Bifidobacterium bifidum	0.0714569	0.0678012	0.00365567		0.00365567		Prokaryote_Bifidobacterium bifidum	0.0711916	0.0678012	0.00339037		0.00339037		Prokaryote_Lactobacillus jensenii	0.163089	0.176471	-0.0133817		0.0133817		Prokaryote_Lactobacillus unknown_species	0.0117926	0	0.0117926		0.0117926
Prokaryote_Lactobacillus mucosae	0.0469687	0.0484406	-0.00147189		0.00147189		Prokaryote_Lactobacillus mucosae	0.0467943	0.0484406	-0.00164629		0.00164629		Prokaryote_Bifidobacterium tsurumiense	0.132795	0.135352	-0.00255658		0.00255658		Prokaryote_Lactobacillus gasseri	0.00689597	0	0.00689597		0.00689597
Other Taxa	0.0344782	0	0.0344782		0.0344782		Other Taxa	0.0380391	0	0.0380391		0.0380391		Prokaryote_Enterococcus faecium	0.126811	0.135711	-0.00889971		0.00889971
														Prokaryote_Bifidobacterium pseudocatenulatum	0.105104	0.108118	-0.00301427		0.00301427		Taxonomy	Q_50	Expected abundance	Difference	DExA Index	Absolute difference
Taxonomy	E_40	Expected abundance	Difference	DExA Index	Absolute difference		Taxonomy	I_70	Expected abundance	Difference	DExA Index	Absolute difference		Prokaryote_Bifidobacterium breve	0.103353	0.115254	-0.0119005		0.0119005		Prokaryote_Streptococcus thermophilus	0.224809	0.212853	0.0119556	0.0440195	0.0119556
Prokaryote_Streptococcus thermophilus	0.22654	0.212853	0.0136866	0.0496363	0.0136866		Prokaryote_Streptococcus thermophilus	0.224882	0.212853	0.0120286	0.0531698	0.0120286		Prokaryote_Bifidobacterium bifidum	0.0732035	0.0678012	0.00540227		0.00540227		Prokaryote_Lactobacillus jensenii	0.162397	0.176471	-0.0140737		0.0140737
Prokaryote_Lactobacillus jensenii	0.163498	0.176471	-0.0129727		0.0129727		Prokaryote_Lactobacillus jensenii	0.162449	0.176471	-0.0140217		0.0140217		Prokaryote_Lactobacillus mucosae	0.0479588	0.0484406	-0.000481795		0.000481795		Prokaryote_Enterococcus faecium	0.125783	0.135711	-0.00992771		0.00992771
Prokaryote_Enterococcus faecium	0.12664	0.135711	-0.00907071		0.00907071		Prokaryote_Enterococcus faecium	0.125824	0.135711	-0.00988671		0.00988671		Prokaryote_Lactobacillus gasseri	0.00783124	0	0.00783124		0.00783124		Prokaryote_Bifidobacterium tsurumiense	0.123986	0.135352	-0.0113656		0.0113656
Prokaryote_Bifidobacterium tsurumiense	0.124214	0.135352	-0.0111376		0.0111376		Prokaryote_Bifidobacterium tsurumiense	0.124027	0.135352	-0.0113246		0.0113246		Prokaryote_Bifidobacterium unknown_species	0.00688381	0	0.00688381		0.00688381		Prokaryote_Bifidobacterium pseudocatenulatum	0.104176	0.108118	-0.00394227		0.00394227
Prokaryote_Bifidobacterium breve	0.103485	0.115254	-0.0117685		0.0117685		Prokaryote_Bifidobacterium breve	0.102856	0.115254	-0.0123975		0.0123975		Prokaryote_Lactobacillus unknown_species	0.00702773	0	0.00702773		0.00702773		Prokaryote_Bifidobacterium breve	0.102823	0.115254	-0.0124305		0.0124305
Prokaryote_Bifidobacterium pseudocatenulatum	0.104922	0.108118	-0.00319627		0.00319627		Prokaryote_Bifidobacterium pseudocatenulatum	0.10421	0.108118	-0.00390827		0.00390827		Prokaryote_Streptococcus unknown_species	0	0	0		0		Prokaryote_Bifidobacterium bifidum	0.0711916	0.0678012	0.00339037		0.00339037
Prokaryote_Bifidobacterium bifidum	0.0717226	0.0678012	0.00392137		0.00392137		Prokaryote_Bifidobacterium bifidum	0.0712146	0.0678012	0.00341337		0.00341337		Prokaryote_Enterococcus unknown_species	0	0	0		0		Prokaryote_Lactobacillus mucosae	0.0467943	0.0484406	-0.00164629		0.00164629
Prokaryote_Lactobacillus mucosae	0.0469499	0.0484406	-0.00149069		0.00149069		Prokaryote_Lactobacillus mucosae	0.0468095	0.0484406	-0.00163109		0.00163109									Prokaryote_Bifidobacterium unknown_species	0.019307	0	0.019307		0.019307
Other Taxa	0.0320283	0	0.0320283		0.0320283		Other Taxa	0.0377279	0	0.0377279		0.0377279		Taxonomy	90	Expected abundance	Difference	DExA Index	Absolute difference		Prokaryote_Lactobacillus unknown_species	0.0118333	0	0.0118333		0.0118333
														Prokaryote_Streptococcus thermophilus	0.225783	0.212853	0.0129296	0.0417688	0.0129296		Prokaryote_Lactobacillus gasseri	0.00689878	0	0.00689878		0.00689878
Taxonomy	E_50	Expected abundance	Difference	DExA Index	Absolute difference		Taxonomy	I_80	Expected abundance	Difference	DExA Index	Absolute difference		Prokaryote_Lactobacillus jensenii	0.162962	0.176471	-0.0135087		0.0135087
Prokaryote_Streptococcus thermophilus	0.22935	0.212853	0.0164966	0.0526623	0.0164966		Prokaryote_Streptococcus thermophilus	0.225791	0.212853	0.0129376	0.0504775	0.0129376		Prokaryote_Bifidobacterium tsurumiense	0.131816	0.135352	-0.00353558		0.00353558		Taxonomy	Q_60	Expected abundance	Difference	DExA Index	Absolute difference
Prokaryote_Lactobacillus jensenii	0.165366	0.176471	-0.0111047		0.0111047		Prokaryote_Lactobacillus jensenii	0.163106	0.176471	-0.0133647		0.0133647		Prokaryote_Enterococcus faecium	0.12672	0.135711	-0.00899071		0.00899071		Prokaryote_Streptococcus thermophilus	0.225041	0.212853	0.0121876	0.0440067	0.0121876
Prokaryote_Enterococcus faecium	0.126044	0.135711	-0.00966671		0.00966671		Prokaryote_Enterococcus faecium	0.126332	0.135711	-0.00937871		0.00937871		Prokaryote_Bifidobacterium pseudocatenulatum	0.104961	0.108118	-0.00315727		0.00315727		Prokaryote_Lactobacillus jensenii	0.162301	0.176471	-0.0141697		0.0141697
Prokaryote_Bifidobacterium tsurumiense	0.119888	0.135352	-0.0154636		0.0154636		Prokaryote_Bifidobacterium tsurumiense	0.124528	0.135352	-0.0108236		0.0108236		Prokaryote_Bifidobacterium breve	0.103283	0.115254	-0.0119705		0.0119705		Prokaryote_Enterococcus faecium	0.125912	0.135711	-0.00979871		0.00979871
Prokaryote_Bifidobacterium breve	0.101919	0.115254	-0.0133345		0.0133345		Prokaryote_Bifidobacterium breve	0.103272	0.115254	-0.0119815		0.0119815		Prokaryote_Bifidobacterium bifidum	0.0730231	0.0678012	0.00522187		0.00522187		Prokaryote_Bifidobacterium tsurumiense	0.123861	0.135352	-0.0114906		0.0114906
Prokaryote_Bifidobacterium pseudocatenulatum	0.106927	0.108118	-0.00119127		0.00119127		Prokaryote_Bifidobacterium pseudocatenulatum	0.104631	0.108118	-0.00348727		0.00348727		Prokaryote_Lactobacillus mucosae	0.0478348	0.0484406	-0.000605795		0.000605795		Prokaryote_Bifidobacterium pseudocatenulatum	0.104239	0.108118	-0.00387927		0.00387927
Prokaryote_Bifidobacterium bifidum	0.0736861	0.0678012	0.00588487		0.00588487		Prokaryote_Bifidobacterium bifidum	0.0715025	0.0678012	0.00370127		0.00370127		Prokaryote_Lactobacillus gasseri	0.00774469	0	0.00774469		0.00774469		Prokaryote_Bifidobacterium breve	0.102859	0.115254	-0.0123945		0.0123945
Prokaryote_Lactobacillus mucosae	0.0465392	0.0484406	-0.00190139		0.00190139		Prokaryote_Lactobacillus mucosae	0.0469987	0.0484406	-0.00144189		0.00144189		Prokaryote_Bifidobacterium unknown_species	0.00820026	0	0.00820026		0.00820026		Prokaryote_Bifidobacterium bifidum	0.0712675	0.0678012	0.00346627		0.00346627
Other Taxa	0.0302811	0	0.0302811		0.0302811		Other Taxa	0.0338385	0	0.0338385		0.0338385		Prokaryote_Lactobacillus unknown_species	0.00767276	0	0.00767276		0.00767276		Prokaryote_Lactobacillus mucosae	0.0467761	0.0484406	-0.00166449		0.00166449
														Prokaryote_Streptococcus unknown_species	0	0	0		0		Prokaryote_Bifidobacterium unknown_species	0.0189623	0	0.0189623		0.0189623
Taxonomy	E_60	Expected abundance	Difference	DExA Index	Absolute difference		Taxonomy	I_90	Expected abundance	Difference	DExA Index	Absolute difference		Prokaryote_Enterococcus unknown_species	0	0	0		0		Prokaryote_Lactobacillus unknown_species	0.0119219	0	0.0119219		0.0119219
Prokaryote_Streptococcus thermophilus	0.23223	0.212853	0.0193766	0.0580378	0.0193766		Prokaryote_Streptococcus thermophilus	0.229403	0.212853	0.0165496	0.039777	0.0165496									Prokaryote_Lactobacillus gasseri	0.00686049	0	0.00686049		0.00686049
Prokaryote_Lactobacillus jensenii	0.16808	0.176471	-0.00839066		0.00839066		Prokaryote_Lactobacillus jensenii	0.165715	0.176471	-0.0107557		0.0107557		Taxonomy	91	Expected abundance	Difference	DExA Index	Absolute difference
Prokaryote_Enterococcus faecium	0.125083	0.135711	-0.0106277		0.0106277		Prokaryote_Enterococcus faecium	0.128353	0.135711	-0.00735771		0.00735771		Prokaryote_Streptococcus thermophilus	0.225621	0.212853	0.0127676	0.0435137	0.0127676		Taxonomy	Q_70	Expected abundance	Difference	DExA Index	Absolute difference
Prokaryote_Bifidobacterium tsurumiense	0.114194	0.135352	-0.0211576		0.0211576		Prokaryote_Bifidobacterium tsurumiense	0.12652	0.135352	-0.00883158		0.00883158		Prokaryote_Lactobacillus jensenii	0.162875	0.176471	-0.0135957		0.0135957		Prokaryote_Streptococcus thermophilus	0.225306	0.212853	0.0124526	0.0439324	0.0124526
Prokaryote_Bifidobacterium breve	0.0995663	0.115254	-0.0156872		0.0156872		Prokaryote_Bifidobacterium breve	0.104924	0.115254	-0.0103295		0.0103295		Prokaryote_Bifidobacterium tsurumiense	0.130789	0.135352	-0.00456258		0.00456258		Prokaryote_Lactobacillus jensenii	0.162312	0.176471	-0.0141587		0.0141587
Prokaryote_Bifidobacterium pseudocatenulatum	0.109505	0.108118	0.00138673		0.00138673		Prokaryote_Bifidobacterium pseudocatenulatum	0.106305	0.108118	-0.00181327		0.00181327		Prokaryote_Enterococcus faecium	0.126606	0.135711	-0.00910471		0.00910471		Prokaryote_Enterococcus faecium	0.125989	0.135711	-0.00972171		0.00972171
Prokaryote_Bifidobacterium bifidum	0.0760554	0.0678012	0.00825417		0.00825417		Prokaryote_Bifidobacterium bifidum	0.0726464	0.0678012	0.00484517		0.00484517		Prokaryote_Bifidobacterium pseudocatenulatum	0.104792	0.108118	-0.00332627		0.00332627		Prokaryote_Bifidobacterium tsurumiense	0.123753	0.135352	-0.0115986		0.0115986
Prokaryote_Lactobacillus mucosae	0.0462663	0.0484406	-0.00217429		0.00217429		Prokaryote_Lactobacillus mucosae	0.0477506	0.0484406	-0.000689995		0.000689995		Prokaryote_Bifidobacterium breve	0.103138	0.115254	-0.0121155		0.0121155		Prokaryote_Bifidobacterium pseudocatenulatum	0.104317	0.108118	-0.00380127		0.00380127
Other Taxa	0.0290206	0	0.0290206		0.0290206		Other Taxa	0.0183816	0	0.0183816		0.0183816		Prokaryote_Bifidobacterium bifidum	0.0728018	0.0678012	0.00500057		0.00500057		Prokaryote_Bifidobacterium breve	0.102959	0.115254	-0.0122945		0.0122945
														Prokaryote_Lactobacillus mucosae	0.0476316	0.0484406	-0.000808995		0.000808995		Prokaryote_Bifidobacterium bifidum	0.0712878	0.0678012	0.00348657		0.00348657
Taxonomy	E_70	Expected abundance	Difference	DExA Index	Absolute difference									Prokaryote_Lactobacillus gasseri	0.007599	0	0.007599		0.007599		Prokaryote_Lactobacillus mucosae	0.046768	0.0484406	-0.00167259		0.00167259
Prokaryote_Streptococcus thermophilus	0.235118	0.212853	0.0222646	0.0645551	0.0222646									Prokaryote_Bifidobacterium unknown_species	0.00974446	0	0.00974446		0.00974446		Prokaryote_Bifidobacterium unknown_species	0.0186783	0	0.0186783		0.0186783
Prokaryote_Lactobacillus jensenii	0.170811	0.176471	-0.00565966		0.00565966									Prokaryote_Lactobacillus unknown_species	0.00840205	0	0.00840205		0.00840205		Prokaryote_Lactobacillus unknown_species	0.0118272	0	0.0118272		0.0118272
Prokaryote_Enterococcus faecium	0.123793	0.135711	-0.0119177		0.0119177									Prokaryote_Streptococcus unknown_species	0	0	0		0		Prokaryote_Lactobacillus gasseri	0.00680305	0	0.00680305		0.00680305
Prokaryote_Bifidobacterium tsurumiense	0.108949	0.135352	-0.0264026		0.0264026									Prokaryote_Enterococcus unknown_species	0	0	0		0
Prokaryote_Bifidobacterium breve	0.0970379	0.115254	-0.0182156		0.0182156																Taxonomy	Q_80	Expected abundance	Difference	DExA Index	Absolute difference
Prokaryote_Bifidobacterium pseudocatenulatum	0.112127	0.108118	0.00400873		0.00400873									Taxonomy	92	Expected abundance	Difference	DExA Index	Absolute difference		Prokaryote_Streptococcus thermophilus	0.225632	0.212853	0.0127786	0.0436538	0.0127786
Prokaryote_Bifidobacterium bifidum	0.0786489	0.0678012	0.0108477		0.0108477									Prokaryote_Streptococcus thermophilus	0.225371	0.212853	0.0125176	0.0459777	0.0125176		Prokaryote_Lactobacillus jensenii	0.162401	0.176471	-0.0140697		0.0140697
Prokaryote_Lactobacillus mucosae	0.0460811	0.0484406	-0.00235949		0.00235949									Prokaryote_Lactobacillus jensenii	0.162771	0.176471	-0.0136997		0.0136997		Prokaryote_Enterococcus faecium	0.126173	0.135711	-0.00953771		0.00953771
Other Taxa	0.0274341	0	0.0274341		0.0274341									Prokaryote_Bifidobacterium tsurumiense	0.129177	0.135352	-0.00617458		0.00617458		Prokaryote_Bifidobacterium tsurumiense	0.123704	0.135352	-0.0116476		0.0116476
														Prokaryote_Enterococcus faecium	0.126421	0.135711	-0.00928971		0.00928971		Prokaryote_Bifidobacterium pseudocatenulatum	0.104409	0.108118	-0.00370927		0.00370927
Taxonomy	E_80	Expected abundance	Difference	DExA Index	Absolute difference									Prokaryote_Bifidobacterium pseudocatenulatum	0.10458	0.108118	-0.00353827		0.00353827		Prokaryote_Bifidobacterium breve	0.103012	0.115254	-0.0122415		0.0122415
Prokaryote_Streptococcus thermophilus	0.23823	0.212853	0.0253766	0.0705212	0.0253766									Prokaryote_Bifidobacterium breve	0.102999	0.115254	-0.0122545		0.0122545		Prokaryote_Bifidobacterium bifidum	0.0713365	0.0678012	0.00353527		0.00353527
Prokaryote_Lactobacillus jensenii	0.173572	0.176471	-0.00289866		0.00289866									Prokaryote_Bifidobacterium bifidum	0.0725077	0.0678012	0.00470647		0.00470647		Prokaryote_Lactobacillus mucosae	0.0467427	0.0484406	-0.00169789		0.00169789
Prokaryote_Enterococcus faecium	0.122274	0.135711	-0.0134367		0.0134367									Prokaryote_Lactobacillus mucosae	0.0474199	0.0484406	-0.00102069		0.00102069		Prokaryote_Bifidobacterium unknown_species	0.0180901	0	0.0180901		0.0180901
Prokaryote_Bifidobacterium tsurumiense	0.104313	0.135352	-0.0310386		0.0310386									Prokaryote_Lactobacillus gasseri	0.00734422	0	0.00734422		0.00734422		Prokaryote_Lactobacillus unknown_species	0.011779	0	0.011779		0.011779
Prokaryote_Bifidobacterium breve	0.0943321	0.115254	-0.0209214		0.0209214									Prokaryote_Bifidobacterium unknown_species	0.0120407	0	0.0120407		0.0120407		Prokaryote_Lactobacillus gasseri	0.00672054	0	0.00672054		0.00672054
Prokaryote_Bifidobacterium pseudocatenulatum	0.115047	0.108118	0.00692873		0.00692873									Prokaryote_Lactobacillus unknown_species	0.00936897	0	0.00936897		0.00936897
Prokaryote_Bifidobacterium bifidum	0.0811279	0.0678012	0.0133267		0.0133267									Prokaryote_Streptococcus unknown_species	0	0	0		0		Taxonomy	Q_90	Expected abundance	Difference	DExA Index	Absolute difference
Prokaryote_Lactobacillus mucosae	0.0462148	0.0484406	-0.00222579		0.00222579									Prokaryote_Enterococcus unknown_species	0	0	0		0		Prokaryote_Streptococcus thermophilus	0.226169	0.212853	0.0133156	0.0433579	0.0133156
Other Taxa	0.0248892	0	0.0248892		0.0248892																Prokaryote_Lactobacillus jensenii	0.162571	0.176471	-0.0138997		0.0138997
														Taxonomy	93	Expected abundance	Difference	DExA Index	Absolute difference		Prokaryote_Enterococcus faecium	0.12647	0.135711	-0.00924071		0.00924071
Taxonomy	E_90	Expected abundance	Difference	DExA Index	Absolute difference									Prokaryote_Streptococcus thermophilus	0.225142	0.212853	0.0122886	0.0490362	0.0122886		Prokaryote_Bifidobacterium tsurumiense	0.123606	0.135352	-0.0117456		0.0117456
Prokaryote_Streptococcus thermophilus	0.242008	0.212853	0.0291546	0.0763812	0.0291546									Prokaryote_Lactobacillus jensenii	0.162611	0.176471	-0.0138597		0.0138597		Prokaryote_Bifidobacterium pseudocatenulatum	0.104546	0.108118	-0.00357227		0.00357227
Prokaryote_Lactobacillus jensenii	0.176899	0.176471	0.000428344		0.000428344									Prokaryote_Bifidobacterium tsurumiense	0.127038	0.135352	-0.00831358		0.00831358		Prokaryote_Bifidobacterium breve	0.103047	0.115254	-0.0122065		0.0122065
Prokaryote_Enterococcus faecium	0.121197	0.135711	-0.0145137		0.0145137									Prokaryote_Enterococcus faecium	0.126128	0.135711	-0.00958271		0.00958271		Prokaryote_Bifidobacterium bifidum	0.0712481	0.0678012	0.00344687		0.00344687
Prokaryote_Bifidobacterium tsurumiense	0.0988452	0.135352	-0.0365064		0.0365064									Prokaryote_Bifidobacterium pseudocatenulatum	0.104394	0.108118	-0.00372427		0.00372427		Prokaryote_Lactobacillus mucosae	0.046689	0.0484406	-0.00175159		0.00175159
Prokaryote_Bifidobacterium breve	0.091994	0.115254	-0.0232595		0.0232595									Prokaryote_Bifidobacterium breve	0.102968	0.115254	-0.0122855		0.0122855		Prokaryote_Bifidobacterium unknown_species	0.0175371	0	0.0175371		0.0175371
Prokaryote_Bifidobacterium pseudocatenulatum	0.117794	0.108118	0.00967573		0.00967573									Prokaryote_Bifidobacterium bifidum	0.071996	0.0678012	0.00419477		0.00419477		Prokaryote_Lactobacillus unknown_species	0.0115181	0	0.0115181		0.0115181
Prokaryote_Bifidobacterium bifidum	0.0839835	0.0678012	0.0161823		0.0161823									Prokaryote_Lactobacillus mucosae	0.0471706	0.0484406	-0.00126999		0.00126999		Prokaryote_Lactobacillus gasseri	0.00659906	0	0.00659906		0.00659906
Prokaryote_Lactobacillus mucosae	0.0463388	0.0484406	-0.00210179		0.00210179									Prokaryote_Lactobacillus gasseri	0.00715287	0	0.00715287		0.00715287
Other Taxa	0.0209402	0	0.0209402		0.0209402									Prokaryote_Bifidobacterium unknown_species	0.0150246	0	0.0150246		0.0150246		Taxonomy	Q_95	Expected abundance	Difference	DExA Index	Absolute difference
														Prokaryote_Lactobacillus unknown_species	0.0103759	0	0.0103759		0.0103759		Prokaryote_Streptococcus thermophilus	0.22686	0.212853	0.0140066	0.0428692	0.0140066
Taxonomy	E_100	Expected abundance	Difference	DExA Index	Absolute difference									Prokaryote_Streptococcus unknown_species	0	0	0		0		Prokaryote_Lactobacillus jensenii	0.162802	0.176471	-0.0136687		0.0136687
Prokaryote_Streptococcus thermophilus	0.24798	0.212853	0.0351266	0.0818007	0.0351266									Prokaryote_Enterococcus unknown_species	0	0	0		0		Prokaryote_Enterococcus faecium	0.126807	0.135711	-0.00890371		0.00890371
Prokaryote_Lactobacillus jensenii	0.18144	0.176471	0.00496934		0.00496934																Prokaryote_Bifidobacterium tsurumiense	0.12369	0.135352	-0.0116616		0.0116616
Prokaryote_Enterococcus faecium	0.121312	0.135711	-0.0143987		0.0143987									Taxonomy	94	Expected abundance	Difference	DExA Index	Absolute difference		Prokaryote_Bifidobacterium pseudocatenulatum	0.104662	0.108118	-0.00345627		0.00345627
Prokaryote_Bifidobacterium tsurumiense	0.0947843	0.135352	-0.0405673		0.0405673									Prokaryote_Streptococcus thermophilus	0.224809	0.212853	0.0119556	0.0533855	0.0119556		Prokaryote_Bifidobacterium breve	0.103146	0.115254	-0.0121075		0.0121075
Prokaryote_Bifidobacterium breve	0.0901057	0.115254	-0.0251478		0.0251478									Prokaryote_Lactobacillus jensenii	0.162397	0.176471	-0.0140737		0.0140737		Prokaryote_Bifidobacterium bifidum	0.0711531	0.0678012	0.00335187		0.00335187
Prokaryote_Bifidobacterium pseudocatenulatum	0.1221	0.108118	0.0139817		0.0139817									Prokaryote_Bifidobacterium tsurumiense	0.123986	0.135352	-0.0113656		0.0113656		Prokaryote_Lactobacillus mucosae	0.0467037	0.0484406	-0.00173689		0.00173689
Prokaryote_Bifidobacterium bifidum	0.0879476	0.0678012	0.0201464		0.0201464									Prokaryote_Enterococcus faecium	0.125783	0.135711	-0.00992771		0.00992771		Prokaryote_Bifidobacterium unknown_species	0.0168453	0	0.0168453		0.0168453
Prokaryote_Lactobacillus mucosae	0.0467541	0.0484406	-0.00168649		0.00168649									Prokaryote_Bifidobacterium pseudocatenulatum	0.104176	0.108118	-0.00394227		0.00394227		Prokaryote_Lactobacillus unknown_species	0.0107936	0	0.0107936		0.0107936
Other Taxa	0.00757707	0	0.00757707		0.00757707									Prokaryote_Bifidobacterium breve	0.102823	0.115254	-0.0124305		0.0124305		Prokaryote_Lactobacillus gasseri	0.00653682	0	0.00653682		0.00653682
														Prokaryote_Bifidobacterium bifidum	0.0711916	0.0678012	0.00339037		0.00339037
														Prokaryote_Lactobacillus mucosae	0.0467943	0.0484406	-0.00164629		0.00164629		Taxonomy	Q_100	Expected abundance	Difference	DExA Index	Absolute difference
														Prokaryote_Lactobacillus gasseri	0.00689878	0	0.00689878		0.00689878		Prokaryote_Streptococcus thermophilus	0.231224	0.212853	0.0183706	0.0408873	0.0183706
														Prokaryote_Bifidobacterium unknown_species	0.019307	0	0.019307		0.019307		Prokaryote_Lactobacillus jensenii	0.165021	0.176471	-0.0114497		0.0114497
														Prokaryote_Lactobacillus unknown_species	0.0118333	0	0.0118333		0.0118333		Prokaryote_Enterococcus faecium	0.126565	0.135711	-0.00914571		0.00914571
														Prokaryote_Streptococcus unknown_species	0	0	0		0		Prokaryote_Bifidobacterium tsurumiense	0.122359	0.135352	-0.0129926		0.0129926
														Prokaryote_Enterococcus unknown_species	0	0	0		0		Prokaryote_Bifidobacterium pseudocatenulatum	0.106457	0.108118	-0.00166127		0.00166127
																					Prokaryote_Bifidobacterium breve	0.104971	0.115254	-0.0102825		0.0102825
														Taxonomy	95	Expected abundance	Difference	DExA Index	Absolute difference		Prokaryote_Bifidobacterium bifidum	0.0703721	0.0678012	0.00257087		0.00257087
														Prokaryote_Streptococcus thermophilus	0.224361	0.212853	0.0115076	0.0593055	0.0115076		Prokaryote_Lactobacillus mucosae	0.0461825	0.0484406	-0.00225809		0.00225809
														Prokaryote_Lactobacillus jensenii	0.161962	0.176471	-0.0145087		0.0145087		Prokaryote_Bifidobacterium unknown_species	0.0130434	0	0.0130434		0.0130434
														Prokaryote_Bifidobacterium tsurumiense	0.120235	0.135352	-0.0151166		0.0151166		Prokaryote_Lactobacillus unknown_species	0.00765131	0	0.00765131		0.00765131
														Prokaryote_Enterococcus faecium	0.125313	0.135711	-0.0103977		0.0103977		Prokaryote_Lactobacillus gasseri	0.0061535	0	0.0061535		0.0061535
														Prokaryote_Bifidobacterium pseudocatenulatum	0.103791	0.108118	-0.00432727		0.00432727
														Prokaryote_Bifidobacterium breve	0.102581	0.115254	-0.0126725		0.0126725
														Prokaryote_Bifidobacterium bifidum	0.0700401	0.0678012	0.00223887		0.00223887
														Prokaryote_Lactobacillus mucosae	0.0461585	0.0484406	-0.00228209		0.00228209
														Prokaryote_Lactobacillus gasseri	0.0065992	0	0.0065992		0.0065992
														Prokaryote_Bifidobacterium unknown_species	0.0250195	0	0.0250195		0.0250195
														Prokaryote_Lactobacillus unknown_species	0.013941	0	0.013941		0.013941
														Prokaryote_Streptococcus unknown_species	0	0	0		0
														Prokaryote_Enterococcus unknown_species	0	0	0		0
														Taxonomy	96	Expected abundance	Difference	DExA Index	Absolute difference
														Prokaryote_Streptococcus thermophilus	0.223653	0.212853	0.0107996	0.0681168	0.0107996
														Prokaryote_Lactobacillus jensenii	0.161082	0.176471	-0.0153887		0.0153887
														Prokaryote_Bifidobacterium tsurumiense	0.115163	0.135352	-0.0201886		0.0201886
														Prokaryote_Enterococcus faecium	0.124615	0.135711	-0.0110957		0.0110957
														Prokaryote_Bifidobacterium pseudocatenulatum	0.103051	0.108118	-0.00506727		0.00506727
														Prokaryote_Bifidobacterium breve	0.102177	0.115254	-0.0130765		0.0130765
														Prokaryote_Bifidobacterium bifidum	0.0681418	0.0678012	0.00034057		0.00034057
														Prokaryote_Lactobacillus mucosae	0.0451403	0.0484406	-0.00330029		0.00330029
														Prokaryote_Lactobacillus gasseri	0.00612174	0	0.00612174		0.00612174
														Prokaryote_Bifidobacterium unknown_species	0.0335198	0	0.0335198		0.0335198
														Prokaryote_Lactobacillus unknown_species	0.0173349	0	0.0173349		0.0173349
														Prokaryote_Streptococcus unknown_species	0	0	0		0
														Prokaryote_Enterococcus unknown_species	0	0	0		0
														Taxonomy	97	Expected abundance	Difference	DExA Index	Absolute difference
														Prokaryote_Streptococcus thermophilus	0.22269	0.212853	0.00983656	0.0819433	0.00983656
														Prokaryote_Lactobacillus jensenii	0.160082	0.176471	-0.0163887		0.0163887
														Prokaryote_Bifidobacterium tsurumiense	0.10984	0.135352	-0.0255116		0.0255116
														Prokaryote_Enterococcus faecium	0.123477	0.135711	-0.0122337		0.0122337
														Prokaryote_Bifidobacterium pseudocatenulatum	0.102104	0.108118	-0.00601427		0.00601427
														Prokaryote_Bifidobacterium breve	0.101528	0.115254	-0.0137255		0.0137255
														Prokaryote_Bifidobacterium bifidum	0.0650427	0.0678012	-0.00275853		0.00275853
														Prokaryote_Lactobacillus mucosae	0.0431299	0.0484406	-0.00531069		0.00531069
														Prokaryote_Lactobacillus gasseri	0.00549319	0	0.00549319		0.00549319
														Prokaryote_Bifidobacterium unknown_species	0.0443773	0	0.0443773		0.0443773
														Prokaryote_Lactobacillus unknown_species	0.0222366	0	0.0222366		0.0222366
														Prokaryote_Streptococcus unknown_species	0	0	0		0
														Prokaryote_Enterococcus unknown_species	0	0	0		0
														Taxonomy	98	Expected abundance	Difference	DExA Index	Absolute difference
														Prokaryote_Streptococcus thermophilus	0.218541	0.212853	0.00568756	0.1128	0.00568756
														Prokaryote_Lactobacillus jensenii	0.15653	0.176471	-0.0199407		0.0199407
														Prokaryote_Bifidobacterium tsurumiense	0.103845	0.135352	-0.0315066		0.0315066
														Prokaryote_Enterococcus faecium	0.120087	0.135711	-0.0156237		0.0156237
														Prokaryote_Bifidobacterium pseudocatenulatum	0.0992416	0.108118	-0.00887667		0.00887667
														Prokaryote_Bifidobacterium breve	0.0986572	0.115254	-0.0165963		0.0165963
														Prokaryote_Bifidobacterium bifidum	0.0578611	0.0678012	-0.00994013		0.00994013
														Prokaryote_Lactobacillus mucosae	0.0381249	0.0484406	-0.0103157		0.0103157
														Prokaryote_Lactobacillus gasseri	0	0	0		0
														Prokaryote_Bifidobacterium unknown_species	0.0613313	0	0.0613313		0.0613313
														Prokaryote_Lactobacillus unknown_species	0.0315422	0	0.0315422		0.0315422
														Prokaryote_Streptococcus unknown_species	0.00707165	0	0.00707165		0.00707165
														Prokaryote_Enterococcus unknown_species	0.00716705	0	0.00716705		0.00716705
														Taxonomy	99	Expected abundance	Difference	DExA Index	Absolute difference
														Prokaryote_Streptococcus thermophilus	0.209132	0.212853	-0.00372144	0.18746	0.00372144
														Prokaryote_Lactobacillus jensenii	0.14517	0.176471	-0.0313007		0.0313007
														Prokaryote_Bifidobacterium tsurumiense	0.0959325	0.135352	-0.0394191		0.0394191
														Prokaryote_Enterococcus faecium	0.111549	0.135711	-0.0241617		0.0241617
														Prokaryote_Bifidobacterium pseudocatenulatum	0.0937474	0.108118	-0.0143709		0.0143709
														Prokaryote_Bifidobacterium breve	0.0898165	0.115254	-0.025437		0.025437
														Prokaryote_Bifidobacterium bifidum	0.039677	0.0678012	-0.0281242		0.0281242
														Prokaryote_Lactobacillus mucosae	0.0275162	0.0484406	-0.0209244		0.0209244
														Prokaryote_Lactobacillus gasseri	0	0	0		0
														Prokaryote_Bifidobacterium unknown_species	0.101194	0	0.101194		0.101194
														Prokaryote_Lactobacillus unknown_species	0.0550205	0	0.0550205		0.0550205
														Prokaryote_Streptococcus unknown_species	0.0156404	0	0.0156404		0.0156404
														Prokaryote_Enterococcus unknown_species	0.0156048	0	0.0156048		0.0156048
														Taxonomy	100	Expected abundance	Difference	DExA Index	Absolute difference
														Prokaryote_Streptococcus thermophilus	0.160887	0.212853	-0.0519664	0.445077	0.0519664
														Prokaryote_Lactobacillus jensenii	0.0969552	0.176471	-0.0795155		0.0795155
														Prokaryote_Bifidobacterium tsurumiense	0.0718362	0.135352	-0.0635154		0.0635154
														Prokaryote_Enterococcus faecium	0.0780746	0.135711	-0.0576361		0.0576361
														Prokaryote_Bifidobacterium pseudocatenulatum	0.0683271	0.108118	-0.0397912		0.0397912
														Prokaryote_Bifidobacterium breve	0.0518568	0.115254	-0.0633967		0.0633967
														Prokaryote_Bifidobacterium bifidum	0.0144972	0.0678012	-0.053304		0.053304
														Prokaryote_Lactobacillus mucosae	0.0124886	0.0484406	-0.035952		0.035952
														Prokaryote_Lactobacillus gasseri	0	0	0		0
														Prokaryote_Bifidobacterium unknown_species	0.213086	0	0.213086		0.213086
														Prokaryote_Lactobacillus unknown_species	0.11964	0	0.11964		0.11964
														Prokaryote_Streptococcus unknown_species	0.0627976	0	0.0627976		0.0627976
														Prokaryote_Enterococcus unknown_species	0.0495528	0	0.0495528		0.0495528
