# Supplementary material for: METAnnotatorX2: a Comprehensive Tool for Deep and Shallow Metagenomic Data Set Analyses
Source: mSystems. 2021 Jun 29;6(3):e00583-21. doi: 10.1128/mSystems.00583-21 (PMC8269244; doi:10.1128/mSystems.00583-21)
Supplement: DATA SET S4 [file msystems.00583-21-sd004.xlsx]

## Sheet: dataset_10_species
Taxonomic profiling of the artificial dataset constituted by 10 bacterial species, each represented by 10,000 reads for a total of 100,000 reads.
Taxonomy Retrieved By METAnnotatorX2	Number of reads classified		Match	Expected Taxonomy	Species	Accession number of reference genome
Prokaryote_Nitrincola schmidtii	9992		✓	Prokaryote_Nitrincola schmidtii	Nitrincola schmidtii	GCF_008973715.1
Prokaryote_Denitratisoma oestradiolicum	9981		✓	Prokaryote_Denitratisoma oestradiolicum	Denitratisoma oestradiolicum	GCF_902813185.1
Prokaryote_Desulfonatronum thiodismutans	9980		✓	Prokaryote_Desulfonatronum thiodismutans	Desulfonatronum thiodismutans	GCF_000717475.1
Eukaryota-Fungi_Aaosphaeria arxii	9968		✓	Eukaryota-Fungi_Aaosphaeria arxii	Aaosphaeria arxii	GCA_010015735.1
Eukaryota-Fungi_Metarhizium album	9959		✓	Eukaryota-Fungi_Metarhizium album	Metarhizium album	GCA_000804445.1
Prokaryote_Francisella persica	9955		✓	Prokaryote_Francisella persica	Francisella persica	GCF_001275365.1
Prokaryote_Dictyobacter alpinus	9953		✓	Prokaryote_Dictyobacter alpinus	Dictyobacter alpinus	GCF_003967575.1
Virus_Phycodnaviridae Paramecium-bursaria-Chlorella-virus-1_PerdictedHost-eukaryotic-algae	9941		✓	Virus_Phycodnaviridae Paramecium-bursaria-Chlorella-virus-1_PerdictedHost-eukaryotic-algae	Phycodnaviridae Paramecium-bursaria-Chlorella-virus-1	GCF_000847045.1
Prokaryote_Dechlorosoma suillum	9874		✓	Prokaryote_Dechlorosoma suillum	Dechlorosoma suillum	GCF_000236665.1
Prokaryote_Caminibacter mediatlanticus	9740		✓	Prokaryote_Caminibacter mediatlanticus	Caminibacter mediatlanticus	GCF_005843985.1
	9934.3	Average

## Sheet: dataset_50_species
Taxonomic profiling of the artificial dataset constituted by 50 bacterial species, each represented by 2,000 reads for a total of 100,000 reads.
Taxonomy Retrieved By METAnnotatorX2	Number of reads classified		Match	Expected Taxonomy	Species	Accession number of reference genome
Prokaryote_Thorsellia anophelis	2000		✓	Prokaryote_Thorsellia anophelis	Thorsellia anophelis	GCF_900111395.1
Virus_Bacilladnaviridae Chaetoceros-protobacilladnavirus-3_PerdictedHost-eukaryotic-algae	2000		✓	Virus_Bacilladnaviridae Chaetoceros-protobacilladnavirus-3_PerdictedHost-eukaryotic-algae	Bacilladnaviridae Chaetoceros-protobacilladnavirus-3	GCF_000892315.1
Virus_Chrysoviridae Amasya-cherry-disease-associated-chrysovirus_PerdictedHost-fungi	2000		✓	Virus_Chrysoviridae Amasya-cherry-disease-associated-chrysovirus_PerdictedHost-fungi	Chrysoviridae Amasya-cherry-disease-associated-chrysovirus	GCF_000874385.1
Eukaryota-Fungi_Sarcomyxa edulis	1999		✓	Eukaryota-Fungi_Sarcomyxa edulis	Sarcomyxa edulis	GCA_009761415.1
Virus_Totiviridae Red-clover-powdery-mildew-associated-totivirus-2_PerdictedHost-fungi	1999		✓	Virus_Totiviridae Red-clover-powdery-mildew-associated-totivirus-2_PerdictedHost-fungi	Totiviridae Red-clover-powdery-mildew-associated-totivirus-2	GCF_001461165.1
Eukaryota-Fungi_Bullera alba	1998		✓	Eukaryota-Fungi_Bullera alba	Bullera alba	GCA_001600095.1
Prokaryote_Macromonas bipunctata	1998		✓	Prokaryote_Macromonas bipunctata	Macromonas bipunctata	GCF_002837135.1
Prokaryote_Nitrincola schmidtii	1998		✓	Prokaryote_Nitrincola schmidtii	Nitrincola schmidtii	GCF_008973715.1
Prokaryote_Pelagimonas varians	1998		✓	Prokaryote_Pelagimonas varians	Pelagimonas varians	GCF_003208435.1
Prokaryote_Sinorhizobium fredii	1998		✓	Prokaryote_Sinorhizobium fredii	Sinorhizobium fredii	GCF_000219415.2
Eukaryota-Fungi_Fibroporia radiculosa	1997		✓	Eukaryota-Fungi_Fibroporia radiculosa	Fibroporia radiculosa	GCA_000313525.1
Prokaryote_Acetanaerobacterium elongatum	1997		✓	Prokaryote_Acetanaerobacterium elongatum	Acetanaerobacterium elongatum	GCF_900103835.1
Prokaryote_Bacteriovorax stolpii	1997		✓	Prokaryote_Bacteriovorax stolpii	Bacteriovorax stolpii	GCF_002872415.1
Prokaryote_Denitratisoma oestradiolicum	1997		✓	Prokaryote_Denitratisoma oestradiolicum	Denitratisoma oestradiolicum	GCF_902813185.1
Prokaryote_Desulfonatronum thiodismutans	1997		✓	Prokaryote_Desulfonatronum thiodismutans	Desulfonatronum thiodismutans	GCF_000717475.1
Prokaryote_Dethiobacter alkaliphilus	1997		✓	Prokaryote_Dethiobacter alkaliphilus	Dethiobacter alkaliphilus	GCF_000174415.1
Prokaryote_Dictyobacter alpinus	1997		✓	Prokaryote_Dictyobacter alpinus	Dictyobacter alpinus	GCF_003967575.1
Prokaryote_Herpetosiphon llansteffanensis	1997		✓	Prokaryote_Herpetosiphon llansteffanensis	Herpetosiphon llansteffanensis	GCF_003205875.1
Eukaryota-Fungi_Meira nashicola	1996		✓	Eukaryota-Fungi_Meira nashicola	Meira nashicola	GCA_001600355.1
Virus_Rhabdoviridae Vaprio-virus_PerdictedHost-vertebrates	1996		✓	Virus_Rhabdoviridae Vaprio-virus_PerdictedHost-vertebrates	Rhabdoviridae Vaprio-virus	GCF_004788715.1
Eukaryota-Fungi_Aaosphaeria arxii	1995		✓	Eukaryota-Fungi_Aaosphaeria arxii	Aaosphaeria arxii	GCA_010015735.1
Eukaryota-Fungi_Pseudocercospora fijiensis	1995		✓	Eukaryota-Fungi_Pseudocercospora fijiensis	Pseudocercospora fijiensis	GCA_000340215.1
Prokaryote_Erythrobacter jejuensis	1995		✓	Prokaryote_Erythrobacter jejuensis	Erythrobacter jejuensis	GCF_009827995.1
Prokaryote_Prosthecobacter fusiformis	1995		✓	Prokaryote_Prosthecobacter fusiformis	Prosthecobacter fusiformis	GCF_004364345.1
Prokaryote_Geofilum rhodophaeum	1994		✓	Prokaryote_Geofilum rhodophaeum	Geofilum rhodophaeum	GCF_002210225.1
Prokaryote_Lacinutrix himadriensis	1994		✓	Prokaryote_Lacinutrix himadriensis	Lacinutrix himadriensis	GCF_001418105.1
Eukaryota-Fungi_Nakazawaea holstii	1993		✓	Eukaryota-Fungi_Nakazawaea holstii	Nakazawaea holstii	GCA_003706265.1
Eukaryota-Fungi_Metarhizium album	1991		✓	Eukaryota-Fungi_Metarhizium album	Metarhizium album	GCA_000804445.1
Prokaryote_Arthrobacter ruber	1991		✓	Prokaryote_Arthrobacter ruber	Arthrobacter ruber	GCF_002954225.1
Eukaryota-Fungi_Cucurbitaria berberidis	1988		✓	Eukaryota-Fungi_Cucurbitaria berberidis	Cucurbitaria berberidis	GCA_010015615.1
Prokaryote_Martelella endophytica	1988		✓	Prokaryote_Martelella endophytica	Martelella endophytica	GCF_000960975.1
Prokaryote_Thermoflavifilum aggregans	1988		✓	Prokaryote_Thermoflavifilum aggregans	Thermoflavifilum aggregans	GCF_002797735.1
Prokaryote_Francisella persica	1987		✓	Prokaryote_Francisella persica	Francisella persica	GCF_001275365.1
Prokaryote_Sphaerisporangium rubeum	1987		✓	Prokaryote_Sphaerisporangium rubeum	Sphaerisporangium rubeum	GCF_014207705.1
Prokaryote_Stomatobaculum longum	1985		✓	Prokaryote_Stomatobaculum longum	Stomatobaculum longum	GCF_000242235.1
Prokaryote_Amantichitinum ursilacus	1983		✓	Prokaryote_Amantichitinum ursilacus	Amantichitinum ursilacus	GCF_001294205.1
Prokaryote_Glycomyces tenuis	1983		✓	Prokaryote_Glycomyces tenuis	Glycomyces tenuis	GCF_000427885.1
Virus_Phycodnaviridae Paramecium-bursaria-Chlorella-virus-1_PerdictedHost-eukaryotic-algae	1983		✓	Virus_Phycodnaviridae Paramecium-bursaria-Chlorella-virus-1_PerdictedHost-eukaryotic-algae	Phycodnaviridae Paramecium-bursaria-Chlorella-virus-1	GCF_000847045.1
Prokaryote_Dechlorosoma suillum	1980		✓	Prokaryote_Dechlorosoma suillum	Dechlorosoma suillum	GCF_000236665.1
Prokaryote_Thermodesulfobacterium geofontis	1979		✓	Prokaryote_Thermodesulfobacterium geofontis	Thermodesulfobacterium geofontis	GCF_000215975.1
Eukaryota-Fungi_Yarrowia deformans	1975		✓	Eukaryota-Fungi_Yarrowia deformans	Yarrowia deformans	GCA_900519085.1
Prokaryote_Methanocaldococcus bathoardescens	1975		✓	Prokaryote_Methanocaldococcus bathoardescens	Methanocaldococcus bathoardescens	GCF_000739065.1
Prokaryote_Oceanivirga miroungae	1973		✓	Prokaryote_Oceanivirga miroungae	Oceanivirga miroungae	GCF_902505095.1
Prokaryote_Caminibacter mediatlanticus	1966		✓	Prokaryote_Caminibacter mediatlanticus	Caminibacter mediatlanticus	GCF_005843985.1
Prokaryote_Natronorubrum sediminis	1959		✓	Prokaryote_Natronorubrum sediminis	Natronorubrum sediminis	GCF_900108095.1
Prokaryote_Leisingera daeponensis	1958		✓	Prokaryote_Leisingera daeponensis	Leisingera daeponensis	GCF_000473145.1
Prokaryote_Labedella populi	1955		✓	Prokaryote_Labedella populi	Labedella populi	GCF_004078655.1
Prokaryote_Sphingobacterium siyangense	1932		✓	Prokaryote_Sphingobacterium siyangense	Sphingobacterium siyangense	GCF_003610905.1
Prokaryote_Muribaculum intestinale	1914		✓	Prokaryote_Muribaculum intestinale	Muribaculum intestinale	GCF_001688845.2
Prokaryote_Thalassospira lohafexi	1813		✓	Prokaryote_Thalassospira lohafexi	Thalassospira lohafexi	GCF_002844275.1
	1983	Average

## Sheet: dataset_100_species
Taxonomic profiling of the artificial dataset constituted by 100 bacterial species, each represented by 1,000 reads for a total of 100,000 reads.
Taxonomy Retrieved By METAnnotatorX2	Number of reads classified		Match	Expected Taxonomy	Species	Accession number of reference genome
Eukaryota-Fungi_Bullera alba	1000		✓	Eukaryota-Fungi_Bullera alba	Bullera alba	GCA_001600095.1
Eukaryota-Fungi_Chrysosporium queenslandicum	1000		✓	Eukaryota-Fungi_Chrysosporium queenslandicum	Chrysosporium queenslandicum	GCA_001430955.1
Eukaryota-Fungi_Stropharia rugosoannulata	1000		✓	Eukaryota-Fungi_Stropharia rugosoannulata	Stropharia rugosoannulata	GCA_003314255.1
Prokaryote_Acetanaerobacterium elongatum	1000		✓	Prokaryote_Acetanaerobacterium elongatum	Acetanaerobacterium elongatum	GCF_900103835.1
Prokaryote_Chryseolinea flava	1000		✓	Prokaryote_Chryseolinea flava	Chryseolinea flava	GCF_003286915.1
Prokaryote_Macromonas bipunctata	1000		✓	Prokaryote_Macromonas bipunctata	Macromonas bipunctata	GCF_002837135.1
Prokaryote_Pelagimonas varians	1000		✓	Prokaryote_Pelagimonas varians	Pelagimonas varians	GCF_003208435.1
Prokaryote_Sinorhizobium fredii	1000		✓	Prokaryote_Sinorhizobium fredii	Sinorhizobium fredii	GCF_000219415.2
Prokaryote_Thiofilum flexile	1000		✓	Prokaryote_Thiofilum flexile	Thiofilum flexile	GCF_000380185.1
Virus_Bacilladnaviridae Chaetoceros-protobacilladnavirus-3_PerdictedHost-eukaryotic-algae	1000		✓	Virus_Bacilladnaviridae Chaetoceros-protobacilladnavirus-3_PerdictedHost-eukaryotic-algae	Bacilladnaviridae Chaetoceros-protobacilladnavirus-3	GCF_000892315.1
Virus_Siphoviridae Croceibacter-phage-P2559S_PerdictedHost-bacteria	1000		✓	Virus_Siphoviridae Croceibacter-phage-P2559S_PerdictedHost-bacteria	Siphoviridae Croceibacter-phage-P2559S	GCF_000897435.1
Eukaryota-Fungi_Fibroporia radiculosa	999		✓	Eukaryota-Fungi_Fibroporia radiculosa	Fibroporia radiculosa	GCA_000313525.1
Eukaryota-Fungi_Lipomyces doorenjongii	999		✓	Eukaryota-Fungi_Lipomyces doorenjongii	Lipomyces doorenjongii	GCA_003705865.1
Eukaryota-Fungi_Nakazawaea holstii	999		✓	Eukaryota-Fungi_Nakazawaea holstii	Nakazawaea holstii	GCA_003706265.1
Eukaryota-Fungi_Sarcomyxa edulis	999		✓	Eukaryota-Fungi_Sarcomyxa edulis	Sarcomyxa edulis	GCA_009761415.1
Prokaryote_Arthrobacter ruber	999		✓	Prokaryote_Arthrobacter ruber	Arthrobacter ruber	GCF_002954225.1
Prokaryote_Desulfobotulus alkaliphilus	999		✓	Prokaryote_Desulfobotulus alkaliphilus	Desulfobotulus alkaliphilus	GCF_007830435.1
Prokaryote_Geofilum rhodophaeum	999		✓	Prokaryote_Geofilum rhodophaeum	Geofilum rhodophaeum	GCF_002210225.1
Prokaryote_Methylocapsa aurea	999		✓	Prokaryote_Methylocapsa aurea	Methylocapsa aurea	GCF_000746085.1
Prokaryote_Nitrosomonas communis	999		✓	Prokaryote_Nitrosomonas communis	Nitrosomonas communis	GCF_900106545.1
Prokaryote_Pseudorivibacter rhizosphaerae	999		✓	Prokaryote_Pseudorivibacter rhizosphaerae	Pseudorivibacter rhizosphaerae	GCF_006386545.1
Prokaryote_Shimia abyssi	999		✓	Prokaryote_Shimia abyssi	Shimia abyssi	GCF_003014475.1
Prokaryote_Tardiphaga robiniae	999		✓	Prokaryote_Tardiphaga robiniae	Tardiphaga robiniae	GCF_900108575.1
Prokaryote_Thermoflavifilum aggregans	999		✓	Prokaryote_Thermoflavifilum aggregans	Thermoflavifilum aggregans	GCF_002797735.1
Virus_Chrysoviridae Amasya-cherry-disease-associated-chrysovirus_PerdictedHost-fungi	999		✓	Virus_Chrysoviridae Amasya-cherry-disease-associated-chrysovirus_PerdictedHost-fungi	Chrysoviridae Amasya-cherry-disease-associated-chrysovirus	GCF_000874385.1
Virus_Totiviridae Red-clover-powdery-mildew-associated-totivirus-2_PerdictedHost-fungi	999		✓	Virus_Totiviridae Red-clover-powdery-mildew-associated-totivirus-2_PerdictedHost-fungi	Totiviridae Red-clover-powdery-mildew-associated-totivirus-2	GCF_001461165.1
Eukaryota-Fungi_Hirsutella minnesotensis	998		✓	Eukaryota-Fungi_Hirsutella minnesotensis	Hirsutella minnesotensis	GCA_000956045.1
Eukaryota-Fungi_Laccaria amethystina	998		✓	Eukaryota-Fungi_Laccaria amethystina	Laccaria amethystina	GCA_000827195.1
Eukaryota-Fungi_Meira nashicola	998		✓	Eukaryota-Fungi_Meira nashicola	Meira nashicola	GCA_001600355.1
Eukaryota-Fungi_Sphaerobolus stellatus	998		✓	Eukaryota-Fungi_Sphaerobolus stellatus	Sphaerobolus stellatus	GCA_000827215.1
Prokaryote_Bacteriovorax stolpii	998		✓	Prokaryote_Bacteriovorax stolpii	Bacteriovorax stolpii	GCF_002872415.1
Prokaryote_Denitratisoma oestradiolicum	998		✓	Prokaryote_Denitratisoma oestradiolicum	Denitratisoma oestradiolicum	GCF_902813185.1
Prokaryote_Desulfonatronum thiodismutans	998		✓	Prokaryote_Desulfonatronum thiodismutans	Desulfonatronum thiodismutans	GCF_000717475.1
Prokaryote_Dethiobacter alkaliphilus	998		✓	Prokaryote_Dethiobacter alkaliphilus	Dethiobacter alkaliphilus	GCF_000174415.1
Prokaryote_Devosia riboflavina	998		✓	Prokaryote_Devosia riboflavina	Devosia riboflavina	GCF_000743575.1
Prokaryote_Domibacillus indicus	998		✓	Prokaryote_Domibacillus indicus	Domibacillus indicus	GCF_000970685.1
Prokaryote_Emcibacter nanhaiensis	998		✓	Prokaryote_Emcibacter nanhaiensis	Emcibacter nanhaiensis	GCF_006385175.1
Prokaryote_Erythrobacter jejuensis	998		✓	Prokaryote_Erythrobacter jejuensis	Erythrobacter jejuensis	GCF_009827995.1
Prokaryote_Mumia flava	998		✓	Prokaryote_Mumia flava	Mumia flava	GCF_002797495.1
Prokaryote_Nitrincola schmidtii	998		✓	Prokaryote_Nitrincola schmidtii	Nitrincola schmidtii	GCF_008973715.1
Prokaryote_Pleomorphomonas koreensis	998		✓	Prokaryote_Pleomorphomonas koreensis	Pleomorphomonas koreensis	GCF_000425185.1
Prokaryote_Prosthecobacter fusiformis	998		✓	Prokaryote_Prosthecobacter fusiformis	Prosthecobacter fusiformis	GCF_004364345.1
Prokaryote_Thorsellia anophelis	998		✓	Prokaryote_Thorsellia anophelis	Thorsellia anophelis	GCF_900111395.1
Virus_Rhabdoviridae Vaprio-virus_PerdictedHost-vertebrates	998		✓	Virus_Rhabdoviridae Vaprio-virus_PerdictedHost-vertebrates	Rhabdoviridae Vaprio-virus	GCF_004788715.1
Eukaryota-Fungi_Auriculariopsis ampla	997		✓	Eukaryota-Fungi_Auriculariopsis ampla	Auriculariopsis ampla	GCA_007026445.1
Eukaryota-Fungi_Chondrostereum purpureum	997		✓	Eukaryota-Fungi_Chondrostereum purpureum	Chondrostereum purpureum	GCA_004354395.1
Prokaryote_Ochrovirga pacifica	997		✓	Prokaryote_Ochrovirga pacifica	Ochrovirga pacifica	GCF_000220525.1
Eukaryota-Fungi_Aaosphaeria arxii	996		✓	Eukaryota-Fungi_Aaosphaeria arxii	Aaosphaeria arxii	GCA_010015735.1
Eukaryota-Fungi_Apiotrichum gamsii	996		✓	Eukaryota-Fungi_Apiotrichum gamsii	Apiotrichum gamsii	GCA_001600315.1
Eukaryota-Fungi_Metarhizium album	996		✓	Eukaryota-Fungi_Metarhizium album	Metarhizium album	GCA_000804445.1
Eukaryota-Fungi_Pseudocercospora fijiensis	996		✓	Eukaryota-Fungi_Pseudocercospora fijiensis	Pseudocercospora fijiensis	GCA_000340215.1
Prokaryote_Actinokineospora enzanensis	996		✓	Prokaryote_Actinokineospora enzanensis	Actinokineospora enzanensis	GCF_000374445.1
Prokaryote_Dongia mobilis	996		✓	Prokaryote_Dongia mobilis	Dongia mobilis	GCF_004363235.1
Prokaryote_Glycomyces tenuis	996		✓	Prokaryote_Glycomyces tenuis	Glycomyces tenuis	GCF_000427885.1
Prokaryote_Lacinutrix himadriensis	996		✓	Prokaryote_Lacinutrix himadriensis	Lacinutrix himadriensis	GCF_001418105.1
Prokaryote_Pseudophaeobacter arcticus	996		✓	Prokaryote_Pseudophaeobacter arcticus	Pseudophaeobacter arcticus	GCF_000473205.1
Prokaryote_Subtercola boreus	996		✓	Prokaryote_Subtercola boreus	Subtercola boreus	GCF_003399685.1
Virus_Caulimoviridae Rose-yellow-vein-virus_PerdictedHost-land-plants	996		✓	Virus_Caulimoviridae Rose-yellow-vein-virus_PerdictedHost-land-plants	Caulimoviridae Rose-yellow-vein-virus	GCF_000906295.1
Eukaryota-Fungi_Cucurbitaria berberidis	995		✓	Eukaryota-Fungi_Cucurbitaria berberidis	Cucurbitaria berberidis	GCA_010015615.1
Prokaryote_Frankia elaeagni	995		✓	Prokaryote_Frankia elaeagni	Frankia elaeagni	GCF_000374165.1
Prokaryote_Herpetosiphon llansteffanensis	995		✓	Prokaryote_Herpetosiphon llansteffanensis	Herpetosiphon llansteffanensis	GCF_003205875.1
Prokaryote_Sphaerisporangium rubeum	995		✓	Prokaryote_Sphaerisporangium rubeum	Sphaerisporangium rubeum	GCF_014207705.1
Virus_Siphoviridae Methanobacterium-phage-psiM2_PerdictedHost-archaea	995		✓	Virus_Siphoviridae Methanobacterium-phage-psiM2_PerdictedHost-archaea	Siphoviridae Methanobacterium-phage-psiM2	GCF_000837485.1
Prokaryote_Geodermatophilus sabuli	994		✓	Prokaryote_Geodermatophilus sabuli	Geodermatophilus sabuli	GCF_900215145.1
Prokaryote_Halostella litorea	994		✓	Prokaryote_Halostella litorea	Halostella litorea	GCF_004785955.1
Prokaryote_Marinicauda algicola	994		✓	Prokaryote_Marinicauda algicola	Marinicauda algicola	GCF_004793685.1
Prokaryote_Methanocaldococcus bathoardescens	994		✓	Prokaryote_Methanocaldococcus bathoardescens	Methanocaldococcus bathoardescens	GCF_000739065.1
Prokaryote_Stomatobaculum longum	992		✓	Prokaryote_Stomatobaculum longum	Stomatobaculum longum	GCF_000242235.1
Virus_Phycodnaviridae Paramecium-bursaria-Chlorella-virus-1_PerdictedHost-eukaryotic-algae	992		✓	Virus_Phycodnaviridae Paramecium-bursaria-Chlorella-virus-1_PerdictedHost-eukaryotic-algae	Phycodnaviridae Paramecium-bursaria-Chlorella-virus-1	GCF_000847045.1
Eukaryota-Fungi_Piptocephalis cylindrospora	991		✓	Eukaryota-Fungi_Piptocephalis cylindrospora	Piptocephalis cylindrospora	GCA_003614145.1
Prokaryote_Francisella persica	991		✓	Prokaryote_Francisella persica	Francisella persica	GCF_001275365.1
Prokaryote_Dictyobacter alpinus	990		✓	Prokaryote_Dictyobacter alpinus	Dictyobacter alpinus	GCF_003967575.1
Prokaryote_Martelella endophytica	990		✓	Prokaryote_Martelella endophytica	Martelella endophytica	GCF_000960975.1
Eukaryota-Fungi_Yarrowia deformans	988		✓	Eukaryota-Fungi_Yarrowia deformans	Yarrowia deformans	GCA_900519085.1
Prokaryote_Amantichitinum ursilacus	988		✓	Prokaryote_Amantichitinum ursilacus	Amantichitinum ursilacus	GCF_001294205.1
Prokaryote_Chryseobacterium culicis	988		✓	Prokaryote_Chryseobacterium culicis	Chryseobacterium culicis	GCF_900108365.1
Prokaryote_Oceanivirga miroungae	988		✓	Prokaryote_Oceanivirga miroungae	Oceanivirga miroungae	GCF_902505095.1
Prokaryote_Dechlorosoma suillum	987		✓	Prokaryote_Dechlorosoma suillum	Dechlorosoma suillum	GCF_000236665.1
Prokaryote_Haloterrigena turkmenica	986		✓	Prokaryote_Haloterrigena turkmenica	Haloterrigena turkmenica	GCF_000025325.1
Prokaryote_Phaeobacter inhibens	986		✓	Prokaryote_Phaeobacter inhibens	Phaeobacter inhibens	GCF_001559785.1
Prokaryote_Thermodesulfobacterium geofontis	986		✓	Prokaryote_Thermodesulfobacterium geofontis	Thermodesulfobacterium geofontis	GCF_000215975.1
Prokaryote_Centipeda periodontii	985		✓	Prokaryote_Centipeda periodontii	Centipeda periodontii	GCF_000213975.1
Prokaryote_Natronorubrum sediminis	984		✓	Prokaryote_Natronorubrum sediminis	Natronorubrum sediminis	GCF_900108095.1
Prokaryote_Labedella populi	982		✓	Prokaryote_Labedella populi	Labedella populi	GCF_004078655.1
Prokaryote_Caminibacter mediatlanticus	973		✓	Prokaryote_Caminibacter mediatlanticus	Caminibacter mediatlanticus	GCF_005843985.1
Prokaryote_Leisingera daeponensis	970		✓	Prokaryote_Leisingera daeponensis	Leisingera daeponensis	GCF_000473145.1
Prokaryote_Stigmatella erecta	966		✓	Prokaryote_Stigmatella erecta	Stigmatella erecta	GCF_900111745.1
Prokaryote_Cellulophaga omnivescoria	965		✓	Prokaryote_Cellulophaga omnivescoria	Cellulophaga omnivescoria	GCF_001999725.1
Prokaryote_Romboutsia timonensis	964		✓	Prokaryote_Romboutsia timonensis	Romboutsia timonensis	GCF_900106845.1
Prokaryote_Kitasatospora phosalacinea	963		✓	Prokaryote_Kitasatospora phosalacinea	Kitasatospora phosalacinea	GCF_000716545.1
Prokaryote_Sphingobacterium siyangense	963		✓	Prokaryote_Sphingobacterium siyangense	Sphingobacterium siyangense	GCF_003610905.1
Prokaryote_Thermosipho africanus	961		✓	Prokaryote_Thermosipho africanus	Thermosipho africanus	GCF_000300715.1
Prokaryote_Vibrio metschnikovii	953		✓	Prokaryote_Vibrio metschnikovii	Vibrio metschnikovii	GCF_014305065.1
Prokaryote_Muribaculum intestinale	951		✓	Prokaryote_Muribaculum intestinale	Muribaculum intestinale	GCF_001688845.2
Prokaryote_Globicatella sulfidifaciens	933		✓	Prokaryote_Globicatella sulfidifaciens	Globicatella sulfidifaciens	GCF_900167405.1
Prokaryote_Thalassospira lohafexi	921		✓	Prokaryote_Thalassospira lohafexi	Thalassospira lohafexi	GCF_002844275.1
Prokaryote_Enterobacter roggenkampii	907		✓	Prokaryote_Enterobacter roggenkampii	Enterobacter roggenkampii	GCF_001729805.1
Prokaryote_Microbispora fusca	790		✓	Prokaryote_Microbispora fusca	Microbispora fusca	GCF_005864065.1
Virus_Siphoviridae Pseudomonas-phage-JBD44_PerdictedHost-bacteria	752		✓	Virus_Siphoviridae Pseudomonas-phage-JBD44_PerdictedHost-bacteria	Siphoviridae Pseudomonas-phage-JBD44	GCF_001737055.1
Virus_Siphoviridae Pseudomonas-virus-MP29_PerdictedHost-bacteria	653		✓	Virus_Siphoviridae Pseudomonas-virus-MP29_PerdictedHost-bacteria	Siphoviridae Pseudomonas-virus-MP29	GCF_000883415.1
	982.26	Average

## Sheet: dataset_500_species
Taxonomic profiling of the artificial dataset constituted by 500 bacterial species, each represented by 200 reads for a total of 100,000 reads.
Taxonomy Retrieved By METAnnotatorX2	Number of reads classified		Match	Expected Taxonomy	Species	Accession number of reference genome
Eukaryota-Fungi_Acaromyces ingoldii	200		✓	Eukaryota-Fungi_Acaromyces ingoldii	Acaromyces ingoldii	GCA_003144295.1
Eukaryota-Fungi_Apiotrichum gamsii	200		✓	Eukaryota-Fungi_Apiotrichum gamsii	Apiotrichum gamsii	GCA_001600315.1
Eukaryota-Fungi_Arthrobotrys flagrans	200		✓	Eukaryota-Fungi_Arthrobotrys flagrans	Arthrobotrys flagrans	GCA_004000055.1
Eukaryota-Fungi_Ascobolus immersus	200		✓	Eukaryota-Fungi_Ascobolus immersus	Ascobolus immersus	GCA_003788565.2
Eukaryota-Fungi_Auriculariopsis ampla	200		✓	Eukaryota-Fungi_Auriculariopsis ampla	Auriculariopsis ampla	GCA_007026445.1
Eukaryota-Fungi_Batrachochytrium dendrobatidis	200		✓	Eukaryota-Fungi_Batrachochytrium dendrobatidis	Batrachochytrium dendrobatidis	GCA_000203795.1
Eukaryota-Fungi_Bullera alba	200		✓	Eukaryota-Fungi_Bullera alba	Bullera alba	GCA_001600095.1
Eukaryota-Fungi_Calonectria naviculata	200		✓	Eukaryota-Fungi_Calonectria naviculata	Calonectria naviculata	GCA_003031705.1
Eukaryota-Fungi_Chlorencoelia torta	200		✓	Eukaryota-Fungi_Chlorencoelia torta	Chlorencoelia torta	GCA_003988815.1
Eukaryota-Fungi_Chondrostereum purpureum	200		✓	Eukaryota-Fungi_Chondrostereum purpureum	Chondrostereum purpureum	GCA_004354395.1
Eukaryota-Fungi_Chrysosporium queenslandicum	200		✓	Eukaryota-Fungi_Chrysosporium queenslandicum	Chrysosporium queenslandicum	GCA_001430955.1
Eukaryota-Fungi_Debaryomyces prosopidis	200		✓	Eukaryota-Fungi_Debaryomyces prosopidis	Debaryomyces prosopidis	GCA_003708935.1
Eukaryota-Fungi_Epicoccum nigrum	200		✓	Eukaryota-Fungi_Epicoccum nigrum	Epicoccum nigrum	GCA_002116315.1
Eukaryota-Fungi_Erythrobasidium hasegawianum	200		✓	Eukaryota-Fungi_Erythrobasidium hasegawianum	Erythrobasidium hasegawianum	GCA_001972285.1
Eukaryota-Fungi_Exophiala aquamarina	200		✓	Eukaryota-Fungi_Exophiala aquamarina	Exophiala aquamarina	GCA_000709125.1
Eukaryota-Fungi_Fibroporia radiculosa	200		✓	Eukaryota-Fungi_Fibroporia radiculosa	Fibroporia radiculosa	GCA_000313525.1
Eukaryota-Fungi_Geosmithia putterillii	200		✓	Eukaryota-Fungi_Geosmithia putterillii	Geosmithia putterillii	GCA_900188575.1
Eukaryota-Fungi_Groenewaldozyma salmanticensis	200		✓	Eukaryota-Fungi_Groenewaldozyma salmanticensis	Groenewaldozyma salmanticensis	GCA_003708315.2
Eukaryota-Fungi_Grosmannia penicillata	200		✓	Eukaryota-Fungi_Grosmannia penicillata	Grosmannia penicillata	GCA_002778075.1
Eukaryota-Fungi_Heliocybe sulcata	200		✓	Eukaryota-Fungi_Heliocybe sulcata	Heliocybe sulcata	GCA_004369045.1
Eukaryota-Fungi_Hyphopichia heimii	200		✓	Eukaryota-Fungi_Hyphopichia heimii	Hyphopichia heimii	GCA_003706925.2
Eukaryota-Fungi_Kluyveromyces nonfermentans	200		✓	Eukaryota-Fungi_Kluyveromyces nonfermentans	Kluyveromyces nonfermentans	GCA_003670155.1
Eukaryota-Fungi_Laccaria amethystina	200		✓	Eukaryota-Fungi_Laccaria amethystina	Laccaria amethystina	GCA_000827195.1
Eukaryota-Fungi_Lachnellula occidentalis	200		✓	Eukaryota-Fungi_Lachnellula occidentalis	Lachnellula occidentalis	GCA_007821535.1
Eukaryota-Fungi_Lentinus polychrous	200		✓	Eukaryota-Fungi_Lentinus polychrous	Lentinus polychrous	GCA_000787475.1
Eukaryota-Fungi_Lepista sordida	200		✓	Eukaryota-Fungi_Lepista sordida	Lepista sordida	GCA_010725545.1
Eukaryota-Fungi_Lichtheimia corymbifera	200		✓	Eukaryota-Fungi_Lichtheimia corymbifera	Lichtheimia corymbifera	GCA_000723665.1
Eukaryota-Fungi_Lipomyces doorenjongii	200		✓	Eukaryota-Fungi_Lipomyces doorenjongii	Lipomyces doorenjongii	GCA_003705865.1
Eukaryota-Fungi_Malassezia restricta	200		✓	Eukaryota-Fungi_Malassezia restricta	Malassezia restricta	GCA_003290485.1
Eukaryota-Fungi_Meira nashicola	200		✓	Eukaryota-Fungi_Meira nashicola	Meira nashicola	GCA_001600355.1
Eukaryota-Fungi_Metchnikovella incurvata	200		✓	Eukaryota-Fungi_Metchnikovella incurvata	Metchnikovella incurvata	GCA_003600395.1
Eukaryota-Fungi_Microcyclospora pomicola	200		✓	Eukaryota-Fungi_Microcyclospora pomicola	Microcyclospora pomicola	GCA_002786065.1
Eukaryota-Fungi_Nakazawaea holstii	200		✓	Eukaryota-Fungi_Nakazawaea holstii	Nakazawaea holstii	GCA_003706265.1
Eukaryota-Fungi_Ogataea naganishii	200		✓	Eukaryota-Fungi_Ogataea naganishii	Ogataea naganishii	GCA_003706235.1
Eukaryota-Fungi_Ophiostoma ips	200		✓	Eukaryota-Fungi_Ophiostoma ips	Ophiostoma ips	GCA_002917055.1
Eukaryota-Fungi_Paxillus rubicundulus	200		✓	Eukaryota-Fungi_Paxillus rubicundulus	Paxillus rubicundulus	GCA_000827395.1
Eukaryota-Fungi_Penicillium brasilianum	200		✓	Eukaryota-Fungi_Penicillium brasilianum	Penicillium brasilianum	GCA_001048715.1
Eukaryota-Fungi_Phaffia rhodozyma	200		✓	Eukaryota-Fungi_Phaffia rhodozyma	Phaffia rhodozyma	GCA_001007165.2
Eukaryota-Fungi_Phialophora verrucosa	200		✓	Eukaryota-Fungi_Phialophora verrucosa	Phialophora verrucosa	GCA_002099365.1
Eukaryota-Fungi_Pleurotus ostreatoroseus	200		✓	Eukaryota-Fungi_Pleurotus ostreatoroseus	Pleurotus ostreatoroseus	GCA_005298045.1
Eukaryota-Fungi_Psathyrella aberdarensis	200		✓	Eukaryota-Fungi_Psathyrella aberdarensis	Psathyrella aberdarensis	GCA_004126415.1
Eukaryota-Fungi_Puccinia triticina	200		✓	Eukaryota-Fungi_Puccinia triticina	Puccinia triticina	GCA_013090125.1
Eukaryota-Fungi_Ramularia endophylla	200		✓	Eukaryota-Fungi_Ramularia endophylla	Ramularia endophylla	GCA_002116395.1
Eukaryota-Fungi_Saitoella complicata	200		✓	Eukaryota-Fungi_Saitoella complicata	Saitoella complicata	GCA_001661265.1
Eukaryota-Fungi_Sarcomyxa edulis	200		✓	Eukaryota-Fungi_Sarcomyxa edulis	Sarcomyxa edulis	GCA_009761415.1
Eukaryota-Fungi_Spathaspora hagerdaliae	200		✓	Eukaryota-Fungi_Spathaspora hagerdaliae	Spathaspora hagerdaliae	GCA_001655755.1
Eukaryota-Fungi_Sphaerobolus stellatus	200		✓	Eukaryota-Fungi_Sphaerobolus stellatus	Sphaerobolus stellatus	GCA_000827215.1
Eukaryota-Fungi_Sporisorium graminicola	200		✓	Eukaryota-Fungi_Sporisorium graminicola	Sporisorium graminicola	GCA_005498985.1
Eukaryota-Fungi_Stropharia rugosoannulata	200		✓	Eukaryota-Fungi_Stropharia rugosoannulata	Stropharia rugosoannulata	GCA_003314255.1
Eukaryota-Fungi_Sugiyamaella lignohabitans	200		✓	Eukaryota-Fungi_Sugiyamaella lignohabitans	Sugiyamaella lignohabitans	GCA_001640025.2
Eukaryota-Fungi_Suhomyces emberorum	200		✓	Eukaryota-Fungi_Suhomyces emberorum	Suhomyces emberorum	GCA_003707835.2
Eukaryota-Fungi_Symbiotaphrina buchneri	200		✓	Eukaryota-Fungi_Symbiotaphrina buchneri	Symbiotaphrina buchneri	GCA_001599915.1
Eukaryota-Fungi_Taphrina populina	200		✓	Eukaryota-Fungi_Taphrina populina	Taphrina populina	GCA_000836195.1
Eukaryota-Fungi_Thermomucor indicae-seudaticae	200		✓	Eukaryota-Fungi_Thermomucor indicae-seudaticae	Thermomucor indicae-seudaticae	GCA_000787465.1
Eukaryota-Fungi_Wolfiporia cocos	200		✓	Eukaryota-Fungi_Wolfiporia cocos	Wolfiporia cocos	GCA_000344635.1
Eukaryota-Fungi_Xerocomus impolitus	200		✓	Eukaryota-Fungi_Xerocomus impolitus	Xerocomus impolitus	GCA_003316335.1
Prokaryote_Acetanaerobacterium elongatum	200		✓	Prokaryote_Acetanaerobacterium elongatum	Acetanaerobacterium elongatum	GCF_900103835.1
Prokaryote_Acetomicrobium thermoterrenum	200		✓	Prokaryote_Acetomicrobium thermoterrenum	Acetomicrobium thermoterrenum	GCF_900107215.1
Prokaryote_Acinetobacter guillouiae	200		✓	Prokaryote_Acinetobacter guillouiae	Acinetobacter guillouiae	GCF_008802215.1
Prokaryote_Acrocarpospora pleiomorpha	200		✓	Prokaryote_Acrocarpospora pleiomorpha	Acrocarpospora pleiomorpha	GCF_009687885.1
Prokaryote_Actinokineospora enzanensis	200		✓	Prokaryote_Actinokineospora enzanensis	Actinokineospora enzanensis	GCF_000374445.1
Prokaryote_Aestuariimicrobium kwangyangense	200		✓	Prokaryote_Aestuariimicrobium kwangyangense	Aestuariimicrobium kwangyangense	GCF_000421525.1
Prokaryote_Aestuariivirga litoralis	200		✓	Prokaryote_Aestuariivirga litoralis	Aestuariivirga litoralis	GCF_003234965.1
Prokaryote_Alkalimonas amylolytica	200		✓	Prokaryote_Alkalimonas amylolytica	Alkalimonas amylolytica	GCF_900107845.1
Prokaryote_Amantichitinum ursilacus	200		✓	Prokaryote_Amantichitinum ursilacus	Amantichitinum ursilacus	GCF_001294205.1
Prokaryote_Aminicella lysinilytica	200		✓	Prokaryote_Aminicella lysinilytica	Aminicella lysinilytica	GCF_004362975.1
Prokaryote_Amorphus coralli	200		✓	Prokaryote_Amorphus coralli	Amorphus coralli	GCF_000374525.1
Prokaryote_Anaerorhabdus furcosa	200		✓	Prokaryote_Anaerorhabdus furcosa	Anaerorhabdus furcosa	GCF_900167375.1
Prokaryote_Anaerovorax odorimutans	200		✓	Prokaryote_Anaerovorax odorimutans	Anaerovorax odorimutans	GCF_000426305.1
Prokaryote_Ancylobacter aquaticus	200		✓	Prokaryote_Ancylobacter aquaticus	Ancylobacter aquaticus	GCF_004339465.1
Prokaryote_Angulomicrobium tetraedrale	200		✓	Prokaryote_Angulomicrobium tetraedrale	Angulomicrobium tetraedrale	GCF_014195655.1
Prokaryote_Aquiflexum balticum	200		✓	Prokaryote_Aquiflexum balticum	Aquiflexum balticum	GCF_900176595.1
Prokaryote_Aquimarina brevivitae	200		✓	Prokaryote_Aquimarina brevivitae	Aquimarina brevivitae	GCF_004216895.1
Prokaryote_Ardenticatena maritima	200		✓	Prokaryote_Ardenticatena maritima	Ardenticatena maritima	GCF_001293545.1
Prokaryote_Arenibacter hampyeongensis	200		✓	Prokaryote_Arenibacter hampyeongensis	Arenibacter hampyeongensis	GCF_002909255.1
Prokaryote_Bacteriovorax stolpii	200		✓	Prokaryote_Bacteriovorax stolpii	Bacteriovorax stolpii	GCF_002872415.1
Prokaryote_Bartonella massiliensis	200		✓	Prokaryote_Bartonella massiliensis	Bartonella massiliensis	GCF_902150025.1
Prokaryote_Beijerinckia indica	200		✓	Prokaryote_Beijerinckia indica	Beijerinckia indica	GCF_000019845.1
Prokaryote_Bhargavaea ginsengi	200		✓	Prokaryote_Bhargavaea ginsengi	Bhargavaea ginsengi	GCF_900109165.1
Prokaryote_Blastomonas natatoria	200		✓	Prokaryote_Blastomonas natatoria	Blastomonas natatoria	GCF_003201955.1
Prokaryote_Breznakia blatticola	200		✓	Prokaryote_Breznakia blatticola	Breznakia blatticola	GCF_004365815.1
Prokaryote_Brumimicrobium mesophilum	200		✓	Prokaryote_Brumimicrobium mesophilum	Brumimicrobium mesophilum	GCF_003025005.1
Prokaryote_Buchananella hordeovulneris	200		✓	Prokaryote_Buchananella hordeovulneris	Buchananella hordeovulneris	GCF_001907235.1
Prokaryote_Bulleidia extructa	200		✓	Prokaryote_Bulleidia extructa	Bulleidia extructa	GCF_000177375.1
Prokaryote_Caedibacter taeniospiralis	200		✓	Prokaryote_Caedibacter taeniospiralis	Caedibacter taeniospiralis	GCF_002803295.2
Prokaryote_Carboxydocella thermautotrophica	200		✓	Prokaryote_Carboxydocella thermautotrophica	Carboxydocella thermautotrophica	GCF_900167165.1
Prokaryote_Caryophanon tenue	200		✓	Prokaryote_Caryophanon tenue	Caryophanon tenue	GCF_001700315.1
Prokaryote_Catellatospora methionotrophica	200		✓	Prokaryote_Catellatospora methionotrophica	Catellatospora methionotrophica	GCF_011297335.1
Prokaryote_Caulobacter henricii	200		✓	Prokaryote_Caulobacter henricii	Caulobacter henricii	GCF_001414055.1
Prokaryote_Chlorobaculum thiosulfatiphilum	200		✓	Prokaryote_Chlorobaculum thiosulfatiphilum	Chlorobaculum thiosulfatiphilum	GCF_006265165.1
Prokaryote_Chryseolinea flava	200		✓	Prokaryote_Chryseolinea flava	Chryseolinea flava	GCF_003286915.1
Prokaryote_Clostridiisalibacter paucivorans	200		✓	Prokaryote_Clostridiisalibacter paucivorans	Clostridiisalibacter paucivorans	GCF_000620125.1
Prokaryote_Cognatishimia maritima	200		✓	Prokaryote_Cognatishimia maritima	Cognatishimia maritima	GCF_900129685.1
Prokaryote_Collinsella vaginalis	200		✓	Prokaryote_Collinsella vaginalis	Collinsella vaginalis	GCF_900176655.1
Prokaryote_Cumulibacter soli	200		✓	Prokaryote_Cumulibacter soli	Cumulibacter soli	GCF_004382795.1
Prokaryote_Denitratisoma oestradiolicum	200		✓	Prokaryote_Denitratisoma oestradiolicum	Denitratisoma oestradiolicum	GCF_902813185.1
Prokaryote_Denitrovibrio acetiphilus	200		✓	Prokaryote_Denitrovibrio acetiphilus	Denitrovibrio acetiphilus	GCF_000025725.1
Prokaryote_Desulfacinum infernum	200		✓	Prokaryote_Desulfacinum infernum	Desulfacinum infernum	GCF_900129305.1
Prokaryote_Desulfohalovibrio alkalitolerans	200		✓	Prokaryote_Desulfohalovibrio alkalitolerans	Desulfohalovibrio alkalitolerans	GCF_000422245.1
Prokaryote_Desulfomicrobium baculatum	200		✓	Prokaryote_Desulfomicrobium baculatum	Desulfomicrobium baculatum	GCF_000023225.1
Prokaryote_Desulfonatronum thiodismutans	200		✓	Prokaryote_Desulfonatronum thiodismutans	Desulfonatronum thiodismutans	GCF_000717475.1
Prokaryote_Dethiobacter alkaliphilus	200		✓	Prokaryote_Dethiobacter alkaliphilus	Dethiobacter alkaliphilus	GCF_000174415.1
Prokaryote_Domibacillus indicus	200		✓	Prokaryote_Domibacillus indicus	Domibacillus indicus	GCF_000970685.1
Prokaryote_Dongia mobilis	200		✓	Prokaryote_Dongia mobilis	Dongia mobilis	GCF_004363235.1
Prokaryote_Ectothiorhodosinus mongolicus	200		✓	Prokaryote_Ectothiorhodosinus mongolicus	Ectothiorhodosinus mongolicus	GCF_900156225.1
Prokaryote_Ectothiorhodospira magna	200		✓	Prokaryote_Ectothiorhodospira magna	Ectothiorhodospira magna	GCF_900110965.1
Prokaryote_Emcibacter nanhaiensis	200		✓	Prokaryote_Emcibacter nanhaiensis	Emcibacter nanhaiensis	GCF_006385175.1
Prokaryote_Enterococcus durans	200		✓	Prokaryote_Enterococcus durans	Enterococcus durans	GCF_001544215.1
Prokaryote_Erythrobacter jejuensis	200		✓	Prokaryote_Erythrobacter jejuensis	Erythrobacter jejuensis	GCF_009827995.1
Prokaryote_Eubacterium coprostanoligenes	200		✓	Prokaryote_Eubacterium coprostanoligenes	Eubacterium coprostanoligenes	GCF_900167205.1
Prokaryote_Falsibacillus pallidus	200		✓	Prokaryote_Falsibacillus pallidus	Falsibacillus pallidus	GCF_003350505.1
Prokaryote_Ferrovum myxofaciens	200		✓	Prokaryote_Ferrovum myxofaciens	Ferrovum myxofaciens	GCF_000735045.1
Prokaryote_Fibrisoma limi	200		✓	Prokaryote_Fibrisoma limi	Fibrisoma limi	GCF_000296815.2
Prokaryote_Fournierella massiliensis	200		✓	Prokaryote_Fournierella massiliensis	Fournierella massiliensis	GCF_004345265.1
Prokaryote_Frateuria aurantia	200		✓	Prokaryote_Frateuria aurantia	Frateuria aurantia	GCF_000242255.2
Prokaryote_Geofilum rhodophaeum	200		✓	Prokaryote_Geofilum rhodophaeum	Geofilum rhodophaeum	GCF_002210225.1
Prokaryote_Geothermobacter ehrlichii	200		✓	Prokaryote_Geothermobacter ehrlichii	Geothermobacter ehrlichii	GCF_008124615.1
Prokaryote_Gordonia effusa	200		✓	Prokaryote_Gordonia effusa	Gordonia effusa	GCF_000241305.1
Prokaryote_Gynurincola endophyticus	200		✓	Prokaryote_Gynurincola endophyticus	Gynurincola endophyticus	GCF_003991195.1
Prokaryote_Hahella ganghwensis	200		✓	Prokaryote_Hahella ganghwensis	Hahella ganghwensis	GCF_000376785.1
Prokaryote_Halalkalibacillus sediminis	200		✓	Prokaryote_Halalkalibacillus sediminis	Halalkalibacillus sediminis	GCF_002844535.1
Prokaryote_Halioglobus lutimaris	200		✓	Prokaryote_Halioglobus lutimaris	Halioglobus lutimaris	GCF_002866825.1
Prokaryote_Halobacillus trueperi	200		✓	Prokaryote_Halobacillus trueperi	Halobacillus trueperi	GCF_003382325.1
Prokaryote_Haloferax mucosum	200		✓	Prokaryote_Haloferax mucosum	Haloferax mucosum	GCF_000337815.1
Prokaryote_Halofilum ochraceum	200		✓	Prokaryote_Halofilum ochraceum	Halofilum ochraceum	GCF_001614315.2
Prokaryote_Halomicrobium zhouii	200		✓	Prokaryote_Halomicrobium zhouii	Halomicrobium zhouii	GCF_900114435.1
Prokaryote_Haloplanus natans	200		✓	Prokaryote_Haloplanus natans	Haloplanus natans	GCF_000427685.1
Prokaryote_Haloprofundus halophilus	200		✓	Prokaryote_Haloprofundus halophilus	Haloprofundus halophilus	GCF_003439925.1
Prokaryote_Jannaschia pohangensis	200		✓	Prokaryote_Jannaschia pohangensis	Jannaschia pohangensis	GCF_900113875.1
Prokaryote_Kaistia soli	200		✓	Prokaryote_Kaistia soli	Kaistia soli	GCF_900129325.1
Prokaryote_Komagataeibacter kakiaceti	200		✓	Prokaryote_Komagataeibacter kakiaceti	Komagataeibacter kakiaceti	GCF_000613305.1
Prokaryote_Kordia zhangzhouensis	200		✓	Prokaryote_Kordia zhangzhouensis	Kordia zhangzhouensis	GCF_001005305.1
Prokaryote_Kordiimonas gwangyangensis	200		✓	Prokaryote_Kordiimonas gwangyangensis	Kordiimonas gwangyangensis	GCF_000375545.1
Prokaryote_Kutzneria buriramensis	200		✓	Prokaryote_Kutzneria buriramensis	Kutzneria buriramensis	GCF_003387475.1
Prokaryote_Kyrpidia tusciae	200		✓	Prokaryote_Kyrpidia tusciae	Kyrpidia tusciae	GCF_000092905.1
Prokaryote_Labilibaculum manganireducens	200		✓	Prokaryote_Labilibaculum manganireducens	Labilibaculum manganireducens	GCF_002843385.1
Prokaryote_Leeuwenhoekiella nanhaiensis	200		✓	Prokaryote_Leeuwenhoekiella nanhaiensis	Leeuwenhoekiella nanhaiensis	GCF_002744755.1
Prokaryote_Litoreibacter halocynthiae	200		✓	Prokaryote_Litoreibacter halocynthiae	Litoreibacter halocynthiae	GCF_004365635.1
Prokaryote_Longilinea arvoryzae	200		✓	Prokaryote_Longilinea arvoryzae	Longilinea arvoryzae	GCF_001050235.1
Prokaryote_Luteimonas cucumeris	200		✓	Prokaryote_Luteimonas cucumeris	Luteimonas cucumeris	GCF_007830035.1
Prokaryote_Lysobacter alkalisoli	200		✓	Prokaryote_Lysobacter alkalisoli	Lysobacter alkalisoli	GCF_006547045.1
Prokaryote_Magnetococcus marinus	200		✓	Prokaryote_Magnetococcus marinus	Magnetococcus marinus	GCF_000014865.1
Prokaryote_Marinicauda algicola	200		✓	Prokaryote_Marinicauda algicola	Marinicauda algicola	GCF_004793685.1
Prokaryote_Marinimicrobium agarilyticum	200		✓	Prokaryote_Marinimicrobium agarilyticum	Marinimicrobium agarilyticum	GCF_000423345.1
Prokaryote_Marinospirillum alkaliphilum	200		✓	Prokaryote_Marinospirillum alkaliphilum	Marinospirillum alkaliphilum	GCF_900119735.1
Prokaryote_Marinovum algicola	200		✓	Prokaryote_Marinovum algicola	Marinovum algicola	GCF_900109145.1
Prokaryote_Mariprofundus erugo	200		✓	Prokaryote_Mariprofundus erugo	Mariprofundus erugo	GCF_005818865.1
Prokaryote_Mastigocoleus testarum	200		✓	Prokaryote_Mastigocoleus testarum	Mastigocoleus testarum	GCF_001456025.1
Prokaryote_Methanospirillum lacunae	200		✓	Prokaryote_Methanospirillum lacunae	Methanospirillum lacunae	GCF_003173355.1
Prokaryote_Methylocapsa aurea	200		✓	Prokaryote_Methylocapsa aurea	Methylocapsa aurea	GCF_000746085.1
Prokaryote_Methylorubrum rhodinum	200		✓	Prokaryote_Methylorubrum rhodinum	Methylorubrum rhodinum	GCF_014199935.1
Prokaryote_Mobilicoccus massiliensis	200		✓	Prokaryote_Mobilicoccus massiliensis	Mobilicoccus massiliensis	GCF_000826525.2
Prokaryote_Natronolimnobius baerhuensis	200		✓	Prokaryote_Natronolimnobius baerhuensis	Natronolimnobius baerhuensis	GCF_002177135.1
Prokaryote_Neoasaia chiangmaiensis	200		✓	Prokaryote_Neoasaia chiangmaiensis	Neoasaia chiangmaiensis	GCF_007991115.1
Prokaryote_Niabella soli	200		✓	Prokaryote_Niabella soli	Niabella soli	GCF_000243115.2
Prokaryote_Niastella yeongjuensis	200		✓	Prokaryote_Niastella yeongjuensis	Niastella yeongjuensis	GCF_900110245.1
Prokaryote_Nitrincola schmidtii	200		✓	Prokaryote_Nitrincola schmidtii	Nitrincola schmidtii	GCF_008973715.1
Prokaryote_Nitrosomonas communis	200		✓	Prokaryote_Nitrosomonas communis	Nitrosomonas communis	GCF_900106545.1
Prokaryote_Oceaniradius stylonematis	200		✓	Prokaryote_Oceaniradius stylonematis	Oceaniradius stylonematis	GCF_003149475.2
Prokaryote_Oceanobacillus profundus	200		✓	Prokaryote_Oceanobacillus profundus	Oceanobacillus profundus	GCF_003515705.1
Prokaryote_Ochrovirga pacifica	200		✓	Prokaryote_Ochrovirga pacifica	Ochrovirga pacifica	GCF_000220525.1
Prokaryote_Orientia chuto	200		✓	Prokaryote_Orientia chuto	Orientia chuto	GCF_000964595.1
Prokaryote_Pararhodospirillum oryzae	200		✓	Prokaryote_Pararhodospirillum oryzae	Pararhodospirillum oryzae	GCF_007992075.1
Prokaryote_Parasaccharibacter apium	200		✓	Prokaryote_Parasaccharibacter apium	Parasaccharibacter apium	GCF_002150105.1
Prokaryote_Pelagimonas varians	200		✓	Prokaryote_Pelagimonas varians	Pelagimonas varians	GCF_003208435.1
Prokaryote_Phocaeicola coprophilus	200		✓	Prokaryote_Phocaeicola coprophilus	Phocaeicola coprophilus	GCF_001315785.1
Prokaryote_Phorcysia thermohydrogeniphila	200		✓	Prokaryote_Phorcysia thermohydrogeniphila	Phorcysia thermohydrogeniphila	GCF_004339575.1
Prokaryote_Photobacterium aquae	200		✓	Prokaryote_Photobacterium aquae	Photobacterium aquae	GCF_001029445.1
Prokaryote_Pontibacter roseus	200		✓	Prokaryote_Pontibacter roseus	Pontibacter roseus	GCF_000373265.1
Prokaryote_Prauserella marina	200		✓	Prokaryote_Prauserella marina	Prauserella marina	GCF_002240355.1
Prokaryote_Prevotella oulorum	200		✓	Prokaryote_Prevotella oulorum	Prevotella oulorum	GCF_000224615.1
Prokaryote_Pseudomonas bauzanensis	200		✓	Prokaryote_Pseudomonas bauzanensis	Pseudomonas bauzanensis	GCF_005096325.1
Prokaryote_Pseudooceanicola antarcticus	200		✓	Prokaryote_Pseudooceanicola antarcticus	Pseudooceanicola antarcticus	GCF_002786285.1
Prokaryote_Pseudophaeobacter arcticus	200		✓	Prokaryote_Pseudophaeobacter arcticus	Pseudophaeobacter arcticus	GCF_000473205.1
Prokaryote_Pseudorivibacter rhizosphaerae	200		✓	Prokaryote_Pseudorivibacter rhizosphaerae	Pseudorivibacter rhizosphaerae	GCF_006386545.1
Prokaryote_Pseudoruegeria haliotis	200		✓	Prokaryote_Pseudoruegeria haliotis	Pseudoruegeria haliotis	GCF_003003255.1
Prokaryote_Pseudoxanthomonas kalamensis	200		✓	Prokaryote_Pseudoxanthomonas kalamensis	Pseudoxanthomonas kalamensis	GCF_010211745.1
Prokaryote_Pyrodictium delaneyi	200		✓	Prokaryote_Pyrodictium delaneyi	Pyrodictium delaneyi	GCF_001412615.1
Prokaryote_Reichenbachiella agariperforans	200		✓	Prokaryote_Reichenbachiella agariperforans	Reichenbachiella agariperforans	GCF_003590315.1
Prokaryote_Reyranella soli	200		✓	Prokaryote_Reyranella soli	Reyranella soli	GCF_007992495.1
Prokaryote_Rhizobacter gummiphilus	200		✓	Prokaryote_Rhizobacter gummiphilus	Rhizobacter gummiphilus	GCF_002116905.1
Prokaryote_Rhizobium daejeonense	200		✓	Prokaryote_Rhizobium daejeonense	Rhizobium daejeonense	GCF_011045155.1
Prokaryote_Rhodoplanes elegans	200		✓	Prokaryote_Rhodoplanes elegans	Rhodoplanes elegans	GCF_003258805.1
Prokaryote_Rhodothermus profundi	200		✓	Prokaryote_Rhodothermus profundi	Rhodothermus profundi	GCF_900142415.1
Prokaryote_Risungbinella massiliensis	200		✓	Prokaryote_Risungbinella massiliensis	Risungbinella massiliensis	GCF_000942395.1
Prokaryote_Roseivivax jejudonensis	200		✓	Prokaryote_Roseivivax jejudonensis	Roseivivax jejudonensis	GCF_900172265.1
Prokaryote_Rubneribacter badeniensis	200		✓	Prokaryote_Rubneribacter badeniensis	Rubneribacter badeniensis	GCF_900044025.1
Prokaryote_Rubricella aquisinus	200		✓	Prokaryote_Rubricella aquisinus	Rubricella aquisinus	GCF_014199445.1
Prokaryote_Rubripirellula obstinata	200		✓	Prokaryote_Rubripirellula obstinata	Rubripirellula obstinata	GCF_008374075.1
Prokaryote_Ruminiclostridium sufflavum	200		✓	Prokaryote_Ruminiclostridium sufflavum	Ruminiclostridium sufflavum	GCF_003208175.1
Prokaryote_Scandinavium goeteborgense	200		✓	Prokaryote_Scandinavium goeteborgense	Scandinavium goeteborgense	GCF_003208195.1
Prokaryote_Schaedlerella arabinosiphila	200		✓	Prokaryote_Schaedlerella arabinosiphila	Schaedlerella arabinosiphila	GCF_003885045.1
Prokaryote_Sharpea azabuensis	200		✓	Prokaryote_Sharpea azabuensis	Sharpea azabuensis	GCF_902757065.1
Prokaryote_Shimia abyssi	200		✓	Prokaryote_Shimia abyssi	Shimia abyssi	GCF_003014475.1
Prokaryote_Simkania negevensis	200		✓	Prokaryote_Simkania negevensis	Simkania negevensis	GCF_000237205.1
Prokaryote_Sinorhizobium fredii	200		✓	Prokaryote_Sinorhizobium fredii	Sinorhizobium fredii	GCF_000219415.2
Prokaryote_Sphaerisporangium rubeum	200		✓	Prokaryote_Sphaerisporangium rubeum	Sphaerisporangium rubeum	GCF_014207705.1
Prokaryote_Sphaerochaeta globosa	200		✓	Prokaryote_Sphaerochaeta globosa	Sphaerochaeta globosa	GCF_000190435.1
Prokaryote_Sphingobium xenophagum	200		✓	Prokaryote_Sphingobium xenophagum	Sphingobium xenophagum	GCF_000277525.1
Prokaryote_Spirochaeta lutea	200		✓	Prokaryote_Spirochaeta lutea	Spirochaeta lutea	GCF_000758165.1
Prokaryote_Spirulina major	200		✓	Prokaryote_Spirulina major	Spirulina major	GCF_001890765.1
Prokaryote_Staphylothermus marinus	200		✓	Prokaryote_Staphylothermus marinus	Staphylothermus marinus	GCF_000015945.1
Prokaryote_Stella humosa	200		✓	Prokaryote_Stella humosa	Stella humosa	GCF_006738645.1
Prokaryote_Stomatobaculum longum	200		✓	Prokaryote_Stomatobaculum longum	Stomatobaculum longum	GCF_000242235.1
Prokaryote_Streptobacillus hongkongensis	200		✓	Prokaryote_Streptobacillus hongkongensis	Streptobacillus hongkongensis	GCF_001559795.1
Prokaryote_Streptococcus minor	200		✓	Prokaryote_Streptococcus minor	Streptococcus minor	GCF_003860045.1
Prokaryote_Subtercola boreus	200		✓	Prokaryote_Subtercola boreus	Subtercola boreus	GCF_003399685.1
Prokaryote_Syntrophus gentianae	200		✓	Prokaryote_Syntrophus gentianae	Syntrophus gentianae	GCF_900109885.1
Prokaryote_Tardiphaga robiniae	200		✓	Prokaryote_Tardiphaga robiniae	Tardiphaga robiniae	GCF_900108575.1
Prokaryote_Tengunoibacter tsumagoiensis	200		✓	Prokaryote_Tengunoibacter tsumagoiensis	Tengunoibacter tsumagoiensis	GCF_003967535.1
Prokaryote_Teredinibacter turnerae	200		✓	Prokaryote_Teredinibacter turnerae	Teredinibacter turnerae	GCF_000620425.1
Prokaryote_Thauera terpenica	200		✓	Prokaryote_Thauera terpenica	Thauera terpenica	GCF_000443165.1
Prokaryote_Thermococcus barophilus	200		✓	Prokaryote_Thermococcus barophilus	Thermococcus barophilus	GCF_001433455.1
Prokaryote_Thermoflavifilum aggregans	200		✓	Prokaryote_Thermoflavifilum aggregans	Thermoflavifilum aggregans	GCF_002797735.1
Prokaryote_Thermophagus xiamenensis	200		✓	Prokaryote_Thermophagus xiamenensis	Thermophagus xiamenensis	GCF_000220155.1
Prokaryote_Thermorudis peleae	200		✓	Prokaryote_Thermorudis peleae	Thermorudis peleae	GCF_000744775.1
Prokaryote_Thiofilum flexile	200		✓	Prokaryote_Thiofilum flexile	Thiofilum flexile	GCF_000380185.1
Prokaryote_Thorsellia anophelis	200		✓	Prokaryote_Thorsellia anophelis	Thorsellia anophelis	GCF_900111395.1
Prokaryote_Ursidibacter maritimus	200		✓	Prokaryote_Ursidibacter maritimus	Ursidibacter maritimus	GCF_009761395.1
Prokaryote_Vallitalea okinawensis	200		✓	Prokaryote_Vallitalea okinawensis	Vallitalea okinawensis	GCF_002964605.1
Prokaryote_Zunongwangia mangrovi	200		✓	Prokaryote_Zunongwangia mangrovi	Zunongwangia mangrovi	GCF_900112105.1
Virus_Arenaviridae Bear-Canyon-mammarenavirus_PerdictedHost-vertebrates	200		✓	Virus_Arenaviridae Bear-Canyon-mammarenavirus_PerdictedHost-vertebrates	Arenaviridae Bear-Canyon-mammarenavirus	GCF_000874845.1
Virus_Arteriviridae Kafue-kinda-chacma-baboon-virus_PerdictedHost-vertebrates	200		✓	Virus_Arteriviridae Kafue-kinda-chacma-baboon-virus_PerdictedHost-vertebrates	Arteriviridae Kafue-kinda-chacma-baboon-virus	GCF_001550425.1
Virus_Autographiviridae Enterobacter-phage-phiKDA1_PerdictedHost-bacteria	200		✓	Virus_Autographiviridae Enterobacter-phage-phiKDA1_PerdictedHost-bacteria	Autographiviridae Enterobacter-phage-phiKDA1	GCF_002602105.1
Virus_Bacilladnaviridae Chaetoceros-protobacilladnavirus-3_PerdictedHost-eukaryotic-algae	200		✓	Virus_Bacilladnaviridae Chaetoceros-protobacilladnavirus-3_PerdictedHost-eukaryotic-algae	Bacilladnaviridae Chaetoceros-protobacilladnavirus-3	GCF_000892315.1
Virus_Betaflexiviridae Cherry-mottle-leaf-virus_PerdictedHost-land-plants	200		✓	Virus_Betaflexiviridae Cherry-mottle-leaf-virus_PerdictedHost-land-plants	Betaflexiviridae Cherry-mottle-leaf-virus	GCF_000848465.1
Virus_Caulimoviridae Banana-streak-GF-virus_PerdictedHost-land-plants	200		✓	Virus_Caulimoviridae Banana-streak-GF-virus_PerdictedHost-land-plants	Caulimoviridae Banana-streak-GF-virus	GCF_000862625.1
Virus_Caulimoviridae Canna-yellow-mottle-virus_PerdictedHost-land-plants	200		✓	Virus_Caulimoviridae Canna-yellow-mottle-virus_PerdictedHost-land-plants	Caulimoviridae Canna-yellow-mottle-virus	GCF_002819365.1
Virus_Chrysoviridae Amasya-cherry-disease-associated-chrysovirus_PerdictedHost-fungi	200		✓	Virus_Chrysoviridae Amasya-cherry-disease-associated-chrysovirus_PerdictedHost-fungi	Chrysoviridae Amasya-cherry-disease-associated-chrysovirus	GCF_000874385.1
Virus_Circoviridae Circoviridae-7-LDMD-2013_PerdictedHost-Undefined	200		✓	Virus_Circoviridae Circoviridae-7-LDMD-2013_PerdictedHost-Undefined	Circoviridae Circoviridae-7-LDMD-2013	GCF_000927815.1
Virus_Circoviridae Human-associated-cyclovirus-10_PerdictedHost-human	200		✓	Virus_Circoviridae Human-associated-cyclovirus-10_PerdictedHost-human	Circoviridae Human-associated-cyclovirus-10	GCF_000918035.2
Virus_Closteroviridae Grapevine-rootstock-stem-lesion-associated-virus_PerdictedHost-Undefined	200		✓	Virus_Closteroviridae Grapevine-rootstock-stem-lesion-associated-virus_PerdictedHost-Undefined	Closteroviridae Grapevine-rootstock-stem-lesion-associated-virus	GCF_000851765.1
Virus_Endornaviridae Grapevine-endophyte-alphaendornavirus_PerdictedHost-Undefined	200		✓	Virus_Endornaviridae Grapevine-endophyte-alphaendornavirus_PerdictedHost-Undefined	Endornaviridae Grapevine-endophyte-alphaendornavirus	GCF_000902555.1
Virus_Flaviviridae Aydin-like-pestivirus_PerdictedHost-vertebrates	200		✓	Virus_Flaviviridae Aydin-like-pestivirus_PerdictedHost-vertebrates	Flaviviridae Aydin-like-pestivirus	GCF_000899315.1
Virus_Flaviviridae Xishuangbanna-aedes-flavivirus_PerdictedHost-invertebrates	200		✓	Virus_Flaviviridae Xishuangbanna-aedes-flavivirus_PerdictedHost-invertebrates	Flaviviridae Xishuangbanna-aedes-flavivirus	GCF_002022215.1
Virus_Geminiviridae Jacquemontia-yellow-mosaic-virus_PerdictedHost-land-plants	200		✓	Virus_Geminiviridae Jacquemontia-yellow-mosaic-virus_PerdictedHost-land-plants	Geminiviridae Jacquemontia-yellow-mosaic-virus	GCF_003029025.2
Virus_Leviviridae Escherichia-virus-FI_PerdictedHost-bacteria	200		✓	Virus_Leviviridae Escherichia-virus-FI_PerdictedHost-bacteria	Leviviridae Escherichia-virus-FI	GCF_001502735.1
Virus_Luteoviridae Barley-virus-G_PerdictedHost-land-plants	200		✓	Virus_Luteoviridae Barley-virus-G_PerdictedHost-land-plants	Luteoviridae Barley-virus-G	GCF_001630025.1
Virus_Peribunyaviridae Kairi-virus_PerdictedHost-invertebrates	200		✓	Virus_Peribunyaviridae Kairi-virus_PerdictedHost-invertebrates	Peribunyaviridae Kairi-virus	GCF_002831385.1
Virus_Peribunyaviridae Potosi-virus_PerdictedHost-invertebrates	200		✓	Virus_Peribunyaviridae Potosi-virus_PerdictedHost-invertebrates	Peribunyaviridae Potosi-virus	GCF_004790275.1
Virus_Phycodnaviridae Paramecium-bursaria-Chlorella-virus-1_PerdictedHost-eukaryotic-algae	200		✓	Virus_Phycodnaviridae Paramecium-bursaria-Chlorella-virus-1_PerdictedHost-eukaryotic-algae	Phycodnaviridae Paramecium-bursaria-Chlorella-virus-1	GCF_000847045.1
Virus_Podoviridae Thalassomonas-phage-BA3_PerdictedHost-bacteria	200		✓	Virus_Podoviridae Thalassomonas-phage-BA3_PerdictedHost-bacteria	Podoviridae Thalassomonas-phage-BA3	GCF_000873765.1
Virus_Rhabdoviridae Vaprio-virus_PerdictedHost-vertebrates	200		✓	Virus_Rhabdoviridae Vaprio-virus_PerdictedHost-vertebrates	Rhabdoviridae Vaprio-virus	GCF_004788715.1
Virus_Secoviridae Aeonium-ringspot-virus_PerdictedHost-land-plants	200		✓	Virus_Secoviridae Aeonium-ringspot-virus_PerdictedHost-land-plants	Secoviridae Aeonium-ringspot-virus	GCF_002867145.1
Virus_Siphoviridae Croceibacter-phage-P2559S_PerdictedHost-bacteria	200		✓	Virus_Siphoviridae Croceibacter-phage-P2559S_PerdictedHost-bacteria	Siphoviridae Croceibacter-phage-P2559S	GCF_000897435.1
Virus_Siphoviridae Geobacillus-virus-E3_PerdictedHost-Undefined	200		✓	Virus_Siphoviridae Geobacillus-virus-E3_PerdictedHost-Undefined	Siphoviridae Geobacillus-virus-E3	GCF_001550705.1
Virus_Siphoviridae Gordonia-phage-BritBrat_PerdictedHost-bacteria	200		✓	Virus_Siphoviridae Gordonia-phage-BritBrat_PerdictedHost-bacteria	Siphoviridae Gordonia-phage-BritBrat	GCF_001736555.1
Virus_Siphoviridae Idiomarinaceae-phage-1N2-2_PerdictedHost-bacteria	200		✓	Virus_Siphoviridae Idiomarinaceae-phage-1N2-2_PerdictedHost-bacteria	Siphoviridae Idiomarinaceae-phage-1N2-2	GCF_000927495.1
Virus_Smacoviridae Sheep-faeces-associated-smacovirus-1_PerdictedHost-vertebrates	200		✓	Virus_Smacoviridae Sheep-faeces-associated-smacovirus-1_PerdictedHost-vertebrates	Smacoviridae Sheep-faeces-associated-smacovirus-1	GCF_001646275.1
Virus_Solinviviridae Solenopsis-invicta-virus-3_PerdictedHost-invertebrates	200		✓	Virus_Solinviviridae Solenopsis-invicta-virus-3_PerdictedHost-invertebrates	Solinviviridae Solenopsis-invicta-virus-3	GCF_000881215.1
Virus_Tombusviridae Clematis-chlorotic-mottle-virus_PerdictedHost-land-plants	200		✓	Virus_Tombusviridae Clematis-chlorotic-mottle-virus_PerdictedHost-land-plants	Tombusviridae Clematis-chlorotic-mottle-virus	GCF_002005705.1
Virus_Totiviridae Red-clover-powdery-mildew-associated-totivirus-2_PerdictedHost-fungi	200		✓	Virus_Totiviridae Red-clover-powdery-mildew-associated-totivirus-2_PerdictedHost-fungi	Totiviridae Red-clover-powdery-mildew-associated-totivirus-2	GCF_001461165.1
Virus_Virgaviridae Tobacco-mild-green-mosaic-virus_PerdictedHost-land-plants	200		✓	Virus_Virgaviridae Tobacco-mild-green-mosaic-virus_PerdictedHost-land-plants	Virgaviridae Tobacco-mild-green-mosaic-virus	GCF_000847545.1
Eukaryota-Fungi_Albatrellus ellisii	199		✓	Eukaryota-Fungi_Albatrellus ellisii	Albatrellus ellisii	GCA_003314395.1
Eukaryota-Fungi_Boletus bicolor	199		✓	Eukaryota-Fungi_Boletus bicolor	Boletus bicolor	GCA_003316205.1
Eukaryota-Fungi_Evernia prunastri	199		✓	Eukaryota-Fungi_Evernia prunastri	Evernia prunastri	GCA_003184365.1
Eukaryota-Fungi_Metarhizium album	199		✓	Eukaryota-Fungi_Metarhizium album	Metarhizium album	GCA_000804445.1
Eukaryota-Fungi_Metschnikowia aberdeeniae	199		✓	Eukaryota-Fungi_Metschnikowia aberdeeniae	Metschnikowia aberdeeniae	GCA_002370615.1
Eukaryota-Fungi_Millerozyma acaciae	199		✓	Eukaryota-Fungi_Millerozyma acaciae	Millerozyma acaciae	GCA_001600675.1
Eukaryota-Fungi_Piptocephalis cylindrospora	199		✓	Eukaryota-Fungi_Piptocephalis cylindrospora	Piptocephalis cylindrospora	GCA_003614145.1
Eukaryota-Fungi_Postia placenta	199		✓	Eukaryota-Fungi_Postia placenta	Postia placenta	GCA_002117355.1
Eukaryota-Fungi_Saturnispora saitoi	199		✓	Eukaryota-Fungi_Saturnispora saitoi	Saturnispora saitoi	GCA_003707305.1
Eukaryota-Fungi_Suillus placidus	199		✓	Eukaryota-Fungi_Suillus placidus	Suillus placidus	GCA_003313645.1
Eukaryota-Fungi_Tylopilus plumbeoviolaceoides	199		✓	Eukaryota-Fungi_Tylopilus plumbeoviolaceoides	Tylopilus plumbeoviolaceoides	GCA_003316375.1
Prokaryote_Achromobacter pulmonis	199		✓	Prokaryote_Achromobacter pulmonis	Achromobacter pulmonis	GCF_902859765.1
Prokaryote_Aerococcus urinae	199		✓	Prokaryote_Aerococcus urinae	Aerococcus urinae	GCF_001543175.1
Prokaryote_Alienimonas californiensis	199		✓	Prokaryote_Alienimonas californiensis	Alienimonas californiensis	GCF_007743815.1
Prokaryote_Allisonella histaminiformans	199		✓	Prokaryote_Allisonella histaminiformans	Allisonella histaminiformans	GCF_900103425.1
Prokaryote_Anaerobacterium chartisolvens	199		✓	Prokaryote_Anaerobacterium chartisolvens	Anaerobacterium chartisolvens	GCF_003337415.1
Prokaryote_Anaerococcus tetradius	199		✓	Prokaryote_Anaerococcus tetradius	Anaerococcus tetradius	GCF_000159095.1
Prokaryote_Anaerocolumna jejuensis	199		✓	Prokaryote_Anaerocolumna jejuensis	Anaerocolumna jejuensis	GCF_900142215.1
Prokaryote_Arsenophonus nasoniae	199		✓	Prokaryote_Arsenophonus nasoniae	Arsenophonus nasoniae	GCF_000429565.1
Prokaryote_Arthrobacter ruber	199		✓	Prokaryote_Arthrobacter ruber	Arthrobacter ruber	GCF_002954225.1
Prokaryote_Caldisalinibacter kiritimatiensis	199		✓	Prokaryote_Caldisalinibacter kiritimatiensis	Caldisalinibacter kiritimatiensis	GCF_000387765.1
Prokaryote_Calothrix elsteri	199		✓	Prokaryote_Calothrix elsteri	Calothrix elsteri	GCF_002289455.1
Prokaryote_Chthonobacter albigriseus	199		✓	Prokaryote_Chthonobacter albigriseus	Chthonobacter albigriseus	GCF_013839445.1
Prokaryote_Convivina intestini	199		✓	Prokaryote_Convivina intestini	Convivina intestini	GCF_003096575.1
Prokaryote_Crateriforma conspicua	199		✓	Prokaryote_Crateriforma conspicua	Crateriforma conspicua	GCF_007752935.1
Prokaryote_Dasania marina	199		✓	Prokaryote_Dasania marina	Dasania marina	GCF_000373485.1
Prokaryote_Demequina subtropica	199		✓	Prokaryote_Demequina subtropica	Demequina subtropica	GCF_000971235.1
Prokaryote_Desulfobotulus alkaliphilus	199		✓	Prokaryote_Desulfobotulus alkaliphilus	Desulfobotulus alkaliphilus	GCF_007830435.1
Prokaryote_Devosia riboflavina	199		✓	Prokaryote_Devosia riboflavina	Devosia riboflavina	GCF_000743575.1
Prokaryote_Dickeya paradisiaca	199		✓	Prokaryote_Dickeya paradisiaca	Dickeya paradisiaca	GCF_000400505.1
Prokaryote_Dictyobacter alpinus	199		✓	Prokaryote_Dictyobacter alpinus	Dictyobacter alpinus	GCF_003967575.1
Prokaryote_Diplorickettsia massiliensis	199		✓	Prokaryote_Diplorickettsia massiliensis	Diplorickettsia massiliensis	GCF_000257395.1
Prokaryote_Duganella sacchari	199		✓	Prokaryote_Duganella sacchari	Duganella sacchari	GCF_900143065.1
Prokaryote_Elusimicrobium minutum	199		✓	Prokaryote_Elusimicrobium minutum	Elusimicrobium minutum	GCF_000020145.1
Prokaryote_Enterocloster asparagiformis	199		✓	Prokaryote_Enterocloster asparagiformis	Enterocloster asparagiformis	GCF_000158075.1
Prokaryote_Enterovibrio norvegicus	199		✓	Prokaryote_Enterovibrio norvegicus	Enterovibrio norvegicus	GCF_900115495.1
Prokaryote_Flavobacterium caseinilyticum	199		✓	Prokaryote_Flavobacterium caseinilyticum	Flavobacterium caseinilyticum	GCF_004349085.1
Prokaryote_Frankia elaeagni	199		✓	Prokaryote_Frankia elaeagni	Frankia elaeagni	GCF_000374165.1
Prokaryote_Geodermatophilus sabuli	199		✓	Prokaryote_Geodermatophilus sabuli	Geodermatophilus sabuli	GCF_900215145.1
Prokaryote_Geomonas oryzae	199		✓	Prokaryote_Geomonas oryzae	Geomonas oryzae	GCF_004117875.1
Prokaryote_Gloeothece citriformis	199		✓	Prokaryote_Gloeothece citriformis	Gloeothece citriformis	GCF_000021825.1
Prokaryote_Glycomyces tenuis	199		✓	Prokaryote_Glycomyces tenuis	Glycomyces tenuis	GCF_000427885.1
Prokaryote_Granulicella rosea	199		✓	Prokaryote_Granulicella rosea	Granulicella rosea	GCF_900188085.1
Prokaryote_Halococcus saccharolyticus	199		✓	Prokaryote_Halococcus saccharolyticus	Halococcus saccharolyticus	GCF_000336915.1
Prokaryote_Halostella litorea	199		✓	Prokaryote_Halostella litorea	Halostella litorea	GCF_004785955.1
Prokaryote_Herpetosiphon llansteffanensis	199		✓	Prokaryote_Herpetosiphon llansteffanensis	Herpetosiphon llansteffanensis	GCF_003205875.1
Prokaryote_Idiomarina ramblicola	199		✓	Prokaryote_Idiomarina ramblicola	Idiomarina ramblicola	GCF_003987255.1
Prokaryote_Janibacter hoylei	199		✓	Prokaryote_Janibacter hoylei	Janibacter hoylei	GCF_000297495.1
Prokaryote_Ketobacter alkanivorans	199		✓	Prokaryote_Ketobacter alkanivorans	Ketobacter alkanivorans	GCF_002863865.1
Prokaryote_Kineosphaera limosa	199		✓	Prokaryote_Kineosphaera limosa	Kineosphaera limosa	GCF_000298215.1
Prokaryote_Kingella kingae	199		✓	Prokaryote_Kingella kingae	Kingella kingae	GCF_900475905.1
Prokaryote_Lacinutrix himadriensis	199		✓	Prokaryote_Lacinutrix himadriensis	Lacinutrix himadriensis	GCF_001418105.1
Prokaryote_Litorilituus lipolyticus	199		✓	Prokaryote_Litorilituus lipolyticus	Litorilituus lipolyticus	GCF_006439335.1
Prokaryote_Macromonas bipunctata	199		✓	Prokaryote_Macromonas bipunctata	Macromonas bipunctata	GCF_002837135.1
Prokaryote_Marmoricola aequoreus	199		✓	Prokaryote_Marmoricola aequoreus	Marmoricola aequoreus	GCF_000720335.1
Prokaryote_Methyloferula stellata	199		✓	Prokaryote_Methyloferula stellata	Methyloferula stellata	GCF_000385335.1
Prokaryote_Minicystis rosea	199		✓	Prokaryote_Minicystis rosea	Minicystis rosea	GCF_001931535.1
Prokaryote_Moraxella caviae	199		✓	Prokaryote_Moraxella caviae	Moraxella caviae	GCF_900453175.1
Prokaryote_Mycoplasmopsis californica	199		✓	Prokaryote_Mycoplasmopsis californica	Mycoplasmopsis californica	GCF_900660595.1
Prokaryote_Neobacillus fumarioli	199		✓	Prokaryote_Neobacillus fumarioli	Neobacillus fumarioli	GCF_001591485.1
Prokaryote_Nesterenkonia halophila	199		✓	Prokaryote_Nesterenkonia halophila	Nesterenkonia halophila	GCF_009467795.1
Prokaryote_Olleya aquimaris	199		✓	Prokaryote_Olleya aquimaris	Olleya aquimaris	GCF_003259525.1
Prokaryote_Olsenella scatoligenes	199		✓	Prokaryote_Olsenella scatoligenes	Olsenella scatoligenes	GCF_001494635.1
Prokaryote_Ornithinibacter aureus	199		✓	Prokaryote_Ornithinibacter aureus	Ornithinibacter aureus	GCF_009858245.1
Prokaryote_Oxobacter pfennigii	199		✓	Prokaryote_Oxobacter pfennigii	Oxobacter pfennigii	GCF_001317355.1
Prokaryote_Pelagivirga sediminicola	199		✓	Prokaryote_Pelagivirga sediminicola	Pelagivirga sediminicola	GCF_003072125.1
Prokaryote_Pleomorphomonas koreensis	199		✓	Prokaryote_Pleomorphomonas koreensis	Pleomorphomonas koreensis	GCF_000425185.1
Prokaryote_Prosthecobacter fusiformis	199		✓	Prokaryote_Prosthecobacter fusiformis	Prosthecobacter fusiformis	GCF_004364345.1
Prokaryote_Pseudodonghicola xiamenensis	199		✓	Prokaryote_Pseudodonghicola xiamenensis	Pseudodonghicola xiamenensis	GCF_000429365.1
Prokaryote_Rubritalea profundi	199		✓	Prokaryote_Rubritalea profundi	Rubritalea profundi	GCF_002954445.1
Prokaryote_Saccharothrix syringae	199		✓	Prokaryote_Saccharothrix syringae	Saccharothrix syringae	GCF_009498035.1
Prokaryote_Salegentibacter salinarum	199		✓	Prokaryote_Salegentibacter salinarum	Salegentibacter salinarum	GCF_002833365.1
Prokaryote_Scopulibacillus darangshiensis	199		✓	Prokaryote_Scopulibacillus darangshiensis	Scopulibacillus darangshiensis	GCF_004341035.1
Prokaryote_Sediminimonas qiaohouensis	199		✓	Prokaryote_Sediminimonas qiaohouensis	Sediminimonas qiaohouensis	GCF_000423645.1
Prokaryote_Shewanella japonica	199		✓	Prokaryote_Shewanella japonica	Shewanella japonica	GCF_001675935.1
Prokaryote_Spiroplasma apis	199		✓	Prokaryote_Spiroplasma apis	Spiroplasma apis	GCF_000500935.1
Prokaryote_Sulfurirhabdus autotrophica	199		✓	Prokaryote_Sulfurirhabdus autotrophica	Sulfurirhabdus autotrophica	GCF_003864995.1
Prokaryote_Thalassobacter stenotrophicus	199		✓	Prokaryote_Thalassobacter stenotrophicus	Thalassobacter stenotrophicus	GCF_000765485.1
Prokaryote_Thermodesulfobacterium geofontis	199		✓	Prokaryote_Thermodesulfobacterium geofontis	Thermodesulfobacterium geofontis	GCF_000215975.1
Prokaryote_Trichococcus ilyis	199		✓	Prokaryote_Trichococcus ilyis	Trichococcus ilyis	GCF_900067235.1
Virus_Adenoviridae Murine-mastadenovirus-A_PerdictedHost-vertebrates	199		✓	Virus_Adenoviridae Murine-mastadenovirus-A_PerdictedHost-vertebrates	Adenoviridae Murine-mastadenovirus-A	GCF_000844265.1
Virus_Arteriviridae African-pouched-rat-arterivirus_PerdictedHost-vertebrates	199		✓	Virus_Arteriviridae African-pouched-rat-arterivirus_PerdictedHost-vertebrates	Arteriviridae African-pouched-rat-arterivirus	GCF_000931135.1
Virus_Lipothrixviridae Acidianus-filamentous-virus-7_PerdictedHost-archaea	199		✓	Virus_Lipothrixviridae Acidianus-filamentous-virus-7_PerdictedHost-archaea	Lipothrixviridae Acidianus-filamentous-virus-7	GCF_000872245.1
Virus_Reoviridae American-grass-carp-reovirus_PerdictedHost-vertebrates	199		✓	Virus_Reoviridae American-grass-carp-reovirus_PerdictedHost-vertebrates	Reoviridae American-grass-carp-reovirus	GCF_000879275.1
Virus_Totiviridae Botryotinia-fuckeliana-totivirus-1_PerdictedHost-Undefined	199		✓	Virus_Totiviridae Botryotinia-fuckeliana-totivirus-1_PerdictedHost-Undefined	Totiviridae Botryotinia-fuckeliana-totivirus-1	GCF_000873065.1
Eukaryota-Fungi_Aaosphaeria arxii	198		✓	Eukaryota-Fungi_Aaosphaeria arxii	Aaosphaeria arxii	GCA_010015735.1
Eukaryota-Fungi_Clavispora lusitaniae	198		✓	Eukaryota-Fungi_Clavispora lusitaniae	Clavispora lusitaniae	GCA_000003835.1
Eukaryota-Fungi_Corynespora cassiicola	198		✓	Eukaryota-Fungi_Corynespora cassiicola	Corynespora cassiicola	GCA_003016335.1
Eukaryota-Fungi_Cucurbitaria berberidis	198		✓	Eukaryota-Fungi_Cucurbitaria berberidis	Cucurbitaria berberidis	GCA_010015615.1
Eukaryota-Fungi_Eutypa lata	198		✓	Eukaryota-Fungi_Eutypa lata	Eutypa lata	GCA_000349385.1
Eukaryota-Fungi_Humicola grisea	198		✓	Eukaryota-Fungi_Humicola grisea	Humicola grisea	GCA_011316235.1
Eukaryota-Fungi_Kazachstania solicola	198		✓	Eukaryota-Fungi_Kazachstania solicola	Kazachstania solicola	GCA_003708835.2
Eukaryota-Fungi_Pseudocercospora fijiensis	198		✓	Eukaryota-Fungi_Pseudocercospora fijiensis	Pseudocercospora fijiensis	GCA_000340215.1
Eukaryota-Fungi_Stachybotrys chlorohalonata	198		✓	Eukaryota-Fungi_Stachybotrys chlorohalonata	Stachybotrys chlorohalonata	GCA_000732775.1
Eukaryota-Fungi_Yamadazyma philogaea	198		✓	Eukaryota-Fungi_Yamadazyma philogaea	Yamadazyma philogaea	GCA_003706995.2
Eukaryota-Fungi_Yarrowia deformans	198		✓	Eukaryota-Fungi_Yarrowia deformans	Yarrowia deformans	GCA_900519085.1
Prokaryote_Actinomadura macra	198		✓	Prokaryote_Actinomadura macra	Actinomadura macra	GCF_001552215.1
Prokaryote_Agrococcus baldri	198		✓	Prokaryote_Agrococcus baldri	Agrococcus baldri	GCF_007988785.1
Prokaryote_Allofrancisella guangzhouensis	198		✓	Prokaryote_Allofrancisella guangzhouensis	Allofrancisella guangzhouensis	GCF_000815225.1
Prokaryote_Beutenbergia cavernae	198		✓	Prokaryote_Beutenbergia cavernae	Beutenbergia cavernae	GCF_000023105.1
Prokaryote_Caballeronia arvi	198		✓	Prokaryote_Caballeronia arvi	Caballeronia arvi	GCF_001544695.2
Prokaryote_Caloramator australicus	198		✓	Prokaryote_Caloramator australicus	Caloramator australicus	GCF_000297115.1
Prokaryote_Caminibacter mediatlanticus	198		✓	Prokaryote_Caminibacter mediatlanticus	Caminibacter mediatlanticus	GCF_005843985.1
Prokaryote_Chitinophaga filiformis	198		✓	Prokaryote_Chitinophaga filiformis	Chitinophaga filiformis	GCF_900102545.1
Prokaryote_Chryseobacterium culicis	198		✓	Prokaryote_Chryseobacterium culicis	Chryseobacterium culicis	GCF_900108365.1
Prokaryote_Cohnella abietis	198		✓	Prokaryote_Cohnella abietis	Cohnella abietis	GCF_004295585.1
Prokaryote_Corallococcus aberystwythensis	198		✓	Prokaryote_Corallococcus aberystwythensis	Corallococcus aberystwythensis	GCF_003612165.1
Prokaryote_Crocosphaera watsonii	198		✓	Prokaryote_Crocosphaera watsonii	Crocosphaera watsonii	GCF_000167195.1
Prokaryote_Defluviimonas alba	198		✓	Prokaryote_Defluviimonas alba	Defluviimonas alba	GCF_001620265.1
Prokaryote_Dokdonella fugitiva	198		✓	Prokaryote_Dokdonella fugitiva	Dokdonella fugitiva	GCF_004342425.1
Prokaryote_Enteractinococcus helveticum	198		✓	Prokaryote_Enteractinococcus helveticum	Enteractinococcus helveticum	GCF_001657475.1
Prokaryote_Fervidicola ferrireducens	198		✓	Prokaryote_Fervidicola ferrireducens	Fervidicola ferrireducens	GCF_001562425.1
Prokaryote_Francisella persica	198		✓	Prokaryote_Francisella persica	Francisella persica	GCF_001275365.1
Prokaryote_Gulosibacter faecalis	198		✓	Prokaryote_Gulosibacter faecalis	Gulosibacter faecalis	GCF_000381765.1
Prokaryote_Halosimplex rubrum	198		✓	Prokaryote_Halosimplex rubrum	Halosimplex rubrum	GCF_013415885.1
Prokaryote_Haloterrigena turkmenica	198		✓	Prokaryote_Haloterrigena turkmenica	Haloterrigena turkmenica	GCF_000025325.1
Prokaryote_Heliobacterium undosum	198		✓	Prokaryote_Heliobacterium undosum	Heliobacterium undosum	GCF_009877425.1
Prokaryote_Martelella endophytica	198		✓	Prokaryote_Martelella endophytica	Martelella endophytica	GCF_000960975.1
Prokaryote_Massilia armeniaca	198		✓	Prokaryote_Massilia armeniaca	Massilia armeniaca	GCF_003028855.1
Prokaryote_Mumia flava	198		✓	Prokaryote_Mumia flava	Mumia flava	GCF_002797495.1
Prokaryote_Oceanivirga miroungae	198		✓	Prokaryote_Oceanivirga miroungae	Oceanivirga miroungae	GCF_902505095.1
Prokaryote_Parasphingopyxis algicola	198		✓	Prokaryote_Parasphingopyxis algicola	Parasphingopyxis algicola	GCF_013378075.1
Prokaryote_Porphyromonas endodontalis	198		✓	Prokaryote_Porphyromonas endodontalis	Porphyromonas endodontalis	GCF_900454815.1
Prokaryote_Promicromonospora sukumoe	198		✓	Prokaryote_Promicromonospora sukumoe	Promicromonospora sukumoe	GCF_014137995.1
Prokaryote_Pseudokineococcus lusitanus	198		✓	Prokaryote_Pseudokineococcus lusitanus	Pseudokineococcus lusitanus	GCF_003751265.1
Prokaryote_Ramlibacter henchirensis	198		✓	Prokaryote_Ramlibacter henchirensis	Ramlibacter henchirensis	GCF_004682015.1
Prokaryote_Rhodococcus corynebacterioides	198		✓	Prokaryote_Rhodococcus corynebacterioides	Rhodococcus corynebacterioides	GCF_001894765.1
Prokaryote_Serinicoccus marinus	198		✓	Prokaryote_Serinicoccus marinus	Serinicoccus marinus	GCF_008386315.1
Prokaryote_Starkeya novella	198		✓	Prokaryote_Starkeya novella	Starkeya novella	GCF_000092925.1
Prokaryote_Thiomonas intermedia	198		✓	Prokaryote_Thiomonas intermedia	Thiomonas intermedia	GCF_002028405.1
Prokaryote_Trinickia symbiotica	198		✓	Prokaryote_Trinickia symbiotica	Trinickia symbiotica	GCF_002934455.1
Prokaryote_Zobellia laminariae	198		✓	Prokaryote_Zobellia laminariae	Zobellia laminariae	GCF_009725995.1
Virus_Ackermannviridae Vibrio-phage-VAP7_PerdictedHost-bacteria	198		✓	Virus_Ackermannviridae Vibrio-phage-VAP7_PerdictedHost-bacteria	Ackermannviridae Vibrio-phage-VAP7	GCF_006384275.1
Virus_Caulimoviridae Rose-yellow-vein-virus_PerdictedHost-land-plants	198		✓	Virus_Caulimoviridae Rose-yellow-vein-virus_PerdictedHost-land-plants	Caulimoviridae Rose-yellow-vein-virus	GCF_000906295.1
Eukaryota-Fungi_Hirsutella minnesotensis	197		✓	Eukaryota-Fungi_Hirsutella minnesotensis	Hirsutella minnesotensis	GCA_000956045.1
Eukaryota-Fungi_Trichoderma arundinaceum	197		✓	Eukaryota-Fungi_Trichoderma arundinaceum	Trichoderma arundinaceum	GCA_003012105.1
Eukaryota-Fungi_Ustilaginoidea virens	197		✓	Eukaryota-Fungi_Ustilaginoidea virens	Ustilaginoidea virens	GCA_000687475.1
Prokaryote_Bizionia echini	197		✓	Prokaryote_Bizionia echini	Bizionia echini	GCF_900115185.1
Prokaryote_Chlamydia caviae	197		✓	Prokaryote_Chlamydia caviae	Chlamydia caviae	GCF_000007605.1
Prokaryote_Dehalobacter restrictus	197		✓	Prokaryote_Dehalobacter restrictus	Dehalobacter restrictus	GCF_000512895.1
Prokaryote_Fervidobacterium gondwanense	197		✓	Prokaryote_Fervidobacterium gondwanense	Fervidobacterium gondwanense	GCF_900143265.1
Prokaryote_Hydrocarboniclastica marina	197		✓	Prokaryote_Hydrocarboniclastica marina	Hydrocarboniclastica marina	GCF_004851605.1
Prokaryote_Labedella populi	197		✓	Prokaryote_Labedella populi	Labedella populi	GCF_004078655.1
Prokaryote_Leuconostoc mesenteroides	197		✓	Prokaryote_Leuconostoc mesenteroides	Leuconostoc mesenteroides	GCF_007990145.1
Prokaryote_Marinifilum fragile	197		✓	Prokaryote_Marinifilum fragile	Marinifilum fragile	GCF_001310955.1
Prokaryote_Marinomonas fungiae	197		✓	Prokaryote_Marinomonas fungiae	Marinomonas fungiae	GCF_001418205.1
Prokaryote_Methanocaldococcus bathoardescens	197		✓	Prokaryote_Methanocaldococcus bathoardescens	Methanocaldococcus bathoardescens	GCF_000739065.1
Prokaryote_Ochrobactrum rhizosphaerae	197		✓	Prokaryote_Ochrobactrum rhizosphaerae	Ochrobactrum rhizosphaerae	GCF_002252475.1
Prokaryote_Ottowia thiooxydans	197		✓	Prokaryote_Ottowia thiooxydans	Ottowia thiooxydans	GCF_000422885.1
Prokaryote_Parageobacillus thermoglucosidasius	197		✓	Prokaryote_Parageobacillus thermoglucosidasius	Parageobacillus thermoglucosidasius	GCF_003865195.2
Prokaryote_Phaeobacter inhibens	197		✓	Prokaryote_Phaeobacter inhibens	Phaeobacter inhibens	GCF_001559785.1
Prokaryote_Phycicoccus endophyticus	197		✓	Prokaryote_Phycicoccus endophyticus	Phycicoccus endophyticus	GCF_011326735.1
Prokaryote_Raoultibacter massiliensis	197		✓	Prokaryote_Raoultibacter massiliensis	Raoultibacter massiliensis	GCF_900199545.1
Prokaryote_Rhodoferax fermentans	197		✓	Prokaryote_Rhodoferax fermentans	Rhodoferax fermentans	GCF_002017865.1
Prokaryote_Saccharomonospora amisosensis	197		✓	Prokaryote_Saccharomonospora amisosensis	Saccharomonospora amisosensis	GCF_011761185.1
Prokaryote_Salinicoccus halodurans	197		✓	Prokaryote_Salinicoccus halodurans	Salinicoccus halodurans	GCF_900114445.1
Prokaryote_Solimonas soli	197		✓	Prokaryote_Solimonas soli	Solimonas soli	GCF_000474945.1
Prokaryote_Thermosipho africanus	197		✓	Prokaryote_Thermosipho africanus	Thermosipho africanus	GCF_000300715.1
Prokaryote_Vibrio metschnikovii	197		✓	Prokaryote_Vibrio metschnikovii	Vibrio metschnikovii	GCF_014305065.1
Virus_Siphoviridae Methanobacterium-phage-psiM2_PerdictedHost-archaea	197		✓	Virus_Siphoviridae Methanobacterium-phage-psiM2_PerdictedHost-archaea	Siphoviridae Methanobacterium-phage-psiM2	GCF_000837485.1
Eukaryota-Fungi_Anncaliia algerae	196		✓	Eukaryota-Fungi_Anncaliia algerae	Anncaliia algerae	GCA_000385875.2
Eukaryota-Fungi_Hypomyces rosellus	196		✓	Eukaryota-Fungi_Hypomyces rosellus	Hypomyces rosellus	GCA_011799845.1
Eukaryota-Fungi_Zymoseptoria brevis	196		✓	Eukaryota-Fungi_Zymoseptoria brevis	Zymoseptoria brevis	GCA_000983655.1
Prokaryote_Actinopolyspora biskrensis	196		✓	Prokaryote_Actinopolyspora biskrensis	Actinopolyspora biskrensis	GCF_013408175.1
Prokaryote_Allochromatium humboldtianum	196		✓	Prokaryote_Allochromatium humboldtianum	Allochromatium humboldtianum	GCF_013385175.1
Prokaryote_Arcobacter lanthieri	196		✓	Prokaryote_Arcobacter lanthieri	Arcobacter lanthieri	GCF_000585115.1
Prokaryote_Dechlorosoma suillum	196		✓	Prokaryote_Dechlorosoma suillum	Dechlorosoma suillum	GCF_000236665.1
Prokaryote_Maribacter ulvicola	196		✓	Prokaryote_Maribacter ulvicola	Maribacter ulvicola	GCF_900155985.1
Prokaryote_Meiothermus rufus	196		✓	Prokaryote_Meiothermus rufus	Meiothermus rufus	GCF_000423425.1
Prokaryote_Micromonospora coxensis	196		✓	Prokaryote_Micromonospora coxensis	Micromonospora coxensis	GCF_900090295.1
Prokaryote_Oribacterium parvum	196		✓	Prokaryote_Oribacterium parvum	Oribacterium parvum	GCF_000238055.2
Prokaryote_Pandoraea oxalativorans	196		✓	Prokaryote_Pandoraea oxalativorans	Pandoraea oxalativorans	GCF_000972785.3
Prokaryote_Parabacteroides bouchesdurhonensis	196		✓	Prokaryote_Parabacteroides bouchesdurhonensis	Parabacteroides bouchesdurhonensis	GCF_900186615.1
Prokaryote_Roseivirga ehrenbergii	196		✓	Prokaryote_Roseivirga ehrenbergii	Roseivirga ehrenbergii	GCF_004340805.1
Prokaryote_Roseomonas aerilata	196		✓	Prokaryote_Roseomonas aerilata	Roseomonas aerilata	GCF_000711725.1
Virus_Iridoviridae Frog-virus-3_PerdictedHost-vertebrates	196		✓	Virus_Iridoviridae Frog-virus-3_PerdictedHost-vertebrates	Iridoviridae Frog-virus-3	GCF_000844425.1
Virus_Myoviridae Pectinobacterium-phage-PEAT2_PerdictedHost-Undefined	196		✓	Virus_Myoviridae Pectinobacterium-phage-PEAT2_PerdictedHost-Undefined	Myoviridae Pectinobacterium-phage-PEAT2	GCF_002957245.1
Virus_Siphoviridae Mycobacterium-virus-Anaya_PerdictedHost-bacteria	196		✓	Virus_Siphoviridae Mycobacterium-virus-Anaya_PerdictedHost-bacteria	Siphoviridae Mycobacterium-virus-Anaya	GCF_002632985.1
Eukaryota-Fungi_Talaromyces atroroseus	195		✓	Eukaryota-Fungi_Talaromyces atroroseus	Talaromyces atroroseus	GCA_001907595.1
Prokaryote_Centipeda periodontii	195		✓	Prokaryote_Centipeda periodontii	Centipeda periodontii	GCF_000213975.1
Prokaryote_Clostridium fallax	195		✓	Prokaryote_Clostridium fallax	Clostridium fallax	GCF_900461065.1
Prokaryote_Leucobacter triazinivorans	195		✓	Prokaryote_Leucobacter triazinivorans	Leucobacter triazinivorans	GCF_004208635.1
Prokaryote_Massilimaliae timonensis	195		✓	Prokaryote_Massilimaliae timonensis	Massilimaliae timonensis	GCF_900186585.1
Prokaryote_Streptosporangium canum	195		✓	Prokaryote_Streptosporangium canum	Streptosporangium canum	GCF_000725815.1
Prokaryote_Tepidimonas charontis	195		✓	Prokaryote_Tepidimonas charontis	Tepidimonas charontis	GCF_007556685.1
Prokaryote_Yokenella regensburgei	195		✓	Prokaryote_Yokenella regensburgei	Yokenella regensburgei	GCF_900460805.1
Eukaryota-Fungi_Amphirosellinia nigrospora	194		✓	Eukaryota-Fungi_Amphirosellinia nigrospora	Amphirosellinia nigrospora	GCA_004123355.1
Eukaryota-Fungi_Dipodascus albidus	194		✓	Eukaryota-Fungi_Dipodascus albidus	Dipodascus albidus	GCA_003707475.1
Prokaryote_Microtetraspora fusca	194		✓	Prokaryote_Microtetraspora fusca	Microtetraspora fusca	GCF_001570365.1
Prokaryote_Natronorubrum sediminis	194		✓	Prokaryote_Natronorubrum sediminis	Natronorubrum sediminis	GCF_900108095.1
Eukaryota-Fungi_Diversispora epigaea	193		✓	Eukaryota-Fungi_Diversispora epigaea	Diversispora epigaea	GCA_003547095.1
Eukaryota-Fungi_Edhazardia aedis	193		✓	Eukaryota-Fungi_Edhazardia aedis	Edhazardia aedis	GCA_000230595.3
Eukaryota-Fungi_Saccharomycopsis fibuligera	193		✓	Eukaryota-Fungi_Saccharomycopsis fibuligera	Saccharomycopsis fibuligera	GCA_001936275.1
Prokaryote_Cellulophaga omnivescoria	193		✓	Prokaryote_Cellulophaga omnivescoria	Cellulophaga omnivescoria	GCF_001999725.1
Prokaryote_Leisingera daeponensis	193		✓	Prokaryote_Leisingera daeponensis	Leisingera daeponensis	GCF_000473145.1
Prokaryote_Stigmatella erecta	193		✓	Prokaryote_Stigmatella erecta	Stigmatella erecta	GCF_900111745.1
Prokaryote_Borreliella valaisiana	192		✓	Prokaryote_Borreliella valaisiana	Borreliella valaisiana	GCF_000170955.2
Prokaryote_Hungateiclostridium clariflavum	192		✓	Prokaryote_Hungateiclostridium clariflavum	Hungateiclostridium clariflavum	GCF_000237085.1
Prokaryote_Mesorhizobium wenxiniae	192		✓	Prokaryote_Mesorhizobium wenxiniae	Mesorhizobium wenxiniae	GCF_002284535.1
Prokaryote_Parolsenella catena	192		✓	Prokaryote_Parolsenella catena	Parolsenella catena	GCF_003966955.1
Eukaryota-Fungi_Paecilomyces penicillatus	191		✓	Eukaryota-Fungi_Paecilomyces penicillatus	Paecilomyces penicillatus	GCA_005765155.1
Prokaryote_Congregibacter litoralis	191		✓	Prokaryote_Congregibacter litoralis	Congregibacter litoralis	GCF_000153125.2
Prokaryote_Bacteroides mediterraneensis	190		✓	Prokaryote_Bacteroides mediterraneensis	Bacteroides mediterraneensis	GCF_900128455.1
Prokaryote_Jeotgalibaca porci	190		✓	Prokaryote_Jeotgalibaca porci	Jeotgalibaca porci	GCF_011299095.1
Prokaryote_Kitasatospora phosalacinea	190		✓	Prokaryote_Kitasatospora phosalacinea	Kitasatospora phosalacinea	GCF_000716545.1
Prokaryote_Aggregatibacter segnis	189		✓	Prokaryote_Aggregatibacter segnis	Aggregatibacter segnis	GCF_000185305.1
Prokaryote_Globicatella sulfidifaciens	189		✓	Prokaryote_Globicatella sulfidifaciens	Globicatella sulfidifaciens	GCF_900167405.1
Prokaryote_Sphingobacterium siyangense	189		✓	Prokaryote_Sphingobacterium siyangense	Sphingobacterium siyangense	GCF_003610905.1
Prokaryote_Muribaculum intestinale	188		✓	Prokaryote_Muribaculum intestinale	Muribaculum intestinale	GCF_001688845.2
Prokaryote_Salinispora vitiensis	188		✓	Prokaryote_Salinispora vitiensis	Salinispora vitiensis	GCF_000378825.1
Eukaryota-Fungi_Esteya vermicola	187		✓	Eukaryota-Fungi_Esteya vermicola	Esteya vermicola	GCA_002778215.1
Prokaryote_Curvibacter gracilis	187		✓	Prokaryote_Curvibacter gracilis	Curvibacter gracilis	GCF_000518645.1
Prokaryote_Enterobacter roggenkampii	187		✓	Prokaryote_Enterobacter roggenkampii	Enterobacter roggenkampii	GCF_001729805.1
Prokaryote_Faecalibacillus faecis	186		✓	Prokaryote_Faecalibacillus faecis	Faecalibacillus faecis	GCF_003024675.1
Prokaryote_Thalassospira lohafexi	186		✓	Prokaryote_Thalassospira lohafexi	Thalassospira lohafexi	GCF_002844275.1
Prokaryote_Bifidobacterium adolescentis	185		✓	Prokaryote_Bifidobacterium adolescentis	Bifidobacterium adolescentis	GCF_000741415.1
Prokaryote_Romboutsia timonensis	185		✓	Prokaryote_Romboutsia timonensis	Romboutsia timonensis	GCF_900106845.1
Prokaryote_Varibaculum cambriense	183		✓	Prokaryote_Varibaculum cambriense	Varibaculum cambriense	GCF_002871455.1
Eukaryota-Fungi_Tilletia walkeri	182		✓	Eukaryota-Fungi_Tilletia walkeri	Tilletia walkeri	GCA_009428295.1
Prokaryote_Pasteurella bettyae	182		✓	Prokaryote_Pasteurella bettyae	Pasteurella bettyae	GCF_900454515.1
Prokaryote_Streptomyces achromogenes	182		✓	Prokaryote_Streptomyces achromogenes	Streptomyces achromogenes	GCF_000720835.1
Virus_Phycodnaviridae Orpheovirus-IHUMI-LCC2_PerdictedHost-Undefined	182		✓	Virus_Phycodnaviridae Orpheovirus-IHUMI-LCC2_PerdictedHost-Undefined	Phycodnaviridae Orpheovirus-IHUMI-LCC2	GCF_002892525.1
Prokaryote_Aequorivita vladivostokensis	181		✓	Prokaryote_Aequorivita vladivostokensis	Aequorivita vladivostokensis	GCF_000952855.1
Prokaryote_Elizabethkingia miricola	181		✓	Prokaryote_Elizabethkingia miricola	Elizabethkingia miricola	GCF_008124555.1
Virus_Tolecusatellitidae Tomato-leaf-curl-Java-virus-_PerdictedHost-land-plants	179		✓	Virus_Tolecusatellitidae Tomato-leaf-curl-Java-virus-_PerdictedHost-land-plants	Tolecusatellitidae Tomato-leaf-curl-Java-virus-	GCF_000844785.1
Prokaryote_Mediterraneibacter butyricigenes	178		✓	Prokaryote_Mediterraneibacter butyricigenes	Mediterraneibacter butyricigenes	GCF_003574295.1
Eukaryota-Fungi_Apophysomyces variabilis	174		✓	Eukaryota-Fungi_Apophysomyces variabilis	Apophysomyces variabilis	GCA_002749535.1
Eukaryota-Fungi_Alternaria gaisen	168		✓	Eukaryota-Fungi_Alternaria gaisen	Alternaria gaisen	GCA_004156025.2
Prokaryote_Geobacillus thermocatenulatus	168		✓	Prokaryote_Geobacillus thermocatenulatus	Geobacillus thermocatenulatus	GCF_002217655.1
Virus_Myoviridae Escherichia-virus-P2_PerdictedHost-bacteria	167		✓	Virus_Myoviridae Escherichia-virus-P2_PerdictedHost-bacteria	Myoviridae Escherichia-virus-P2	GCF_000836905.1
Prokaryote_Chakrabartia godavariana	161		✓	Prokaryote_Chakrabartia godavariana	Chakrabartia godavariana	GCF_003602075.1
Prokaryote_Microbispora fusca	161		✓	Prokaryote_Microbispora fusca	Microbispora fusca	GCF_005864065.1
Prokaryote_Thermotoga naphthophila	156		✓	Prokaryote_Thermotoga naphthophila	Thermotoga naphthophila	GCF_000019625.1
Eukaryota-Fungi_Trametes coccinea	150		✓	Eukaryota-Fungi_Trametes coccinea	Trametes coccinea	GCA_002092935.1
Virus_Siphoviridae Pseudomonas-phage-JBD44_PerdictedHost-bacteria	150		✓	Virus_Siphoviridae Pseudomonas-phage-JBD44_PerdictedHost-bacteria	Siphoviridae Pseudomonas-phage-JBD44	GCF_001737055.1
Prokaryote_Actinobacillus pleuropneumoniae	148		✓	Prokaryote_Actinobacillus pleuropneumoniae	Actinobacillus pleuropneumoniae	GCF_000178495.2
Prokaryote_Rickettsia rickettsii	143		✓	Prokaryote_Rickettsia rickettsii	Rickettsia rickettsii	GCF_001602635.1
Virus_Siphoviridae Pseudomonas-virus-MP29_PerdictedHost-bacteria	143		✓	Virus_Siphoviridae Pseudomonas-virus-MP29_PerdictedHost-bacteria	Siphoviridae Pseudomonas-virus-MP29	GCF_000883415.1
Virus_Myoviridae Klebsiella-phage-4-LV-2017_PerdictedHost-bacteria	131		✓	Virus_Myoviridae Klebsiella-phage-4-LV-2017_PerdictedHost-bacteria	Myoviridae Klebsiella-phage-4-LV-2017	GCF_002619645.1
Eukaryota-Fungi_Pyrenophora graminea	128		✓	Eukaryota-Fungi_Pyrenophora graminea	Pyrenophora graminea	GCA_012365135.1
Virus_Myoviridae Erwinia-phage-vB_EamM_Huxley_PerdictedHost-bacteria	126		✓	Virus_Myoviridae Erwinia-phage-vB_EamM_Huxley_PerdictedHost-bacteria	Myoviridae Erwinia-phage-Machina	GCF_002758035.1
Prokaryote_Lechevalieria deserti	125		✓	Prokaryote_Lechevalieria deserti	Lechevalieria deserti	GCF_003269295.1
Prokaryote_Myroides odoratimimus	116		✓	Prokaryote_Myroides odoratimimus	Myroides odoratimimus	GCF_900453765.1
Eukaryota-Fungi_Sistotremastrum niveocremeum	110		✓	Eukaryota-Fungi_Sistotremastrum niveocremeum	Sistotremastrum niveocremeum	GCA_001630475.1
Eukaryota-Fungi_Naganishia liquefaciens	106		✓	Eukaryota-Fungi_Naganishia liquefaciens	Naganishia liquefaciens	GCA_013423385.1
Eukaryota-Fungi_Cordyceps farinosa	102		✓	Eukaryota-Fungi_Cordyceps farinosa	Cordyceps farinosa	GCA_003025275.1
Prokaryote_Lysinibacillus varians	102		✓	Prokaryote_Lysinibacillus varians	Lysinibacillus varians	GCF_000600105.1
	195.784	Average

## Sheet: dataset_1000_species
Taxonomic profiling of the artificial dataset constituted by 1,000 bacterial species, each represented by 100 reads for a total of 100,000 reads.
Taxonomy Retrieved By METAnnotatorX2	Number of reads classified		Match	Expected Taxonomy	Species	Accession number of reference genome
Eukaryota-Fungi_Albatrellus ellisii	100		✓	Eukaryota-Fungi_Albatrellus ellisii	Albatrellus ellisii	GCA_003314395.1
Eukaryota-Fungi_Amanita bisporigera	100		✓	Eukaryota-Fungi_Amanita bisporigera	Amanita bisporigera	GCA_001983365.1
Eukaryota-Fungi_Antarctomyces pellizariae	100		✓	Eukaryota-Fungi_Antarctomyces pellizariae	Antarctomyces pellizariae	GCA_010623925.1
Eukaryota-Fungi_Apiotrichum gamsii	100		✓	Eukaryota-Fungi_Apiotrichum gamsii	Apiotrichum gamsii	GCA_001600315.1
Eukaryota-Fungi_Ascobolus immersus	100		✓	Eukaryota-Fungi_Ascobolus immersus	Ascobolus immersus	GCA_003788565.2
Eukaryota-Fungi_Aureobasidium namibiae	100		✓	Eukaryota-Fungi_Aureobasidium namibiae	Aureobasidium namibiae	GCA_000721765.1
Eukaryota-Fungi_Auriculariopsis ampla	100		✓	Eukaryota-Fungi_Auriculariopsis ampla	Auriculariopsis ampla	GCA_007026445.1
Eukaryota-Fungi_Barnettozyma populi	100		✓	Eukaryota-Fungi_Barnettozyma populi	Barnettozyma populi	GCA_003706705.2
Eukaryota-Fungi_Batrachochytrium dendrobatidis	100		✓	Eukaryota-Fungi_Batrachochytrium dendrobatidis	Batrachochytrium dendrobatidis	GCA_000203795.1
Eukaryota-Fungi_Blastobotrys raffinosifermentans	100		✓	Eukaryota-Fungi_Blastobotrys raffinosifermentans	Blastobotrys raffinosifermentans	GCA_003705705.1
Eukaryota-Fungi_Blastomyces emzantsi	100		✓	Eukaryota-Fungi_Blastomyces emzantsi	Blastomyces emzantsi	GCA_003206725.1
Eukaryota-Fungi_Boletus bicolor	100		✓	Eukaryota-Fungi_Boletus bicolor	Boletus bicolor	GCA_003316205.1
Eukaryota-Fungi_Brettanomyces anomalus	100		✓	Eukaryota-Fungi_Brettanomyces anomalus	Brettanomyces anomalus	GCA_001754015.1
Eukaryota-Fungi_Bullera alba	100		✓	Eukaryota-Fungi_Bullera alba	Bullera alba	GCA_001600095.1
Eukaryota-Fungi_Calonectria naviculata	100		✓	Eukaryota-Fungi_Calonectria naviculata	Calonectria naviculata	GCA_003031705.1
Eukaryota-Fungi_Capronia coronata	100		✓	Eukaryota-Fungi_Capronia coronata	Capronia coronata	GCA_000585585.1
Eukaryota-Fungi_Ceratocystiopsis brevicomis	100		✓	Eukaryota-Fungi_Ceratocystiopsis brevicomis	Ceratocystiopsis brevicomis	GCA_002778105.1
Eukaryota-Fungi_Chondrostereum purpureum	100		✓	Eukaryota-Fungi_Chondrostereum purpureum	Chondrostereum purpureum	GCA_004354395.1
Eukaryota-Fungi_Cladosporium phlei	100		✓	Eukaryota-Fungi_Cladosporium phlei	Cladosporium phlei	GCA_003614995.1
Eukaryota-Fungi_Clavispora lusitaniae	100		✓	Eukaryota-Fungi_Clavispora lusitaniae	Clavispora lusitaniae	GCA_000003835.1
Eukaryota-Fungi_Conidiobolus coronatus	100		✓	Eukaryota-Fungi_Conidiobolus coronatus	Conidiobolus coronatus	GCA_001566745.1
Eukaryota-Fungi_Cyberlindnera misumaiensis	100		✓	Eukaryota-Fungi_Cyberlindnera misumaiensis	Cyberlindnera misumaiensis	GCA_003707745.1
Eukaryota-Fungi_Davidsoniella eucalypti	100		✓	Eukaryota-Fungi_Davidsoniella eucalypti	Davidsoniella eucalypti	GCA_004009845.1
Eukaryota-Fungi_Debaryomyces prosopidis	100		✓	Eukaryota-Fungi_Debaryomyces prosopidis	Debaryomyces prosopidis	GCA_003708935.1
Eukaryota-Fungi_Diplodia corticola	100		✓	Eukaryota-Fungi_Diplodia corticola	Diplodia corticola	GCA_001883845.1
Eukaryota-Fungi_Diutina catenulata	100		✓	Eukaryota-Fungi_Diutina catenulata	Diutina catenulata	GCA_003285555.1
Eukaryota-Fungi_Dothidotthia symphoricarpi	100		✓	Eukaryota-Fungi_Dothidotthia symphoricarpi	Dothidotthia symphoricarpi	GCA_010015815.1
Eukaryota-Fungi_Endocarpon pusillum	100		✓	Eukaryota-Fungi_Endocarpon pusillum	Endocarpon pusillum	GCA_000464535.1
Eukaryota-Fungi_Epicoccum nigrum	100		✓	Eukaryota-Fungi_Epicoccum nigrum	Epicoccum nigrum	GCA_002116315.1
Eukaryota-Fungi_Erythrobasidium hasegawianum	100		✓	Eukaryota-Fungi_Erythrobasidium hasegawianum	Erythrobasidium hasegawianum	GCA_001972285.1
Eukaryota-Fungi_Evernia prunastri	100		✓	Eukaryota-Fungi_Evernia prunastri	Evernia prunastri	GCA_003184365.1
Eukaryota-Fungi_Exophiala aquamarina	100		✓	Eukaryota-Fungi_Exophiala aquamarina	Exophiala aquamarina	GCA_000709125.1
Eukaryota-Fungi_Falciphora oryzae	100		✓	Eukaryota-Fungi_Falciphora oryzae	Falciphora oryzae	GCA_000733355.1
Eukaryota-Fungi_Fibroporia radiculosa	100		✓	Eukaryota-Fungi_Fibroporia radiculosa	Fibroporia radiculosa	GCA_000313525.1
Eukaryota-Fungi_Geosmithia putterillii	100		✓	Eukaryota-Fungi_Geosmithia putterillii	Geosmithia putterillii	GCA_900188575.1
Eukaryota-Fungi_Glaciozyma antarctica	100		✓	Eukaryota-Fungi_Glaciozyma antarctica	Glaciozyma antarctica	GCA_002917775.1
Eukaryota-Fungi_Groenewaldozyma salmanticensis	100		✓	Eukaryota-Fungi_Groenewaldozyma salmanticensis	Groenewaldozyma salmanticensis	GCA_003708315.2
Eukaryota-Fungi_Grosmannia penicillata	100		✓	Eukaryota-Fungi_Grosmannia penicillata	Grosmannia penicillata	GCA_002778075.1
Eukaryota-Fungi_Heliocybe sulcata	100		✓	Eukaryota-Fungi_Heliocybe sulcata	Heliocybe sulcata	GCA_004369045.1
Eukaryota-Fungi_Hirsutella minnesotensis	100		✓	Eukaryota-Fungi_Hirsutella minnesotensis	Hirsutella minnesotensis	GCA_000956045.1
Eukaryota-Fungi_Humicola grisea	100		✓	Eukaryota-Fungi_Humicola grisea	Humicola grisea	GCA_011316235.1
Eukaryota-Fungi_Huntiella moniliformis	100		✓	Eukaryota-Fungi_Huntiella moniliformis	Huntiella moniliformis	GCA_000712465.1
Eukaryota-Fungi_Hyphopichia heimii	100		✓	Eukaryota-Fungi_Hyphopichia heimii	Hyphopichia heimii	GCA_003706925.2
Eukaryota-Fungi_Irpex lacteus	100		✓	Eukaryota-Fungi_Irpex lacteus	Irpex lacteus	GCA_001986395.2
Eukaryota-Fungi_Kwoniella shandongensis	100		✓	Eukaryota-Fungi_Kwoniella shandongensis	Kwoniella shandongensis	GCA_008629635.1
Eukaryota-Fungi_Laccaria amethystina	100		✓	Eukaryota-Fungi_Laccaria amethystina	Laccaria amethystina	GCA_000827195.1
Eukaryota-Fungi_Lachancea mirantina	100		✓	Eukaryota-Fungi_Lachancea mirantina	Lachancea mirantina	GCA_900074745.1
Eukaryota-Fungi_Lachnellula occidentalis	100		✓	Eukaryota-Fungi_Lachnellula occidentalis	Lachnellula occidentalis	GCA_007821535.1
Eukaryota-Fungi_Lentinus polychrous	100		✓	Eukaryota-Fungi_Lentinus polychrous	Lentinus polychrous	GCA_000787475.1
Eukaryota-Fungi_Lepista sordida	100		✓	Eukaryota-Fungi_Lepista sordida	Lepista sordida	GCA_010725545.1
Eukaryota-Fungi_Leptosphaeria maculans	100		✓	Eukaryota-Fungi_Leptosphaeria maculans	Leptosphaeria maculans	GCA_000230375.1
Eukaryota-Fungi_Leucoagaricus leucothites	100		✓	Eukaryota-Fungi_Leucoagaricus leucothites	Leucoagaricus leucothites	GCA_013368445.1
Eukaryota-Fungi_Leucocalocybe mongolica	100		✓	Eukaryota-Fungi_Leucocalocybe mongolica	Leucocalocybe mongolica	GCA_013420905.1
Eukaryota-Fungi_Lipomyces doorenjongii	100		✓	Eukaryota-Fungi_Lipomyces doorenjongii	Lipomyces doorenjongii	GCA_003705865.1
Eukaryota-Fungi_Malassezia restricta	100		✓	Eukaryota-Fungi_Malassezia restricta	Malassezia restricta	GCA_003290485.1
Eukaryota-Fungi_Meira nashicola	100		✓	Eukaryota-Fungi_Meira nashicola	Meira nashicola	GCA_001600355.1
Eukaryota-Fungi_Metarhizium album	100		✓	Eukaryota-Fungi_Metarhizium album	Metarhizium album	GCA_000804445.1
Eukaryota-Fungi_Metchnikovella incurvata	100		✓	Eukaryota-Fungi_Metchnikovella incurvata	Metchnikovella incurvata	GCA_003600395.1
Eukaryota-Fungi_Microbotryum intermedium	100		✓	Eukaryota-Fungi_Microbotryum intermedium	Microbotryum intermedium	GCA_900096595.1
Eukaryota-Fungi_Microcyclospora pomicola	100		✓	Eukaryota-Fungi_Microcyclospora pomicola	Microcyclospora pomicola	GCA_002786065.1
Eukaryota-Fungi_Microcyclosporella mali	100		✓	Eukaryota-Fungi_Microcyclosporella mali	Microcyclosporella mali	GCA_002785985.1
Eukaryota-Fungi_Millerozyma acaciae	100		✓	Eukaryota-Fungi_Millerozyma acaciae	Millerozyma acaciae	GCA_001600675.1
Eukaryota-Fungi_Nakaseomyces bacillisporus	100		✓	Eukaryota-Fungi_Nakaseomyces bacillisporus	Nakaseomyces bacillisporus	GCA_001046975.1
Eukaryota-Fungi_Nakazawaea holstii	100		✓	Eukaryota-Fungi_Nakazawaea holstii	Nakazawaea holstii	GCA_003706265.1
Eukaryota-Fungi_Neoboletus magnificus	100		✓	Eukaryota-Fungi_Neoboletus magnificus	Neoboletus magnificus	GCA_003316145.1
Eukaryota-Fungi_Ogataea naganishii	100		✓	Eukaryota-Fungi_Ogataea naganishii	Ogataea naganishii	GCA_003706235.1
Eukaryota-Fungi_Paradendryphiella salina	100		✓	Eukaryota-Fungi_Paradendryphiella salina	Paradendryphiella salina	GCA_900634815.1
Eukaryota-Fungi_Passalora sequoiae	100		✓	Eukaryota-Fungi_Passalora sequoiae	Passalora sequoiae	GCA_013248845.1
Eukaryota-Fungi_Paxillus rubicundulus	100		✓	Eukaryota-Fungi_Paxillus rubicundulus	Paxillus rubicundulus	GCA_000827395.1
Eukaryota-Fungi_Penicillium brasilianum	100		✓	Eukaryota-Fungi_Penicillium brasilianum	Penicillium brasilianum	GCA_001048715.1
Eukaryota-Fungi_Phellinidium pouzarii	100		✓	Eukaryota-Fungi_Phellinidium pouzarii	Phellinidium pouzarii	GCA_004802695.1
Eukaryota-Fungi_Phialophora verrucosa	100		✓	Eukaryota-Fungi_Phialophora verrucosa	Phialophora verrucosa	GCA_002099365.1
Eukaryota-Fungi_Piptocephalis cylindrospora	100		✓	Eukaryota-Fungi_Piptocephalis cylindrospora	Piptocephalis cylindrospora	GCA_003614145.1
Eukaryota-Fungi_Pleomassaria siparia	100		✓	Eukaryota-Fungi_Pleomassaria siparia	Pleomassaria siparia	GCA_010093715.1
Eukaryota-Fungi_Pleurotus ostreatoroseus	100		✓	Eukaryota-Fungi_Pleurotus ostreatoroseus	Pleurotus ostreatoroseus	GCA_005298045.1
Eukaryota-Fungi_Postia placenta	100		✓	Eukaryota-Fungi_Postia placenta	Postia placenta	GCA_002117355.1
Eukaryota-Fungi_Psathyrella aberdarensis	100		✓	Eukaryota-Fungi_Psathyrella aberdarensis	Psathyrella aberdarensis	GCA_004126415.1
Eukaryota-Fungi_Pseudocercospora fijiensis	100		✓	Eukaryota-Fungi_Pseudocercospora fijiensis	Pseudocercospora fijiensis	GCA_000340215.1
Eukaryota-Fungi_Puccinia triticina	100		✓	Eukaryota-Fungi_Puccinia triticina	Puccinia triticina	GCA_013090125.1
Eukaryota-Fungi_Raffaelea aguacate	100		✓	Eukaryota-Fungi_Raffaelea aguacate	Raffaelea aguacate	GCA_014183095.1
Eukaryota-Fungi_Rhizophlyctis rosea	100		✓	Eukaryota-Fungi_Rhizophlyctis rosea	Rhizophlyctis rosea	GCA_002214945.1
Eukaryota-Fungi_Rhizopogon vulgaris	100		✓	Eukaryota-Fungi_Rhizopogon vulgaris	Rhizopogon vulgaris	GCA_002995295.1
Eukaryota-Fungi_Russula griseocarnosa	100		✓	Eukaryota-Fungi_Russula griseocarnosa	Russula griseocarnosa	GCA_004801975.1
Eukaryota-Fungi_Saitoella complicata	100		✓	Eukaryota-Fungi_Saitoella complicata	Saitoella complicata	GCA_001661265.1
Eukaryota-Fungi_Sarcomyxa edulis	100		✓	Eukaryota-Fungi_Sarcomyxa edulis	Sarcomyxa edulis	GCA_009761415.1
Eukaryota-Fungi_Scedosporium aurantiacum	100		✓	Eukaryota-Fungi_Scedosporium aurantiacum	Scedosporium aurantiacum	GCA_000812075.1
Eukaryota-Fungi_Schizophyllum commune	100		✓	Eukaryota-Fungi_Schizophyllum commune	Schizophyllum commune	GCA_000143185.1
Eukaryota-Fungi_Schizopora paradoxa	100		✓	Eukaryota-Fungi_Schizopora paradoxa	Schizopora paradoxa	GCA_001020605.1
Eukaryota-Fungi_Sphaerobolus stellatus	100		✓	Eukaryota-Fungi_Sphaerobolus stellatus	Sphaerobolus stellatus	GCA_000827215.1
Eukaryota-Fungi_Spizellomyces punctatus	100		✓	Eukaryota-Fungi_Spizellomyces punctatus	Spizellomyces punctatus	GCA_000182565.2
Eukaryota-Fungi_Sporidiobolus pararoseus	100		✓	Eukaryota-Fungi_Sporidiobolus pararoseus	Sporidiobolus pararoseus	GCA_010758995.1
Eukaryota-Fungi_Sporisorium graminicola	100		✓	Eukaryota-Fungi_Sporisorium graminicola	Sporisorium graminicola	GCA_005498985.1
Eukaryota-Fungi_Starmerella vaccinii	100		✓	Eukaryota-Fungi_Starmerella vaccinii	Starmerella vaccinii	GCA_004125185.1
Eukaryota-Fungi_Steccherinum ochraceum	100		✓	Eukaryota-Fungi_Steccherinum ochraceum	Steccherinum ochraceum	GCA_004332605.1
Eukaryota-Fungi_Stropharia rugosoannulata	100		✓	Eukaryota-Fungi_Stropharia rugosoannulata	Stropharia rugosoannulata	GCA_003314255.1
Eukaryota-Fungi_Sugiyamaella lignohabitans	100		✓	Eukaryota-Fungi_Sugiyamaella lignohabitans	Sugiyamaella lignohabitans	GCA_001640025.2
Eukaryota-Fungi_Suillus placidus	100		✓	Eukaryota-Fungi_Suillus placidus	Suillus placidus	GCA_003313645.1
Eukaryota-Fungi_Symbiotaphrina buchneri	100		✓	Eukaryota-Fungi_Symbiotaphrina buchneri	Symbiotaphrina buchneri	GCA_001599915.1
Eukaryota-Fungi_Syncephalastrum racemosum	100		✓	Eukaryota-Fungi_Syncephalastrum racemosum	Syncephalastrum racemosum	GCA_002105135.1
Eukaryota-Fungi_Talaromyces atroroseus	100		✓	Eukaryota-Fungi_Talaromyces atroroseus	Talaromyces atroroseus	GCA_001907595.1
Eukaryota-Fungi_Taphrina populina	100		✓	Eukaryota-Fungi_Taphrina populina	Taphrina populina	GCA_000836195.1
Eukaryota-Fungi_Teratosphaeria gauchensis	100		✓	Eukaryota-Fungi_Teratosphaeria gauchensis	Teratosphaeria gauchensis	GCA_007113925.1
Eukaryota-Fungi_Termitomyces eurrhizus	100		✓	Eukaryota-Fungi_Termitomyces eurrhizus	Termitomyces eurrhizus	GCA_003316525.1
Eukaryota-Fungi_Tetrapisispora namnaoensis	100		✓	Eukaryota-Fungi_Tetrapisispora namnaoensis	Tetrapisispora namnaoensis	GCA_003705985.1
Eukaryota-Fungi_Thermomucor indicae-seudaticae	100		✓	Eukaryota-Fungi_Thermomucor indicae-seudaticae	Thermomucor indicae-seudaticae	GCA_000787465.1
Eukaryota-Fungi_Tilletiopsis washingtonensis	100		✓	Eukaryota-Fungi_Tilletiopsis washingtonensis	Tilletiopsis washingtonensis	GCA_003144115.1
Eukaryota-Fungi_Trichosporon faecale	100		✓	Eukaryota-Fungi_Trichosporon faecale	Trichosporon faecale	GCA_001752585.1
Eukaryota-Fungi_Tylopilus plumbeoviolaceoides	100		✓	Eukaryota-Fungi_Tylopilus plumbeoviolaceoides	Tylopilus plumbeoviolaceoides	GCA_003316375.1
Eukaryota-Fungi_Ustilago tritici	100		✓	Eukaryota-Fungi_Ustilago tritici	Ustilago tritici	GCA_002993085.1
Eukaryota-Fungi_Valsa mali	100		✓	Eukaryota-Fungi_Valsa mali	Valsa mali	GCA_000818155.1
Eukaryota-Fungi_Vanderwaltozyma polyspora	100		✓	Eukaryota-Fungi_Vanderwaltozyma polyspora	Vanderwaltozyma polyspora	GCA_000150035.1
Eukaryota-Fungi_Venturia carpophila	100		✓	Eukaryota-Fungi_Venturia carpophila	Venturia carpophila	GCA_001990985.1
Eukaryota-Fungi_Wickerhamiella cacticola	100		✓	Eukaryota-Fungi_Wickerhamiella cacticola	Wickerhamiella cacticola	GCA_003705615.1
Eukaryota-Fungi_Wolfiporia cocos	100		✓	Eukaryota-Fungi_Wolfiporia cocos	Wolfiporia cocos	GCA_000344635.1
Eukaryota-Fungi_Xerocomus impolitus	100		✓	Eukaryota-Fungi_Xerocomus impolitus	Xerocomus impolitus	GCA_003316335.1
Eukaryota-Fungi_Xylaria longipes	100		✓	Eukaryota-Fungi_Xylaria longipes	Xylaria longipes	GCA_003426265.1
Eukaryota-Fungi_Yamadazyma philogaea	100		✓	Eukaryota-Fungi_Yamadazyma philogaea	Yamadazyma philogaea	GCA_003706995.2
Eukaryota-Fungi_Zygotorulaspora florentina	100		✓	Eukaryota-Fungi_Zygotorulaspora florentina	Zygotorulaspora florentina	GCA_003671575.2
Eukaryota-Fungi_Zymoseptoria brevis	100		✓	Eukaryota-Fungi_Zymoseptoria brevis	Zymoseptoria brevis	GCA_000983655.1
Prokaryote_Acetomicrobium thermoterrenum	100		✓	Prokaryote_Acetomicrobium thermoterrenum	Acetomicrobium thermoterrenum	GCF_900107215.1
Prokaryote_Acholeplasma palmae	100		✓	Prokaryote_Acholeplasma palmae	Acholeplasma palmae	GCF_000968055.1
Prokaryote_Acidithrix ferrooxidans	100		✓	Prokaryote_Acidithrix ferrooxidans	Acidithrix ferrooxidans	GCF_000949295.1
Prokaryote_Acinetobacter guillouiae	100		✓	Prokaryote_Acinetobacter guillouiae	Acinetobacter guillouiae	GCF_008802215.1
Prokaryote_Actinokineospora enzanensis	100		✓	Prokaryote_Actinokineospora enzanensis	Actinokineospora enzanensis	GCF_000374445.1
Prokaryote_Actinomadura macra	100		✓	Prokaryote_Actinomadura macra	Actinomadura macra	GCF_001552215.1
Prokaryote_Actinophytocola xanthii	100		✓	Prokaryote_Actinophytocola xanthii	Actinophytocola xanthii	GCF_001921205.1
Prokaryote_Aerococcus urinae	100		✓	Prokaryote_Aerococcus urinae	Aerococcus urinae	GCF_001543175.1
Prokaryote_Aestuariimicrobium kwangyangense	100		✓	Prokaryote_Aestuariimicrobium kwangyangense	Aestuariimicrobium kwangyangense	GCF_000421525.1
Prokaryote_Aestuariivirga litoralis	100		✓	Prokaryote_Aestuariivirga litoralis	Aestuariivirga litoralis	GCF_003234965.1
Prokaryote_Agrobacterium bohemicum	100		✓	Prokaryote_Agrobacterium bohemicum	Agrobacterium bohemicum	GCF_002896715.1
Prokaryote_Agrococcus baldri	100		✓	Prokaryote_Agrococcus baldri	Agrococcus baldri	GCF_007988785.1
Prokaryote_Algoriphagus marinus	100		✓	Prokaryote_Algoriphagus marinus	Algoriphagus marinus	GCF_001936475.1
Prokaryote_Alicyclobacillus montanus	100		✓	Prokaryote_Alicyclobacillus montanus	Alicyclobacillus montanus	GCF_900142255.1
Prokaryote_Aliicoccus persicus	100		✓	Prokaryote_Aliicoccus persicus	Aliicoccus persicus	GCF_900110815.1
Prokaryote_Aliidiomarina minuta	100		✓	Prokaryote_Aliidiomarina minuta	Aliidiomarina minuta	GCF_003987145.1
Prokaryote_Aliiroseovarius pelagivivens	100		✓	Prokaryote_Aliiroseovarius pelagivivens	Aliiroseovarius pelagivivens	GCF_900302485.1
Prokaryote_Alkalibacterium olivapovliticus	100		✓	Prokaryote_Alkalibacterium olivapovliticus	Alkalibacterium olivapovliticus	GCF_003003275.1
Prokaryote_Alkalihalobacillus hemicellulosilyticus	100		✓	Prokaryote_Alkalihalobacillus hemicellulosilyticus	Alkalihalobacillus hemicellulosilyticus	GCF_000513115.1
Prokaryote_Alkalimonas amylolytica	100		✓	Prokaryote_Alkalimonas amylolytica	Alkalimonas amylolytica	GCF_900107845.1
Prokaryote_Allisonella histaminiformans	100		✓	Prokaryote_Allisonella histaminiformans	Allisonella histaminiformans	GCF_900103425.1
Prokaryote_Alloactinosynnema album	100		✓	Prokaryote_Alloactinosynnema album	Alloactinosynnema album	GCF_004362515.1
Prokaryote_Altererythrobacter confluentis	100		✓	Prokaryote_Altererythrobacter confluentis	Altererythrobacter confluentis	GCF_009827615.1
Prokaryote_Aminicella lysinilytica	100		✓	Prokaryote_Aminicella lysinilytica	Aminicella lysinilytica	GCF_004362975.1
Prokaryote_Ammoniphilus oxalaticus	100		✓	Prokaryote_Ammoniphilus oxalaticus	Ammoniphilus oxalaticus	GCF_003609605.1
Prokaryote_Amorphus coralli	100		✓	Prokaryote_Amorphus coralli	Amorphus coralli	GCF_000374525.1
Prokaryote_Anaerobiospirillum thomasii	100		✓	Prokaryote_Anaerobiospirillum thomasii	Anaerobiospirillum thomasii	GCF_900445255.1
Prokaryote_Anaerobranca californiensis	100		✓	Prokaryote_Anaerobranca californiensis	Anaerobranca californiensis	GCF_900142275.1
Prokaryote_Anaerococcus tetradius	100		✓	Prokaryote_Anaerococcus tetradius	Anaerococcus tetradius	GCF_000159095.1
Prokaryote_Anaerophaga thermohalophila	100		✓	Prokaryote_Anaerophaga thermohalophila	Anaerophaga thermohalophila	GCF_000191885.1
Prokaryote_Anaerorhabdus furcosa	100		✓	Prokaryote_Anaerorhabdus furcosa	Anaerorhabdus furcosa	GCF_900167375.1
Prokaryote_Ancylobacter aquaticus	100		✓	Prokaryote_Ancylobacter aquaticus	Ancylobacter aquaticus	GCF_004339465.1
Prokaryote_Aneurinibacillus soli	100		✓	Prokaryote_Aneurinibacillus soli	Aneurinibacillus soli	GCF_002355375.1
Prokaryote_Aquiflexum balticum	100		✓	Prokaryote_Aquiflexum balticum	Aquiflexum balticum	GCF_900176595.1
Prokaryote_Arachidicoccus rhizosphaerae	100		✓	Prokaryote_Arachidicoccus rhizosphaerae	Arachidicoccus rhizosphaerae	GCF_900107765.1
Prokaryote_Ardenticatena maritima	100		✓	Prokaryote_Ardenticatena maritima	Ardenticatena maritima	GCF_001293545.1
Prokaryote_Arenibacter hampyeongensis	100		✓	Prokaryote_Arenibacter hampyeongensis	Arenibacter hampyeongensis	GCF_002909255.1
Prokaryote_Aromatoleum toluolicum	100		✓	Prokaryote_Aromatoleum toluolicum	Aromatoleum toluolicum	GCF_012911005.1
Prokaryote_Arthrobacter ruber	100		✓	Prokaryote_Arthrobacter ruber	Arthrobacter ruber	GCF_002954225.1
Prokaryote_Asaia prunellae	100		✓	Prokaryote_Asaia prunellae	Asaia prunellae	GCF_000613885.1
Prokaryote_Atopobacter phocae	100		✓	Prokaryote_Atopobacter phocae	Atopobacter phocae	GCF_000526675.1
Prokaryote_Atopococcus tabaci	100		✓	Prokaryote_Atopococcus tabaci	Atopococcus tabaci	GCF_000429585.1
Prokaryote_Aurantimonas aggregata	100		✓	Prokaryote_Aurantimonas aggregata	Aurantimonas aggregata	GCF_010500835.1
Prokaryote_Auraticoccus cholistanensis	100		✓	Prokaryote_Auraticoccus cholistanensis	Auraticoccus cholistanensis	GCF_009742705.1
Prokaryote_Azovibrio restrictus	100		✓	Prokaryote_Azovibrio restrictus	Azovibrio restrictus	GCF_000429665.1
Prokaryote_Bacilliculturomica massiliensis	100		✓	Prokaryote_Bacilliculturomica massiliensis	Bacilliculturomica massiliensis	GCF_900605495.1
Prokaryote_Bacteriovorax stolpii	100		✓	Prokaryote_Bacteriovorax stolpii	Bacteriovorax stolpii	GCF_002872415.1
Prokaryote_Balneatrix alpica	100		✓	Prokaryote_Balneatrix alpica	Balneatrix alpica	GCF_000619885.1
Prokaryote_Bartonella massiliensis	100		✓	Prokaryote_Bartonella massiliensis	Bartonella massiliensis	GCF_902150025.1
Prokaryote_Beijerinckia indica	100		✓	Prokaryote_Beijerinckia indica	Beijerinckia indica	GCF_000019845.1
Prokaryote_Beutenbergia cavernae	100		✓	Prokaryote_Beutenbergia cavernae	Beutenbergia cavernae	GCF_000023105.1
Prokaryote_Bhargavaea ginsengi	100		✓	Prokaryote_Bhargavaea ginsengi	Bhargavaea ginsengi	GCF_900109165.1
Prokaryote_Blastomonas natatoria	100		✓	Prokaryote_Blastomonas natatoria	Blastomonas natatoria	GCF_003201955.1
Prokaryote_Bowdeniella nasicola	100		✓	Prokaryote_Bowdeniella nasicola	Bowdeniella nasicola	GCF_001907295.1
Prokaryote_Brasilonema bromeliae	100		✓	Prokaryote_Brasilonema bromeliae	Brasilonema bromeliae	GCF_012912135.1
Prokaryote_Brevibacillus gelatini	100		✓	Prokaryote_Brevibacillus gelatini	Brevibacillus gelatini	GCF_003710935.1
Prokaryote_Brevibacterium jeotgali	100		✓	Prokaryote_Brevibacterium jeotgali	Brevibacterium jeotgali	GCF_900169175.1
Prokaryote_Brevinema andersonii	100		✓	Prokaryote_Brevinema andersonii	Brevinema andersonii	GCF_900112165.1
Prokaryote_Breznakia blatticola	100		✓	Prokaryote_Breznakia blatticola	Breznakia blatticola	GCF_004365815.1
Prokaryote_Brumimicrobium mesophilum	100		✓	Prokaryote_Brumimicrobium mesophilum	Brumimicrobium mesophilum	GCF_003025005.1
Prokaryote_Buchananella hordeovulneris	100		✓	Prokaryote_Buchananella hordeovulneris	Buchananella hordeovulneris	GCF_001907235.1
Prokaryote_Bulleidia extructa	100		✓	Prokaryote_Bulleidia extructa	Bulleidia extructa	GCF_000177375.1
Prokaryote_Bythopirellula goksoyri	100		✓	Prokaryote_Bythopirellula goksoyri	Bythopirellula goksoyri	GCF_008065115.1
Prokaryote_Caedibacter taeniospiralis	100		✓	Prokaryote_Caedibacter taeniospiralis	Caedibacter taeniospiralis	GCF_002803295.2
Prokaryote_Caenibacillus caldisaponilyticus	100		✓	Prokaryote_Caenibacillus caldisaponilyticus	Caenibacillus caldisaponilyticus	GCF_002003465.1
Prokaryote_Caloramator australicus	100		✓	Prokaryote_Caloramator australicus	Caloramator australicus	GCF_000297115.1
Prokaryote_Calothrix elsteri	100		✓	Prokaryote_Calothrix elsteri	Calothrix elsteri	GCF_002289455.1
Prokaryote_Candidatus Pelagibacter	100		✓	Prokaryote_Candidatus Pelagibacter	Candidatus Pelagibacter ubique	GCF_000012345.1
Prokaryote_Caproiciproducens galactitolivorans	100		✓	Prokaryote_Caproiciproducens galactitolivorans	Caproiciproducens galactitolivorans	GCF_004768785.1
Prokaryote_Carboxydocella thermautotrophica	100		✓	Prokaryote_Carboxydocella thermautotrophica	Carboxydocella thermautotrophica	GCF_900167165.1
Prokaryote_Caryophanon tenue	100		✓	Prokaryote_Caryophanon tenue	Caryophanon tenue	GCF_001700315.1
Prokaryote_Caulobacter henricii	100		✓	Prokaryote_Caulobacter henricii	Caulobacter henricii	GCF_001414055.1
Prokaryote_Celeribacter ethanolicus	100		✓	Prokaryote_Celeribacter ethanolicus	Celeribacter ethanolicus	GCF_001550095.1
Prokaryote_Cellvibrio japonicus	100		✓	Prokaryote_Cellvibrio japonicus	Cellvibrio japonicus	GCF_000019225.1
Prokaryote_Chachezhania antarctica	100		✓	Prokaryote_Chachezhania antarctica	Chachezhania antarctica	GCF_003646465.1
Prokaryote_Chimaeribacter coloradensis	100		✓	Prokaryote_Chimaeribacter coloradensis	Chimaeribacter coloradensis	GCF_002858715.1
Prokaryote_Chitinophaga filiformis	100		✓	Prokaryote_Chitinophaga filiformis	Chitinophaga filiformis	GCF_900102545.1
Prokaryote_Chlamydia caviae	100		✓	Prokaryote_Chlamydia caviae	Chlamydia caviae	GCF_000007605.1
Prokaryote_Chlorobium phaeobacteroides	100		✓	Prokaryote_Chlorobium phaeobacteroides	Chlorobium phaeobacteroides	GCF_000015125.1
Prokaryote_Chryseolinea flava	100		✓	Prokaryote_Chryseolinea flava	Chryseolinea flava	GCF_003286915.1
Prokaryote_Chrysiogenes arsenatis	100		✓	Prokaryote_Chrysiogenes arsenatis	Chrysiogenes arsenatis	GCF_000469585.1
Prokaryote_Chthonobacter albigriseus	100		✓	Prokaryote_Chthonobacter albigriseus	Chthonobacter albigriseus	GCF_013839445.1
Prokaryote_Cochleicola gelatinilyticus	100		✓	Prokaryote_Cochleicola gelatinilyticus	Cochleicola gelatinilyticus	GCF_001637325.1
Prokaryote_Cognatishimia maritima	100		✓	Prokaryote_Cognatishimia maritima	Cognatishimia maritima	GCF_900129685.1
Prokaryote_Cohaesibacter celericrescens	100		✓	Prokaryote_Cohaesibacter celericrescens	Cohaesibacter celericrescens	GCF_002866925.1
Prokaryote_Cohnella abietis	100		✓	Prokaryote_Cohnella abietis	Cohnella abietis	GCF_004295585.1
Prokaryote_Collimonas pratensis	100		✓	Prokaryote_Collimonas pratensis	Collimonas pratensis	GCF_001584185.1
Prokaryote_Collinsella vaginalis	100		✓	Prokaryote_Collinsella vaginalis	Collinsella vaginalis	GCF_900176655.1
Prokaryote_Colwellia beringensis	100		✓	Prokaryote_Colwellia beringensis	Colwellia beringensis	GCF_002076895.1
Prokaryote_Conchiformibius kuhniae	100		✓	Prokaryote_Conchiformibius kuhniae	Conchiformibius kuhniae	GCF_000428785.1
Prokaryote_Convivina intestini	100		✓	Prokaryote_Convivina intestini	Convivina intestini	GCF_003096575.1
Prokaryote_Coprothermobacter proteolyticus	100		✓	Prokaryote_Coprothermobacter proteolyticus	Coprothermobacter proteolyticus	GCF_000020945.1
Prokaryote_Coriobacterium glomerans	100		✓	Prokaryote_Coriobacterium glomerans	Coriobacterium glomerans	GCF_000195315.1
Prokaryote_Crateriforma conspicua	100		✓	Prokaryote_Crateriforma conspicua	Crateriforma conspicua	GCF_007752935.1
Prokaryote_Cryobacterium luteum	100		✓	Prokaryote_Cryobacterium luteum	Cryobacterium luteum	GCF_004402515.1
Prokaryote_Cumulibacter soli	100		✓	Prokaryote_Cumulibacter soli	Cumulibacter soli	GCF_004382795.1
Prokaryote_Cylindrospermum stagnale	100		✓	Prokaryote_Cylindrospermum stagnale	Cylindrospermum stagnale	GCF_000317535.1
Prokaryote_Daejeonella lutea	100		✓	Prokaryote_Daejeonella lutea	Daejeonella lutea	GCF_900168015.1
Prokaryote_Dankookia rubra	100		✓	Prokaryote_Dankookia rubra	Dankookia rubra	GCF_004355005.1
Prokaryote_Dasania marina	100		✓	Prokaryote_Dasania marina	Dasania marina	GCF_000373485.1
Prokaryote_Dehalobacter restrictus	100		✓	Prokaryote_Dehalobacter restrictus	Dehalobacter restrictus	GCF_000512895.1
Prokaryote_Dendrosporobacter quercicolus	100		✓	Prokaryote_Dendrosporobacter quercicolus	Dendrosporobacter quercicolus	GCF_013303165.1
Prokaryote_Denitratisoma oestradiolicum	100		✓	Prokaryote_Denitratisoma oestradiolicum	Denitratisoma oestradiolicum	GCF_902813185.1
Prokaryote_Denitrovibrio acetiphilus	100		✓	Prokaryote_Denitrovibrio acetiphilus	Denitrovibrio acetiphilus	GCF_000025725.1
Prokaryote_Desulfacinum infernum	100		✓	Prokaryote_Desulfacinum infernum	Desulfacinum infernum	GCF_900129305.1
Prokaryote_Desulfobotulus alkaliphilus	100		✓	Prokaryote_Desulfobotulus alkaliphilus	Desulfobotulus alkaliphilus	GCF_007830435.1
Prokaryote_Desulfohalovibrio alkalitolerans	100		✓	Prokaryote_Desulfohalovibrio alkalitolerans	Desulfohalovibrio alkalitolerans	GCF_000422245.1
Prokaryote_Desulfonatronovibrio hydrogenovorans	100		✓	Prokaryote_Desulfonatronovibrio hydrogenovorans	Desulfonatronovibrio hydrogenovorans	GCF_000686525.1
Prokaryote_Desulfonatronum thiodismutans	100		✓	Prokaryote_Desulfonatronum thiodismutans	Desulfonatronum thiodismutans	GCF_000717475.1
Prokaryote_Desulfovibrio mexicanus	100		✓	Prokaryote_Desulfovibrio mexicanus	Desulfovibrio mexicanus	GCF_900188225.1
Prokaryote_Desulfuromonas acetexigens	100		✓	Prokaryote_Desulfuromonas acetexigens	Desulfuromonas acetexigens	GCF_007051125.1
Prokaryote_Dethiobacter alkaliphilus	100		✓	Prokaryote_Dethiobacter alkaliphilus	Dethiobacter alkaliphilus	GCF_000174415.1
Prokaryote_Devosia riboflavina	100		✓	Prokaryote_Devosia riboflavina	Devosia riboflavina	GCF_000743575.1
Prokaryote_Dialister invisus	100		✓	Prokaryote_Dialister invisus	Dialister invisus	GCF_000160055.1
Prokaryote_Dictyobacter alpinus	100		✓	Prokaryote_Dictyobacter alpinus	Dictyobacter alpinus	GCF_003967575.1
Prokaryote_Dinoroseobacter shibae	100		✓	Prokaryote_Dinoroseobacter shibae	Dinoroseobacter shibae	GCF_000018145.1
Prokaryote_Diplorickettsia massiliensis	100		✓	Prokaryote_Diplorickettsia massiliensis	Diplorickettsia massiliensis	GCF_000257395.1
Prokaryote_Dokdonella fugitiva	100		✓	Prokaryote_Dokdonella fugitiva	Dokdonella fugitiva	GCF_004342425.1
Prokaryote_Domibacillus indicus	100		✓	Prokaryote_Domibacillus indicus	Domibacillus indicus	GCF_000970685.1
Prokaryote_Dongia mobilis	100		✓	Prokaryote_Dongia mobilis	Dongia mobilis	GCF_004363235.1
Prokaryote_Duganella sacchari	100		✓	Prokaryote_Duganella sacchari	Duganella sacchari	GCF_900143065.1
Prokaryote_Dyadobacter frigoris	100		✓	Prokaryote_Dyadobacter frigoris	Dyadobacter frigoris	GCF_005280585.1
Prokaryote_Ectothiorhodosinus mongolicus	100		✓	Prokaryote_Ectothiorhodosinus mongolicus	Ectothiorhodosinus mongolicus	GCF_900156225.1
Prokaryote_Ectothiorhodospira magna	100		✓	Prokaryote_Ectothiorhodospira magna	Ectothiorhodospira magna	GCF_900110965.1
Prokaryote_Emcibacter nanhaiensis	100		✓	Prokaryote_Emcibacter nanhaiensis	Emcibacter nanhaiensis	GCF_006385175.1
Prokaryote_Enteractinococcus helveticum	100		✓	Prokaryote_Enteractinococcus helveticum	Enteractinococcus helveticum	GCF_001657475.1
Prokaryote_Enterococcus durans	100		✓	Prokaryote_Enterococcus durans	Enterococcus durans	GCF_001544215.1
Prokaryote_Enterovibrio norvegicus	100		✓	Prokaryote_Enterovibrio norvegicus	Enterovibrio norvegicus	GCF_900115495.1
Prokaryote_Eremococcus coleocola	100		✓	Prokaryote_Eremococcus coleocola	Eremococcus coleocola	GCF_000428865.1
Prokaryote_Erythrobacter jejuensis	100		✓	Prokaryote_Erythrobacter jejuensis	Erythrobacter jejuensis	GCF_009827995.1
Prokaryote_Extibacter muris	100		✓	Prokaryote_Extibacter muris	Extibacter muris	GCF_004345005.1
Prokaryote_Falsibacillus pallidus	100		✓	Prokaryote_Falsibacillus pallidus	Falsibacillus pallidus	GCF_003350505.1
Prokaryote_Ferrovum myxofaciens	100		✓	Prokaryote_Ferrovum myxofaciens	Ferrovum myxofaciens	GCF_000735045.1
Prokaryote_Fervidicola ferrireducens	100		✓	Prokaryote_Fervidicola ferrireducens	Fervidicola ferrireducens	GCF_001562425.1
Prokaryote_Fibrisoma limi	100		✓	Prokaryote_Fibrisoma limi	Fibrisoma limi	GCF_000296815.2
Prokaryote_Flagellimonas pacifica	100		✓	Prokaryote_Flagellimonas pacifica	Flagellimonas pacifica	GCF_900215465.1
Prokaryote_Flaviflexus massiliensis	100		✓	Prokaryote_Flaviflexus massiliensis	Flaviflexus massiliensis	GCF_001375495.1
Prokaryote_Flavihumibacter petaseus	100		✓	Prokaryote_Flavihumibacter petaseus	Flavihumibacter petaseus	GCF_000974785.1
Prokaryote_Flavobacterium caseinilyticum	100		✓	Prokaryote_Flavobacterium caseinilyticum	Flavobacterium caseinilyticum	GCF_004349085.1
Prokaryote_Fournierella massiliensis	100		✓	Prokaryote_Fournierella massiliensis	Fournierella massiliensis	GCF_004345265.1
Prokaryote_Francisella persica	100		✓	Prokaryote_Francisella persica	Francisella persica	GCF_001275365.1
Prokaryote_Frankia elaeagni	100		✓	Prokaryote_Frankia elaeagni	Frankia elaeagni	GCF_000374165.1
Prokaryote_Friedmanniella flava	100		✓	Prokaryote_Friedmanniella flava	Friedmanniella flava	GCF_900110855.1
Prokaryote_Gaiella occulta	100		✓	Prokaryote_Gaiella occulta	Gaiella occulta	GCF_003351045.1
Prokaryote_Gallaecimonas pentaromativorans	100		✓	Prokaryote_Gallaecimonas pentaromativorans	Gallaecimonas pentaromativorans	GCF_003751625.1
Prokaryote_Geodermatophilus sabuli	100		✓	Prokaryote_Geodermatophilus sabuli	Geodermatophilus sabuli	GCF_900215145.1
Prokaryote_Geothermobacter ehrlichii	100		✓	Prokaryote_Geothermobacter ehrlichii	Geothermobacter ehrlichii	GCF_008124615.1
Prokaryote_Gibbsiella quercinecans	100		✓	Prokaryote_Gibbsiella quercinecans	Gibbsiella quercinecans	GCF_002291425.1
Prokaryote_Gilvimarinus polysaccharolyticus	100		✓	Prokaryote_Gilvimarinus polysaccharolyticus	Gilvimarinus polysaccharolyticus	GCF_001187555.1
Prokaryote_Gloeothece citriformis	100		✓	Prokaryote_Gloeothece citriformis	Gloeothece citriformis	GCF_000021825.1
Prokaryote_Gluconobacter wancherniae	100		✓	Prokaryote_Gluconobacter wancherniae	Gluconobacter wancherniae	GCF_007988885.1
Prokaryote_Glutamicibacter arilaitensis	100		✓	Prokaryote_Glutamicibacter arilaitensis	Glutamicibacter arilaitensis	GCF_000197735.1
Prokaryote_Glycomyces tenuis	100		✓	Prokaryote_Glycomyces tenuis	Glycomyces tenuis	GCF_000427885.1
Prokaryote_Gordonia effusa	100		✓	Prokaryote_Gordonia effusa	Gordonia effusa	GCF_000241305.1
Prokaryote_Gramella portivictoriae	100		✓	Prokaryote_Gramella portivictoriae	Gramella portivictoriae	GCF_000423045.1
Prokaryote_Granulicella rosea	100		✓	Prokaryote_Granulicella rosea	Granulicella rosea	GCF_900188085.1
Prokaryote_Granulosicoccus antarcticus	100		✓	Prokaryote_Granulosicoccus antarcticus	Granulosicoccus antarcticus	GCF_002215215.1
Prokaryote_Gynurincola endophyticus	100		✓	Prokaryote_Gynurincola endophyticus	Gynurincola endophyticus	GCF_003991195.1
Prokaryote_Hahella ganghwensis	100		✓	Prokaryote_Hahella ganghwensis	Hahella ganghwensis	GCF_000376785.1
Prokaryote_Halalkalibacillus sediminis	100		✓	Prokaryote_Halalkalibacillus sediminis	Halalkalibacillus sediminis	GCF_002844535.1
Prokaryote_Halioglobus lutimaris	100		✓	Prokaryote_Halioglobus lutimaris	Halioglobus lutimaris	GCF_002866825.1
Prokaryote_Halobacterium hubeiense	100		✓	Prokaryote_Halobacterium hubeiense	Halobacterium hubeiense	GCF_001488575.1
Prokaryote_Halococcus saccharolyticus	100		✓	Prokaryote_Halococcus saccharolyticus	Halococcus saccharolyticus	GCF_000336915.1
Prokaryote_Halocynthiibacter arcticus	100		✓	Prokaryote_Halocynthiibacter arcticus	Halocynthiibacter arcticus	GCF_000812665.2
Prokaryote_Haloechinothrix alba	100		✓	Prokaryote_Haloechinothrix alba	Haloechinothrix alba	GCF_900188115.1
Prokaryote_Halofilum ochraceum	100		✓	Prokaryote_Halofilum ochraceum	Halofilum ochraceum	GCF_001614315.2
Prokaryote_Halomicrobium zhouii	100		✓	Prokaryote_Halomicrobium zhouii	Halomicrobium zhouii	GCF_900114435.1
Prokaryote_Halomonas stenophila	100		✓	Prokaryote_Halomonas stenophila	Halomonas stenophila	GCF_014192275.1
Prokaryote_Haloplanus natans	100		✓	Prokaryote_Haloplanus natans	Haloplanus natans	GCF_000427685.1
Prokaryote_Halorhodospira halophila	100		✓	Prokaryote_Halorhodospira halophila	Halorhodospira halophila	GCF_000015585.1
Prokaryote_Halorussus litoreus	100		✓	Prokaryote_Halorussus litoreus	Halorussus litoreus	GCF_003382685.1
Prokaryote_Halostella litorea	100		✓	Prokaryote_Halostella litorea	Halostella litorea	GCF_004785955.1
Prokaryote_Haloterrigena turkmenica	100		✓	Prokaryote_Haloterrigena turkmenica	Haloterrigena turkmenica	GCF_000025325.1
Prokaryote_Halovibrio variabilis	100		✓	Prokaryote_Halovibrio variabilis	Halovibrio variabilis	GCF_007991175.1
Prokaryote_Hansschlegelia beijingensis	100		✓	Prokaryote_Hansschlegelia beijingensis	Hansschlegelia beijingensis	GCF_014196425.1
Prokaryote_Helcococcus kunzii	100		✓	Prokaryote_Helcococcus kunzii	Helcococcus kunzii	GCF_000245755.1
Prokaryote_Helicobacter canis	100		✓	Prokaryote_Helicobacter canis	Helicobacter canis	GCF_008693005.1
Prokaryote_Hippea maritima	100		✓	Prokaryote_Hippea maritima	Hippea maritima	GCF_000194135.1
Prokaryote_Hydrocarboniclastica marina	100		✓	Prokaryote_Hydrocarboniclastica marina	Hydrocarboniclastica marina	GCF_004851605.1
Prokaryote_Hydrogenibacillus schlegelii	100		✓	Prokaryote_Hydrogenibacillus schlegelii	Hydrogenibacillus schlegelii	GCF_001653195.1
Prokaryote_Hydrogenimonas thermophila	100		✓	Prokaryote_Hydrogenimonas thermophila	Hydrogenimonas thermophila	GCF_900115615.1
Prokaryote_Hymenobacter coccineus	100		✓	Prokaryote_Hymenobacter coccineus	Hymenobacter coccineus	GCF_001816125.1
Prokaryote_Hyperthermus butylicus	100		✓	Prokaryote_Hyperthermus butylicus	Hyperthermus butylicus	GCF_000015145.1
Prokaryote_Ideonella azotifigens	100		✓	Prokaryote_Ideonella azotifigens	Ideonella azotifigens	GCF_006519715.1
Prokaryote_Idiomarina ramblicola	100		✓	Prokaryote_Idiomarina ramblicola	Idiomarina ramblicola	GCF_003987255.1
Prokaryote_Ilumatobacter fluminis	100		✓	Prokaryote_Ilumatobacter fluminis	Ilumatobacter fluminis	GCF_004364865.1
Prokaryote_Izhakiella capsodis	100		✓	Prokaryote_Izhakiella capsodis	Izhakiella capsodis	GCF_900115045.1
Prokaryote_Jannaschia pohangensis	100		✓	Prokaryote_Jannaschia pohangensis	Jannaschia pohangensis	GCF_900113875.1
Prokaryote_Kaistia soli	100		✓	Prokaryote_Kaistia soli	Kaistia soli	GCF_900129325.1
Prokaryote_Ketobacter alkanivorans	100		✓	Prokaryote_Ketobacter alkanivorans	Ketobacter alkanivorans	GCF_002863865.1
Prokaryote_Kingella kingae	100		✓	Prokaryote_Kingella kingae	Kingella kingae	GCF_900475905.1
Prokaryote_Kocuria indica	100		✓	Prokaryote_Kocuria indica	Kocuria indica	GCF_002237805.1
Prokaryote_Komagataeibacter kakiaceti	100		✓	Prokaryote_Komagataeibacter kakiaceti	Komagataeibacter kakiaceti	GCF_000613305.1
Prokaryote_Kordia zhangzhouensis	100		✓	Prokaryote_Kordia zhangzhouensis	Kordia zhangzhouensis	GCF_001005305.1
Prokaryote_Kordiimonas gwangyangensis	100		✓	Prokaryote_Kordiimonas gwangyangensis	Kordiimonas gwangyangensis	GCF_000375545.1
Prokaryote_Kribbella catacumbae	100		✓	Prokaryote_Kribbella catacumbae	Kribbella catacumbae	GCF_000372465.1
Prokaryote_Kurthia senegalensis	100		✓	Prokaryote_Kurthia senegalensis	Kurthia senegalensis	GCF_000285595.1
Prokaryote_Kyrpidia tusciae	100		✓	Prokaryote_Kyrpidia tusciae	Kyrpidia tusciae	GCF_000092905.1
Prokaryote_Labilibaculum manganireducens	100		✓	Prokaryote_Labilibaculum manganireducens	Labilibaculum manganireducens	GCF_002843385.1
Prokaryote_Labrenzia alba	100		✓	Prokaryote_Labrenzia alba	Labrenzia alba	GCF_001404515.1
Prokaryote_Lacinutrix himadriensis	100		✓	Prokaryote_Lacinutrix himadriensis	Lacinutrix himadriensis	GCF_001418105.1
Prokaryote_Lactobacillus bambusae	100		✓	Prokaryote_Lactobacillus bambusae	Lactobacillus bambusae	GCF_003124125.1
Prokaryote_Lancefieldella parvula	100		✓	Prokaryote_Lancefieldella parvula	Lancefieldella parvula	GCF_000024225.1
Prokaryote_Larkinella arboricola	100		✓	Prokaryote_Larkinella arboricola	Larkinella arboricola	GCF_003259745.1
Prokaryote_Leeia oryzae	100		✓	Prokaryote_Leeia oryzae	Leeia oryzae	GCF_000376945.1
Prokaryote_Leeuwenhoekiella nanhaiensis	100		✓	Prokaryote_Leeuwenhoekiella nanhaiensis	Leeuwenhoekiella nanhaiensis	GCF_002744755.1
Prokaryote_Legionella fairfieldensis	100		✓	Prokaryote_Legionella fairfieldensis	Legionella fairfieldensis	GCF_900640125.1
Prokaryote_Leucobacter triazinivorans	100		✓	Prokaryote_Leucobacter triazinivorans	Leucobacter triazinivorans	GCF_004208635.1
Prokaryote_Levilinea saccharolytica	100		✓	Prokaryote_Levilinea saccharolytica	Levilinea saccharolytica	GCF_001306035.1
Prokaryote_Lichenihabitans psoromatis	100		✓	Prokaryote_Lichenihabitans psoromatis	Lichenihabitans psoromatis	GCF_004323635.1
Prokaryote_Litorilituus lipolyticus	100		✓	Prokaryote_Litorilituus lipolyticus	Litorilituus lipolyticus	GCF_006439335.1
Prokaryote_Longilinea arvoryzae	100		✓	Prokaryote_Longilinea arvoryzae	Longilinea arvoryzae	GCF_001050235.1
Prokaryote_Luteimonas cucumeris	100		✓	Prokaryote_Luteimonas cucumeris	Luteimonas cucumeris	GCF_007830035.1
Prokaryote_Lutibacter oricola	100		✓	Prokaryote_Lutibacter oricola	Lutibacter oricola	GCF_900106565.1
Prokaryote_Lysinibacter cavernae	100		✓	Prokaryote_Lysinibacter cavernae	Lysinibacter cavernae	GCF_011758565.1
Prokaryote_Lysobacter alkalisoli	100		✓	Prokaryote_Lysobacter alkalisoli	Lysobacter alkalisoli	GCF_006547045.1
Prokaryote_Macromonas bipunctata	100		✓	Prokaryote_Macromonas bipunctata	Macromonas bipunctata	GCF_002837135.1
Prokaryote_Magnetospirillum kuznetsovii	100		✓	Prokaryote_Magnetospirillum kuznetsovii	Magnetospirillum kuznetsovii	GCF_003284725.1
Prokaryote_Malikia granosa	100		✓	Prokaryote_Malikia granosa	Malikia granosa	GCF_002980595.1
Prokaryote_Mangrovibacterium diazotrophicum	100		✓	Prokaryote_Mangrovibacterium diazotrophicum	Mangrovibacterium diazotrophicum	GCF_003610535.1
Prokaryote_Maribellus luteus	100		✓	Prokaryote_Maribellus luteus	Maribellus luteus	GCF_003576475.1
Prokaryote_Marinimicrobium agarilyticum	100		✓	Prokaryote_Marinimicrobium agarilyticum	Marinimicrobium agarilyticum	GCF_000423345.1
Prokaryote_Mariniradius saccharolyticus	100		✓	Prokaryote_Mariniradius saccharolyticus	Mariniradius saccharolyticus	GCF_000330725.2
Prokaryote_Marinobacter nitratireducens	100		✓	Prokaryote_Marinobacter nitratireducens	Marinobacter nitratireducens	GCF_000708045.1
Prokaryote_Marinomonas fungiae	100		✓	Prokaryote_Marinomonas fungiae	Marinomonas fungiae	GCF_001418205.1
Prokaryote_Marinospirillum alkaliphilum	100		✓	Prokaryote_Marinospirillum alkaliphilum	Marinospirillum alkaliphilum	GCF_900119735.1
Prokaryote_Marinovum algicola	100		✓	Prokaryote_Marinovum algicola	Marinovum algicola	GCF_900109145.1
Prokaryote_Mariprofundus erugo	100		✓	Prokaryote_Mariprofundus erugo	Mariprofundus erugo	GCF_005818865.1
Prokaryote_Marisediminicola antarctica	100		✓	Prokaryote_Marisediminicola antarctica	Marisediminicola antarctica	GCF_009930795.1
Prokaryote_Marmoricola aequoreus	100		✓	Prokaryote_Marmoricola aequoreus	Marmoricola aequoreus	GCF_000720335.1
Prokaryote_Mastigocoleus testarum	100		✓	Prokaryote_Mastigocoleus testarum	Mastigocoleus testarum	GCF_001456025.1
Prokaryote_Merdibacter massiliensis	100		✓	Prokaryote_Merdibacter massiliensis	Merdibacter massiliensis	GCF_900155395.1
Prokaryote_Mesobacillus campisalis	100		✓	Prokaryote_Mesobacillus campisalis	Mesobacillus campisalis	GCF_000986785.1
Prokaryote_Metasolibacillus fluoroglycofenilyticus	100		✓	Prokaryote_Metasolibacillus fluoroglycofenilyticus	Metasolibacillus fluoroglycofenilyticus	GCF_003049645.1
Prokaryote_Methanoculleus taiwanensis	100		✓	Prokaryote_Methanoculleus taiwanensis	Methanoculleus taiwanensis	GCF_004102725.1
Prokaryote_Methanolobus psychrotolerans	100		✓	Prokaryote_Methanolobus psychrotolerans	Methanolobus psychrotolerans	GCF_002243045.1
Prokaryote_Methanomethylovorans hollandica	100		✓	Prokaryote_Methanomethylovorans hollandica	Methanomethylovorans hollandica	GCF_000328665.1
Prokaryote_Methanoplanus limicola	100		✓	Prokaryote_Methanoplanus limicola	Methanoplanus limicola	GCF_000243255.1
Prokaryote_Methanospirillum lacunae	100		✓	Prokaryote_Methanospirillum lacunae	Methanospirillum lacunae	GCF_003173355.1
Prokaryote_Methanothermococcus thermolithotrophicus	100		✓	Prokaryote_Methanothermococcus thermolithotrophicus	Methanothermococcus thermolithotrophicus	GCF_000376965.1
Prokaryote_Methylobacterium currus	100		✓	Prokaryote_Methylobacterium currus	Methylobacterium currus	GCF_003058325.1
Prokaryote_Methylocapsa aurea	100		✓	Prokaryote_Methylocapsa aurea	Methylocapsa aurea	GCF_000746085.1
Prokaryote_Methyloceanibacter stevinii	100		✓	Prokaryote_Methyloceanibacter stevinii	Methyloceanibacter stevinii	GCF_001723355.1
Prokaryote_Methyloferula stellata	100		✓	Prokaryote_Methyloferula stellata	Methyloferula stellata	GCF_000385335.1
Prokaryote_Methylorubrum rhodinum	100		✓	Prokaryote_Methylorubrum rhodinum	Methylorubrum rhodinum	GCF_014199935.1
Prokaryote_Microbacterium wangchenii	100		✓	Prokaryote_Microbacterium wangchenii	Microbacterium wangchenii	GCF_004564355.1
Prokaryote_Minicystis rosea	100		✓	Prokaryote_Minicystis rosea	Minicystis rosea	GCF_001931535.1
Prokaryote_Moraxella caviae	100		✓	Prokaryote_Moraxella caviae	Moraxella caviae	GCF_900453175.1
Prokaryote_Mucilaginibacter xinganensis	100		✓	Prokaryote_Mucilaginibacter xinganensis	Mucilaginibacter xinganensis	GCF_002257585.1
Prokaryote_Mumia flava	100		✓	Prokaryote_Mumia flava	Mumia flava	GCF_002797495.1
Prokaryote_Mycoplasma bovoculi	100		✓	Prokaryote_Mycoplasma bovoculi	Mycoplasma bovoculi	GCF_000524555.1
Prokaryote_Mycoplasmopsis californica	100		✓	Prokaryote_Mycoplasmopsis californica	Mycoplasmopsis californica	GCF_900660595.1
Prokaryote_Natranaerovirga hydrolytica	100		✓	Prokaryote_Natranaerovirga hydrolytica	Natranaerovirga hydrolytica	GCF_004339095.1
Prokaryote_Natrarchaeobius halalkaliphilus	100		✓	Prokaryote_Natrarchaeobius halalkaliphilus	Natrarchaeobius halalkaliphilus	GCF_003841485.1
Prokaryote_Natronolimnobius baerhuensis	100		✓	Prokaryote_Natronolimnobius baerhuensis	Natronolimnobius baerhuensis	GCF_002177135.1
Prokaryote_Neoasaia chiangmaiensis	100		✓	Prokaryote_Neoasaia chiangmaiensis	Neoasaia chiangmaiensis	GCF_007991115.1
Prokaryote_Neomegalonema perideroedes	100		✓	Prokaryote_Neomegalonema perideroedes	Neomegalonema perideroedes	GCF_000374145.1
Prokaryote_Neorhizobium huautlense	100		✓	Prokaryote_Neorhizobium huautlense	Neorhizobium huautlense	GCF_900467995.1
Prokaryote_Neptunomonas phycophila	100		✓	Prokaryote_Neptunomonas phycophila	Neptunomonas phycophila	GCF_013394205.1
Prokaryote_Nesterenkonia halophila	100		✓	Prokaryote_Nesterenkonia halophila	Nesterenkonia halophila	GCF_009467795.1
Prokaryote_Niabella soli	100		✓	Prokaryote_Niabella soli	Niabella soli	GCF_000243115.2
Prokaryote_Niastella yeongjuensis	100		✓	Prokaryote_Niastella yeongjuensis	Niastella yeongjuensis	GCF_900110245.1
Prokaryote_Nitrincola schmidtii	100		✓	Prokaryote_Nitrincola schmidtii	Nitrincola schmidtii	GCF_008973715.1
Prokaryote_Nitrosomonas communis	100		✓	Prokaryote_Nitrosomonas communis	Nitrosomonas communis	GCF_900106545.1
Prokaryote_Nitrosospira lacus	100		✓	Prokaryote_Nitrosospira lacus	Nitrosospira lacus	GCF_000355765.4
Prokaryote_Nocardioides exalbidus	100		✓	Prokaryote_Nocardioides exalbidus	Nocardioides exalbidus	GCF_900105585.1
Prokaryote_Novosphingobium lentum	100		✓	Prokaryote_Novosphingobium lentum	Novosphingobium lentum	GCF_001590965.1
Prokaryote_Oceanibacterium hippocampi	100		✓	Prokaryote_Oceanibacterium hippocampi	Oceanibacterium hippocampi	GCF_900172325.1
Prokaryote_Oceaniradius stylonematis	100		✓	Prokaryote_Oceaniradius stylonematis	Oceaniradius stylonematis	GCF_003149475.2
Prokaryote_Oceanivirga miroungae	100		✓	Prokaryote_Oceanivirga miroungae	Oceanivirga miroungae	GCF_902505095.1
Prokaryote_Oceanobacillus profundus	100		✓	Prokaryote_Oceanobacillus profundus	Oceanobacillus profundus	GCF_003515705.1
Prokaryote_Oceanospirillum beijerinckii	100		✓	Prokaryote_Oceanospirillum beijerinckii	Oceanospirillum beijerinckii	GCF_000422425.1
Prokaryote_Oleiagrimonas citrea	100		✓	Prokaryote_Oleiagrimonas citrea	Oleiagrimonas citrea	GCF_003267965.1
Prokaryote_Olleya aquimaris	100		✓	Prokaryote_Olleya aquimaris	Olleya aquimaris	GCF_003259525.1
Prokaryote_Olsenella scatoligenes	100		✓	Prokaryote_Olsenella scatoligenes	Olsenella scatoligenes	GCF_001494635.1
Prokaryote_Oribacterium parvum	100		✓	Prokaryote_Oribacterium parvum	Oribacterium parvum	GCF_000238055.2
Prokaryote_Orientia chuto	100		✓	Prokaryote_Orientia chuto	Orientia chuto	GCF_000964595.1
Prokaryote_Paenisporosarcina indica	100		✓	Prokaryote_Paenisporosarcina indica	Paenisporosarcina indica	GCF_001939075.1
Prokaryote_Paracoccus siganidrum	100		✓	Prokaryote_Paracoccus siganidrum	Paracoccus siganidrum	GCF_003594835.1
Prokaryote_Parasaccharibacter apium	100		✓	Prokaryote_Parasaccharibacter apium	Parasaccharibacter apium	GCF_002150105.1
Prokaryote_Parasphingopyxis algicola	100		✓	Prokaryote_Parasphingopyxis algicola	Parasphingopyxis algicola	GCF_013378075.1
Prokaryote_Pediococcus argentinicus	100		✓	Prokaryote_Pediococcus argentinicus	Pediococcus argentinicus	GCF_001437605.1
Prokaryote_Pedobacter miscanthi	100		✓	Prokaryote_Pedobacter miscanthi	Pedobacter miscanthi	GCF_003315595.1
Prokaryote_Pelagimonas varians	100		✓	Prokaryote_Pelagimonas varians	Pelagimonas varians	GCF_003208435.1
Prokaryote_Phorcysia thermohydrogeniphila	100		✓	Prokaryote_Phorcysia thermohydrogeniphila	Phorcysia thermohydrogeniphila	GCF_004339575.1
Prokaryote_Phycicoccus endophyticus	100		✓	Prokaryote_Phycicoccus endophyticus	Phycicoccus endophyticus	GCF_011326735.1
Prokaryote_Phytoactinopolyspora endophytica	100		✓	Prokaryote_Phytoactinopolyspora endophytica	Phytoactinopolyspora endophytica	GCF_004138495.1
Prokaryote_Planomicrobium glaciei	100		✓	Prokaryote_Planomicrobium glaciei	Planomicrobium glaciei	GCF_001270075.1
Prokaryote_Pleomorphomonas koreensis	100		✓	Prokaryote_Pleomorphomonas koreensis	Pleomorphomonas koreensis	GCF_000425185.1
Prokaryote_Polaribacter gangjinensis	100		✓	Prokaryote_Polaribacter gangjinensis	Polaribacter gangjinensis	GCF_002954645.1
Prokaryote_Polynucleobacter difficilis	100		✓	Prokaryote_Polynucleobacter difficilis	Polynucleobacter difficilis	GCF_003065365.1
Prokaryote_Pontibacter roseus	100		✓	Prokaryote_Pontibacter roseus	Pontibacter roseus	GCF_000373265.1
Prokaryote_Porticoccus hydrocarbonoclasticus	100		✓	Prokaryote_Porticoccus hydrocarbonoclasticus	Porticoccus hydrocarbonoclasticus	GCF_000744735.1
Prokaryote_Pradoshia eiseniae	100		✓	Prokaryote_Pradoshia eiseniae	Pradoshia eiseniae	GCF_002946355.1
Prokaryote_Prauserella marina	100		✓	Prokaryote_Prauserella marina	Prauserella marina	GCF_002240355.1
Prokaryote_Prevotella oulorum	100		✓	Prokaryote_Prevotella oulorum	Prevotella oulorum	GCF_000224615.1
Prokaryote_Promicromonospora sukumoe	100		✓	Prokaryote_Promicromonospora sukumoe	Promicromonospora sukumoe	GCF_014137995.1
Prokaryote_Propionibacterium cyclohexanicum	100		✓	Prokaryote_Propionibacterium cyclohexanicum	Propionibacterium cyclohexanicum	GCF_900111365.1
Prokaryote_Prosthecobacter fusiformis	100		✓	Prokaryote_Prosthecobacter fusiformis	Prosthecobacter fusiformis	GCF_004364345.1
Prokaryote_Providencia heimbachae	100		✓	Prokaryote_Providencia heimbachae	Providencia heimbachae	GCF_900475855.1
Prokaryote_Pseudobacteriovorax antillogorgiicola	100		✓	Prokaryote_Pseudobacteriovorax antillogorgiicola	Pseudobacteriovorax antillogorgiicola	GCF_900177345.1
Prokaryote_Pseudodonghicola xiamenensis	100		✓	Prokaryote_Pseudodonghicola xiamenensis	Pseudodonghicola xiamenensis	GCF_000429365.1
Prokaryote_Pseudomethylobacillus aquaticus	100		✓	Prokaryote_Pseudomethylobacillus aquaticus	Pseudomethylobacillus aquaticus	GCF_003730115.1
Prokaryote_Pseudomonas bauzanensis	100		✓	Prokaryote_Pseudomonas bauzanensis	Pseudomonas bauzanensis	GCF_005096325.1
Prokaryote_Pseudonocardia autotrophica	100		✓	Prokaryote_Pseudonocardia autotrophica	Pseudonocardia autotrophica	GCF_002119215.1
Prokaryote_Pseudooceanicola antarcticus	100		✓	Prokaryote_Pseudooceanicola antarcticus	Pseudooceanicola antarcticus	GCF_002786285.1
Prokaryote_Pseudophaeobacter arcticus	100		✓	Prokaryote_Pseudophaeobacter arcticus	Pseudophaeobacter arcticus	GCF_000473205.1
Prokaryote_Pseudorhodobacter antarcticus	100		✓	Prokaryote_Pseudorhodobacter antarcticus	Pseudorhodobacter antarcticus	GCF_001202015.1
Prokaryote_Pseudoruegeria haliotis	100		✓	Prokaryote_Pseudoruegeria haliotis	Pseudoruegeria haliotis	GCF_003003255.1
Prokaryote_Pseudovibrio axinellae	100		✓	Prokaryote_Pseudovibrio axinellae	Pseudovibrio axinellae	GCF_900110875.1
Prokaryote_Pseudoxanthomonas kalamensis	100		✓	Prokaryote_Pseudoxanthomonas kalamensis	Pseudoxanthomonas kalamensis	GCF_010211745.1
Prokaryote_Psychrobacillus lasiicapitis	100		✓	Prokaryote_Psychrobacillus lasiicapitis	Psychrobacillus lasiicapitis	GCF_006861795.1
Prokaryote_Psychrobacter fozii	100		✓	Prokaryote_Psychrobacter fozii	Psychrobacter fozii	GCF_003217155.1
Prokaryote_Pygmaiobacter massiliensis	100		✓	Prokaryote_Pygmaiobacter massiliensis	Pygmaiobacter massiliensis	GCF_900199435.1
Prokaryote_Pyrobaculum aerophilum	100		✓	Prokaryote_Pyrobaculum aerophilum	Pyrobaculum aerophilum	GCF_003400025.1
Prokaryote_Pyrodictium delaneyi	100		✓	Prokaryote_Pyrodictium delaneyi	Pyrodictium delaneyi	GCF_001412615.1
Prokaryote_Pyruvatibacter mobilis	100		✓	Prokaryote_Pyruvatibacter mobilis	Pyruvatibacter mobilis	GCF_012848855.1
Prokaryote_Raoultibacter massiliensis	100		✓	Prokaryote_Raoultibacter massiliensis	Raoultibacter massiliensis	GCF_900199545.1
Prokaryote_Rarobacter incanus	100		✓	Prokaryote_Rarobacter incanus	Rarobacter incanus	GCF_006715765.1
Prokaryote_Reyranella soli	100		✓	Prokaryote_Reyranella soli	Reyranella soli	GCF_007992495.1
Prokaryote_Rhizobacter gummiphilus	100		✓	Prokaryote_Rhizobacter gummiphilus	Rhizobacter gummiphilus	GCF_002116905.1
Prokaryote_Rhizobium daejeonense	100		✓	Prokaryote_Rhizobium daejeonense	Rhizobium daejeonense	GCF_011045155.1
Prokaryote_Rhodanobacter thiooxydans	100		✓	Prokaryote_Rhodanobacter thiooxydans	Rhodanobacter thiooxydans	GCF_000264375.1
Prokaryote_Rhodoferax fermentans	100		✓	Prokaryote_Rhodoferax fermentans	Rhodoferax fermentans	GCF_002017865.1
Prokaryote_Rhodopseudomonas pentothenatexigens	100		✓	Prokaryote_Rhodopseudomonas pentothenatexigens	Rhodopseudomonas pentothenatexigens	GCF_003385925.1
Prokaryote_Rhodothermus profundi	100		✓	Prokaryote_Rhodothermus profundi	Rhodothermus profundi	GCF_900142415.1
Prokaryote_Rippkaea orientalis	100		✓	Prokaryote_Rippkaea orientalis	Rippkaea orientalis	GCF_000021805.1
Prokaryote_Risungbinella massiliensis	100		✓	Prokaryote_Risungbinella massiliensis	Risungbinella massiliensis	GCF_000942395.1
Prokaryote_Romboutsia timonensis	100		✓	Prokaryote_Romboutsia timonensis	Romboutsia timonensis	GCF_900106845.1
Prokaryote_Roseivivax jejudonensis	100		✓	Prokaryote_Roseivivax jejudonensis	Roseivivax jejudonensis	GCF_900172265.1
Prokaryote_Roseospira visakhapatnamensis	100		✓	Prokaryote_Roseospira visakhapatnamensis	Roseospira visakhapatnamensis	GCF_014197915.1
Prokaryote_Roseovarius mucosus	100		✓	Prokaryote_Roseovarius mucosus	Roseovarius mucosus	GCF_000768555.3
Prokaryote_Rubellimicrobium thermophilum	100		✓	Prokaryote_Rubellimicrobium thermophilum	Rubellimicrobium thermophilum	GCF_000442315.1
Prokaryote_Rubneribacter badeniensis	100		✓	Prokaryote_Rubneribacter badeniensis	Rubneribacter badeniensis	GCF_900044025.1
Prokaryote_Rubricella aquisinus	100		✓	Prokaryote_Rubricella aquisinus	Rubricella aquisinus	GCF_014199445.1
Prokaryote_Rubripirellula obstinata	100		✓	Prokaryote_Rubripirellula obstinata	Rubripirellula obstinata	GCF_008374075.1
Prokaryote_Rubritalea profundi	100		✓	Prokaryote_Rubritalea profundi	Rubritalea profundi	GCF_002954445.1
Prokaryote_Ruegeria marisrubri	100		✓	Prokaryote_Ruegeria marisrubri	Ruegeria marisrubri	GCF_001507595.1
Prokaryote_Ruminiclostridium sufflavum	100		✓	Prokaryote_Ruminiclostridium sufflavum	Ruminiclostridium sufflavum	GCF_003208175.1
Prokaryote_Runella zeae	100		✓	Prokaryote_Runella zeae	Runella zeae	GCF_000423565.1
Prokaryote_Salinicoccus halodurans	100		✓	Prokaryote_Salinicoccus halodurans	Salinicoccus halodurans	GCF_900114445.1
Prokaryote_Salinigranum halophilum	100		✓	Prokaryote_Salinigranum halophilum	Salinigranum halophilum	GCF_004916945.1
Prokaryote_Salinimonas lutimaris	100		✓	Prokaryote_Salinimonas lutimaris	Salinimonas lutimaris	GCF_005222225.1
Prokaryote_Salinispira pacifica	100		✓	Prokaryote_Salinispira pacifica	Salinispira pacifica	GCF_000507245.1
Prokaryote_Sanguibacter antarcticus	100		✓	Prokaryote_Sanguibacter antarcticus	Sanguibacter antarcticus	GCF_002564005.1
Prokaryote_Scandinavium goeteborgense	100		✓	Prokaryote_Scandinavium goeteborgense	Scandinavium goeteborgense	GCF_003208195.1
Prokaryote_Schaedlerella arabinosiphila	100		✓	Prokaryote_Schaedlerella arabinosiphila	Schaedlerella arabinosiphila	GCF_003885045.1
Prokaryote_Schleiferia thermophila	100		✓	Prokaryote_Schleiferia thermophila	Schleiferia thermophila	GCF_000736515.1
Prokaryote_Scopulibacillus darangshiensis	100		✓	Prokaryote_Scopulibacillus darangshiensis	Scopulibacillus darangshiensis	GCF_004341035.1
Prokaryote_Sediminimonas qiaohouensis	100		✓	Prokaryote_Sediminimonas qiaohouensis	Sediminimonas qiaohouensis	GCF_000423645.1
Prokaryote_Serpentinicella alkaliphila	100		✓	Prokaryote_Serpentinicella alkaliphila	Serpentinicella alkaliphila	GCF_004345905.1
Prokaryote_Serratia symbiotica	100		✓	Prokaryote_Serratia symbiotica	Serratia symbiotica	GCF_000821185.2
Prokaryote_Shimia abyssi	100		✓	Prokaryote_Shimia abyssi	Shimia abyssi	GCF_003014475.1
Prokaryote_Silicimonas algicola	100		✓	Prokaryote_Silicimonas algicola	Silicimonas algicola	GCF_003970735.1
Prokaryote_Simkania negevensis	100		✓	Prokaryote_Simkania negevensis	Simkania negevensis	GCF_000237205.1
Prokaryote_Sinorhizobium fredii	100		✓	Prokaryote_Sinorhizobium fredii	Sinorhizobium fredii	GCF_000219415.2
Prokaryote_Solimonas soli	100		✓	Prokaryote_Solimonas soli	Solimonas soli	GCF_000474945.1
Prokaryote_Sphaerisporangium rubeum	100		✓	Prokaryote_Sphaerisporangium rubeum	Sphaerisporangium rubeum	GCF_014207705.1
Prokaryote_Sphaerotilus natans	100		✓	Prokaryote_Sphaerotilus natans	Sphaerotilus natans	GCF_013426975.1
Prokaryote_Sphingobium xenophagum	100		✓	Prokaryote_Sphingobium xenophagum	Sphingobium xenophagum	GCF_000277525.1
Prokaryote_Sphingomonas fennica	100		✓	Prokaryote_Sphingomonas fennica	Sphingomonas fennica	GCF_001853345.1
Prokaryote_Sphingosinicella vermicomposti	100		✓	Prokaryote_Sphingosinicella vermicomposti	Sphingosinicella vermicomposti	GCF_003012815.1
Prokaryote_Spirochaeta lutea	100		✓	Prokaryote_Spirochaeta lutea	Spirochaeta lutea	GCF_000758165.1
Prokaryote_Spirosoma radiotolerans	100		✓	Prokaryote_Spirosoma radiotolerans	Spirosoma radiotolerans	GCF_000974425.1
Prokaryote_Sporolactobacillus vineae	100		✓	Prokaryote_Sporolactobacillus vineae	Sporolactobacillus vineae	GCF_000246965.1
Prokaryote_Staphylococcus gallinarum	100		✓	Prokaryote_Staphylococcus gallinarum	Staphylococcus gallinarum	GCF_003577625.1
Prokaryote_Staphylothermus marinus	100		✓	Prokaryote_Staphylothermus marinus	Staphylothermus marinus	GCF_000015945.1
Prokaryote_Starkeya novella	100		✓	Prokaryote_Starkeya novella	Starkeya novella	GCF_000092925.1
Prokaryote_Stella humosa	100		✓	Prokaryote_Stella humosa	Stella humosa	GCF_006738645.1
Prokaryote_Stenotrophomonas terrae	100		✓	Prokaryote_Stenotrophomonas terrae	Stenotrophomonas terrae	GCF_001431465.1
Prokaryote_Steroidobacter soli	100		✓	Prokaryote_Steroidobacter soli	Steroidobacter soli	GCF_004138485.1
Prokaryote_Streptococcus minor	100		✓	Prokaryote_Streptococcus minor	Streptococcus minor	GCF_003860045.1
Prokaryote_Sulfitobacter delicatus	100		✓	Prokaryote_Sulfitobacter delicatus	Sulfitobacter delicatus	GCF_900102535.1
Prokaryote_Sulfuricaulis limicola	100		✓	Prokaryote_Sulfuricaulis limicola	Sulfuricaulis limicola	GCF_002355735.1
Prokaryote_Sulfurifustis variabilis	100		✓	Prokaryote_Sulfurifustis variabilis	Sulfurifustis variabilis	GCF_002355415.1
Prokaryote_Sulfurirhabdus autotrophica	100		✓	Prokaryote_Sulfurirhabdus autotrophica	Sulfurirhabdus autotrophica	GCF_003864995.1
Prokaryote_Tamilnaduibacter salinus	100		✓	Prokaryote_Tamilnaduibacter salinus	Tamilnaduibacter salinus	GCF_002287355.1
Prokaryote_Tanticharoenia sakaeratensis	100		✓	Prokaryote_Tanticharoenia sakaeratensis	Tanticharoenia sakaeratensis	GCF_000963885.1
Prokaryote_Tardiphaga robiniae	100		✓	Prokaryote_Tardiphaga robiniae	Tardiphaga robiniae	GCF_900108575.1
Prokaryote_Tengunoibacter tsumagoiensis	100		✓	Prokaryote_Tengunoibacter tsumagoiensis	Tengunoibacter tsumagoiensis	GCF_003967535.1
Prokaryote_Tenuibacillus multivorans	100		✓	Prokaryote_Tenuibacillus multivorans	Tenuibacillus multivorans	GCF_900103915.1
Prokaryote_Teredinibacter turnerae	100		✓	Prokaryote_Teredinibacter turnerae	Teredinibacter turnerae	GCF_000620425.1
Prokaryote_Terribacillus aidingensis	100		✓	Prokaryote_Terribacillus aidingensis	Terribacillus aidingensis	GCF_900215625.1
Prokaryote_Tessaracoccus rhinocerotis	100		✓	Prokaryote_Tessaracoccus rhinocerotis	Tessaracoccus rhinocerotis	GCF_007197885.1
Prokaryote_Thalassobacter stenotrophicus	100		✓	Prokaryote_Thalassobacter stenotrophicus	Thalassobacter stenotrophicus	GCF_000765485.1
Prokaryote_Thalassotalea mangrovi	100		✓	Prokaryote_Thalassotalea mangrovi	Thalassotalea mangrovi	GCF_005116735.1
Prokaryote_Thauera terpenica	100		✓	Prokaryote_Thauera terpenica	Thauera terpenica	GCF_000443165.1
Prokaryote_Thermanaerothrix daxensis	100		✓	Prokaryote_Thermanaerothrix daxensis	Thermanaerothrix daxensis	GCF_001306145.1
Prokaryote_Thermoflavifilum aggregans	100		✓	Prokaryote_Thermoflavifilum aggregans	Thermoflavifilum aggregans	GCF_002797735.1
Prokaryote_Thermoflavimicrobium dichotomicum	100		✓	Prokaryote_Thermoflavimicrobium dichotomicum	Thermoflavimicrobium dichotomicum	GCF_900114055.1
Prokaryote_Thermophagus xiamenensis	100		✓	Prokaryote_Thermophagus xiamenensis	Thermophagus xiamenensis	GCF_000220155.1
Prokaryote_Thermosediminibacter litoriperuensis	100		✓	Prokaryote_Thermosediminibacter litoriperuensis	Thermosediminibacter litoriperuensis	GCF_008124715.1
Prokaryote_Thiobaca trueperi	100		✓	Prokaryote_Thiobaca trueperi	Thiobaca trueperi	GCF_004342175.1
Prokaryote_Thiocapsa roseopersicina	100		✓	Prokaryote_Thiocapsa roseopersicina	Thiocapsa roseopersicina	GCF_900106925.1
Prokaryote_Thioclava indica	100		✓	Prokaryote_Thioclava indica	Thioclava indica	GCF_000714545.1
Prokaryote_Thiofilum flexile	100		✓	Prokaryote_Thiofilum flexile	Thiofilum flexile	GCF_000380185.1
Prokaryote_Thiomonas intermedia	100		✓	Prokaryote_Thiomonas intermedia	Thiomonas intermedia	GCF_002028405.1
Prokaryote_Thorsellia anophelis	100		✓	Prokaryote_Thorsellia anophelis	Thorsellia anophelis	GCF_900111395.1
Prokaryote_Tindallia californiensis	100		✓	Prokaryote_Tindallia californiensis	Tindallia californiensis	GCF_900107405.1
Prokaryote_Tranquillimonas alkanivorans	100		✓	Prokaryote_Tranquillimonas alkanivorans	Tranquillimonas alkanivorans	GCF_900115595.1
Prokaryote_Treponema medium	100		✓	Prokaryote_Treponema medium	Treponema medium	GCF_000413035.1
Prokaryote_Trichococcus ilyis	100		✓	Prokaryote_Trichococcus ilyis	Trichococcus ilyis	GCF_900067235.1
Prokaryote_Trinickia symbiotica	100		✓	Prokaryote_Trinickia symbiotica	Trinickia symbiotica	GCF_002934455.1
Prokaryote_Tropheryma whipplei	100		✓	Prokaryote_Tropheryma whipplei	Tropheryma whipplei	GCF_000007485.1
Prokaryote_Tropicimonas isoalkanivorans	100		✓	Prokaryote_Tropicimonas isoalkanivorans	Tropicimonas isoalkanivorans	GCF_900112335.1
Prokaryote_Ursidibacter maritimus	100		✓	Prokaryote_Ursidibacter maritimus	Ursidibacter maritimus	GCF_009761395.1
Prokaryote_Virgibacillus subterraneus	100		✓	Prokaryote_Virgibacillus subterraneus	Virgibacillus subterraneus	GCF_900102415.1
Prokaryote_Viridibacillus arvi	100		✓	Prokaryote_Viridibacillus arvi	Viridibacillus arvi	GCF_001274945.1
Prokaryote_Williamsia herbipolensis	100		✓	Prokaryote_Williamsia herbipolensis	Williamsia herbipolensis	GCF_000964005.1
Prokaryote_Xanthomonas maliensis	100		✓	Prokaryote_Xanthomonas maliensis	Xanthomonas maliensis	GCF_009192945.1
Prokaryote_Yokenella regensburgei	100		✓	Prokaryote_Yokenella regensburgei	Yokenella regensburgei	GCF_900460805.1
Prokaryote_Zunongwangia mangrovi	100		✓	Prokaryote_Zunongwangia mangrovi	Zunongwangia mangrovi	GCF_900112105.1
Virus_Ackermannviridae Vibrio-phage-VAP7_PerdictedHost-bacteria	100		✓	Virus_Ackermannviridae Vibrio-phage-VAP7_PerdictedHost-bacteria	Ackermannviridae Vibrio-phage-VAP7	GCF_006384275.1
Virus_Adenoviridae Murine-mastadenovirus-A_PerdictedHost-vertebrates	100		✓	Virus_Adenoviridae Murine-mastadenovirus-A_PerdictedHost-vertebrates	Adenoviridae Murine-mastadenovirus-A	GCF_000844265.1
Virus_Alphaflexiviridae Clover-yellow-mosaic-virus_PerdictedHost-land-plants	100		✓	Virus_Alphaflexiviridae Clover-yellow-mosaic-virus_PerdictedHost-land-plants	Alphaflexiviridae Clover-yellow-mosaic-virus	GCF_000849905.1
Virus_Anelloviridae Torque-teno-sus-virus-k2a_PerdictedHost-vertebrates	100		✓	Virus_Anelloviridae Torque-teno-sus-virus-k2a_PerdictedHost-vertebrates	Anelloviridae Torque-teno-sus-virus-k2a	GCF_000888335.1
Virus_Arenaviridae Bear-Canyon-mammarenavirus_PerdictedHost-vertebrates	100		✓	Virus_Arenaviridae Bear-Canyon-mammarenavirus_PerdictedHost-vertebrates	Arenaviridae Bear-Canyon-mammarenavirus	GCF_000874845.1
Virus_Arteriviridae African-pouched-rat-arterivirus_PerdictedHost-vertebrates	100		✓	Virus_Arteriviridae African-pouched-rat-arterivirus_PerdictedHost-vertebrates	Arteriviridae African-pouched-rat-arterivirus	GCF_000931135.1
Virus_Arteriviridae Kafue-kinda-chacma-baboon-virus_PerdictedHost-vertebrates	100		✓	Virus_Arteriviridae Kafue-kinda-chacma-baboon-virus_PerdictedHost-vertebrates	Arteriviridae Kafue-kinda-chacma-baboon-virus	GCF_001550425.1
Virus_Autographiviridae Cronobacter-phage-Dev2_PerdictedHost-bacteria	100		✓	Virus_Autographiviridae Cronobacter-phage-Dev2_PerdictedHost-bacteria	Autographiviridae Cronobacter-phage-Dev2	GCF_000915495.1
Virus_Autographiviridae Enterobacter-phage-phiKDA1_PerdictedHost-bacteria	100		✓	Virus_Autographiviridae Enterobacter-phage-phiKDA1_PerdictedHost-bacteria	Autographiviridae Enterobacter-phage-phiKDA1	GCF_002602105.1
Virus_Autographiviridae Synechococcus-phage-S-CBP2_PerdictedHost-bacteria	100		✓	Virus_Autographiviridae Synechococcus-phage-S-CBP2_PerdictedHost-bacteria	Autographiviridae Synechococcus-phage-S-CBP2	GCF_000925075.1
Virus_Bacilladnaviridae Chaetoceros-protobacilladnavirus-3_PerdictedHost-eukaryotic-algae	100		✓	Virus_Bacilladnaviridae Chaetoceros-protobacilladnavirus-3_PerdictedHost-eukaryotic-algae	Bacilladnaviridae Chaetoceros-protobacilladnavirus-3	GCF_000892315.1
Virus_Betaflexiviridae Cherry-mottle-leaf-virus_PerdictedHost-land-plants	100		✓	Virus_Betaflexiviridae Cherry-mottle-leaf-virus_PerdictedHost-land-plants	Betaflexiviridae Cherry-mottle-leaf-virus	GCF_000848465.1
Virus_Caliciviridae Norwalk-like-virus_PerdictedHost-human-vertebrates	100		✓	Virus_Caliciviridae Norwalk-like-virus_PerdictedHost-human-vertebrates	Caliciviridae Norwalk-like-virus	GCF_001595695.1
Virus_Caulimoviridae Banana-streak-GF-virus_PerdictedHost-land-plants	100		✓	Virus_Caulimoviridae Banana-streak-GF-virus_PerdictedHost-land-plants	Caulimoviridae Banana-streak-GF-virus	GCF_000862625.1
Virus_Caulimoviridae Canna-yellow-mottle-virus_PerdictedHost-land-plants	100		✓	Virus_Caulimoviridae Canna-yellow-mottle-virus_PerdictedHost-land-plants	Caulimoviridae Canna-yellow-mottle-virus	GCF_002819365.1
Virus_Caulimoviridae Rose-yellow-vein-virus_PerdictedHost-land-plants	100		✓	Virus_Caulimoviridae Rose-yellow-vein-virus_PerdictedHost-land-plants	Caulimoviridae Rose-yellow-vein-virus	GCF_000906295.1
Virus_Chrysoviridae Amasya-cherry-disease-associated-chrysovirus_PerdictedHost-fungi	100		✓	Virus_Chrysoviridae Amasya-cherry-disease-associated-chrysovirus_PerdictedHost-fungi	Chrysoviridae Amasya-cherry-disease-associated-chrysovirus	GCF_000874385.1
Virus_Circoviridae Bat-associated-circovirus-7_PerdictedHost-vertebrates	100		✓	Virus_Circoviridae Bat-associated-circovirus-7_PerdictedHost-vertebrates	Circoviridae Bat-associated-circovirus-7	GCF_002819545.1
Virus_Circoviridae Human-associated-cyclovirus-10_PerdictedHost-human	100		✓	Virus_Circoviridae Human-associated-cyclovirus-10_PerdictedHost-human	Circoviridae Human-associated-cyclovirus-10	GCF_000918035.2
Virus_Closteroviridae Blackberry-vein-banding-associated-virus_PerdictedHost-land-plants	100		✓	Virus_Closteroviridae Blackberry-vein-banding-associated-virus_PerdictedHost-land-plants	Closteroviridae Blackberry-vein-banding-associated-virus	GCF_000913355.1
Virus_Closteroviridae Grapevine-rootstock-stem-lesion-associated-virus_PerdictedHost-Undefined	100		✓	Virus_Closteroviridae Grapevine-rootstock-stem-lesion-associated-virus_PerdictedHost-Undefined	Closteroviridae Grapevine-rootstock-stem-lesion-associated-virus	GCF_000851765.1
Virus_Closteroviridae Plum-bark-necrosis-stem-pitting-associated-virus_PerdictedHost-land-plants	100		✓	Virus_Closteroviridae Plum-bark-necrosis-stem-pitting-associated-virus_PerdictedHost-land-plants	Closteroviridae Plum-bark-necrosis-stem-pitting-associated-virus	GCF_000872345.1
Virus_Closteroviridae Tomato-infectious-chlorosis-virus_PerdictedHost-land-plants	100		✓	Virus_Closteroviridae Tomato-infectious-chlorosis-virus_PerdictedHost-land-plants	Closteroviridae Tomato-infectious-chlorosis-virus	GCF_000885955.1
Virus_Endornaviridae Grapevine-endophyte-alphaendornavirus_PerdictedHost-Undefined	100		✓	Virus_Endornaviridae Grapevine-endophyte-alphaendornavirus_PerdictedHost-Undefined	Endornaviridae Grapevine-endophyte-alphaendornavirus	GCF_000902555.1
Virus_Fimoviridae High-Plains-wheat-mosaic-emaravirus_PerdictedHost-land-plants	100		✓	Virus_Fimoviridae High-Plains-wheat-mosaic-emaravirus_PerdictedHost-land-plants	Fimoviridae High-Plains-wheat-mosaic-emaravirus	GCF_002375145.1
Virus_Flaviviridae Xishuangbanna-aedes-flavivirus_PerdictedHost-invertebrates	100		✓	Virus_Flaviviridae Xishuangbanna-aedes-flavivirus_PerdictedHost-invertebrates	Flaviviridae Xishuangbanna-aedes-flavivirus	GCF_002022215.1
Virus_Geminiviridae Jacquemontia-yellow-mosaic-virus_PerdictedHost-land-plants	100		✓	Virus_Geminiviridae Jacquemontia-yellow-mosaic-virus_PerdictedHost-land-plants	Geminiviridae Jacquemontia-yellow-mosaic-virus	GCF_003029025.2
Virus_Geminiviridae Rhynchosia-golden-mosaic-virus_PerdictedHost-land-plants	100		✓	Virus_Geminiviridae Rhynchosia-golden-mosaic-virus_PerdictedHost-land-plants	Geminiviridae Rhynchosia-golden-mosaic-virus	GCF_000840505.1
Virus_Geminiviridae Tomato-leaf-curl-Cebu-virus_PerdictedHost-land-plants	100		✓	Virus_Geminiviridae Tomato-leaf-curl-Cebu-virus_PerdictedHost-land-plants	Geminiviridae Tomato-leaf-curl-Cebu-virus	GCF_000875005.1
Virus_Iflaviridae Psammotettix-alienus-iflavirus-1_PerdictedHost-invertebrates	100		✓	Virus_Iflaviridae Psammotettix-alienus-iflavirus-1_PerdictedHost-invertebrates	Iflaviridae Psammotettix-alienus-iflavirus-1	GCF_004134405.1
Virus_Leviviridae Escherichia-virus-FI_PerdictedHost-bacteria	100		✓	Virus_Leviviridae Escherichia-virus-FI_PerdictedHost-bacteria	Leviviridae Escherichia-virus-FI	GCF_001502735.1
Virus_Luteoviridae Barley-virus-G_PerdictedHost-land-plants	100		✓	Virus_Luteoviridae Barley-virus-G_PerdictedHost-land-plants	Luteoviridae Barley-virus-G	GCF_001630025.1
Virus_Luteoviridae Bird's-foot-trefoil-enamovirus-1_PerdictedHost-land-plants	100		✓	Virus_Luteoviridae Bird's-foot-trefoil-enamovirus-1_PerdictedHost-land-plants	Luteoviridae Bird's-foot-trefoil-enamovirus-1	GCF_013154955.1
Virus_Marnaviridae Marine-RNA-virus-SF-3_PerdictedHost-Undefined	100		✓	Virus_Marnaviridae Marine-RNA-virus-SF-3_PerdictedHost-Undefined	Marnaviridae Marine-RNA-virus-SF-3	GCF_004787095.1
Virus_Myoviridae Alteromonas-phage-vB_AmeM_PT11-V22_PerdictedHost-bacteria	100		✓	Virus_Myoviridae Alteromonas-phage-vB_AmeM_PT11-V22_PerdictedHost-bacteria	Myoviridae Alteromonas-phage-vB AmeM PT11-V22	GCF_010706295.1
Virus_Myoviridae Pectinobacterium-phage-PEAT2_PerdictedHost-Undefined	100		✓	Virus_Myoviridae Pectinobacterium-phage-PEAT2_PerdictedHost-Undefined	Myoviridae Pectinobacterium-phage-PEAT2	GCF_002957245.1
Virus_Myoviridae Tetrasphaera-phage-TJE1_PerdictedHost-bacteria	100		✓	Virus_Myoviridae Tetrasphaera-phage-TJE1_PerdictedHost-bacteria	Myoviridae Tetrasphaera-phage-TJE1	GCF_000902975.1
Virus_Partitiviridae Fragaria-chiloensis-cryptic-virus_PerdictedHost-Undefined	100		✓	Virus_Partitiviridae Fragaria-chiloensis-cryptic-virus_PerdictedHost-Undefined	Partitiviridae Fragaria-chiloensis-cryptic-virus	GCF_000873185.1
Virus_Partitiviridae Heterobasidion-partitivirus-13_PerdictedHost-fungi	100		✓	Virus_Partitiviridae Heterobasidion-partitivirus-13_PerdictedHost-fungi	Partitiviridae Heterobasidion-partitivirus-13	GCF_002867915.1
Virus_Peribunyaviridae Kairi-virus_PerdictedHost-invertebrates	100		✓	Virus_Peribunyaviridae Kairi-virus_PerdictedHost-invertebrates	Peribunyaviridae Kairi-virus	GCF_002831385.1
Virus_Peribunyaviridae Potosi-virus_PerdictedHost-invertebrates	100		✓	Virus_Peribunyaviridae Potosi-virus_PerdictedHost-invertebrates	Peribunyaviridae Potosi-virus	GCF_004790275.1
Virus_Peribunyaviridae Tataguine-virus_PerdictedHost-human-invertebrates	100		✓	Virus_Peribunyaviridae Tataguine-virus_PerdictedHost-human-invertebrates	Peribunyaviridae Tataguine-virus	GCF_004789815.1
Virus_Picornaviridae Equine-rhinitis-B-virus-1_PerdictedHost-vertebrates	100		✓	Virus_Picornaviridae Equine-rhinitis-B-virus-1_PerdictedHost-vertebrates	Picornaviridae Equine-rhinitis-B-virus-1	GCF_000858325.1
Virus_Picornaviridae Tortoise-rafivirus-A_PerdictedHost-vertebrates	100		✓	Virus_Picornaviridae Tortoise-rafivirus-A_PerdictedHost-vertebrates	Picornaviridae Tortoise-rafivirus-A	GCF_000920635.1
Virus_Podoviridae Delftia-phage-RG-2014_PerdictedHost-bacteria	100		✓	Virus_Podoviridae Delftia-phage-RG-2014_PerdictedHost-bacteria	Podoviridae Delftia-phage-RG-2014	GCF_002037815.1
Virus_Podoviridae Thalassomonas-phage-BA3_PerdictedHost-bacteria	100		✓	Virus_Podoviridae Thalassomonas-phage-BA3_PerdictedHost-bacteria	Podoviridae Thalassomonas-phage-BA3	GCF_000873765.1
Virus_Polyomaviridae Akodon-montensis-polyomavirus_PerdictedHost-vertebrates	100		✓	Virus_Polyomaviridae Akodon-montensis-polyomavirus_PerdictedHost-vertebrates	Polyomaviridae Akodon-montensis-polyomavirus	GCF_004133585.1
Virus_Polyomaviridae Philantomba-monticola-polyomavirus-1_PerdictedHost-vertebrates	100		✓	Virus_Polyomaviridae Philantomba-monticola-polyomavirus-1_PerdictedHost-vertebrates	Polyomaviridae Philantomba-monticola-polyomavirus-1	GCF_004132765.1
Virus_Reoviridae American-grass-carp-reovirus_PerdictedHost-vertebrates	100		✓	Virus_Reoviridae American-grass-carp-reovirus_PerdictedHost-vertebrates	Reoviridae American-grass-carp-reovirus	GCF_000879275.1
Virus_Rhabdoviridae Infectious-hematopoietic-necrosis-virus_PerdictedHost-vertebrates	100		✓	Virus_Rhabdoviridae Infectious-hematopoietic-necrosis-virus_PerdictedHost-vertebrates	Rhabdoviridae Infectious-hematopoietic-necrosis-virus	GCF_000850065.1
Virus_Rhabdoviridae Tibrogargan-virus_PerdictedHost-invertebrates-vertebrates	100		✓	Virus_Rhabdoviridae Tibrogargan-virus_PerdictedHost-invertebrates-vertebrates	Rhabdoviridae Tibrogargan-virus	GCF_000904355.1
Virus_Rhabdoviridae Vaprio-virus_PerdictedHost-vertebrates	100		✓	Virus_Rhabdoviridae Vaprio-virus_PerdictedHost-vertebrates	Rhabdoviridae Vaprio-virus	GCF_004788715.1
Virus_Secoviridae Bellflower-vein-chlorosis-virus_PerdictedHost-land-plants	100		✓	Virus_Secoviridae Bellflower-vein-chlorosis-virus_PerdictedHost-land-plants	Secoviridae Bellflower-vein-chlorosis-virus	GCF_001308735.1
Virus_Siphoviridae Achromobacter-phage-JWF_PerdictedHost-bacteria	100		✓	Virus_Siphoviridae Achromobacter-phage-JWF_PerdictedHost-bacteria	Siphoviridae Achromobacter-phage-JWF	GCF_001551405.1
Virus_Siphoviridae Geobacillus-virus-E3_PerdictedHost-Undefined	100		✓	Virus_Siphoviridae Geobacillus-virus-E3_PerdictedHost-Undefined	Siphoviridae Geobacillus-virus-E3	GCF_001550705.1
Virus_Siphoviridae Gordonia-phage-BritBrat_PerdictedHost-bacteria	100		✓	Virus_Siphoviridae Gordonia-phage-BritBrat_PerdictedHost-bacteria	Siphoviridae Gordonia-phage-BritBrat	GCF_001736555.1
Virus_Siphoviridae Methanobacterium-phage-psiM2_PerdictedHost-archaea	100		✓	Virus_Siphoviridae Methanobacterium-phage-psiM2_PerdictedHost-archaea	Siphoviridae Methanobacterium-phage-psiM2	GCF_000837485.1
Virus_Smacoviridae Sheep-faeces-associated-smacovirus-1_PerdictedHost-vertebrates	100		✓	Virus_Smacoviridae Sheep-faeces-associated-smacovirus-1_PerdictedHost-vertebrates	Smacoviridae Sheep-faeces-associated-smacovirus-1	GCF_001646275.1
Virus_Solinviviridae Solenopsis-invicta-virus-3_PerdictedHost-invertebrates	100		✓	Virus_Solinviviridae Solenopsis-invicta-virus-3_PerdictedHost-invertebrates	Solinviviridae Solenopsis-invicta-virus-3	GCF_000881215.1
Virus_Togaviridae Fort-Morgan-virus_PerdictedHost-invertebrates-vertebrates	100		✓	Virus_Togaviridae Fort-Morgan-virus_PerdictedHost-invertebrates-vertebrates	Togaviridae Fort-Morgan-virus	GCF_000885435.1
Virus_Togaviridae Pixuna-virus_PerdictedHost-vertebrates	100		✓	Virus_Togaviridae Pixuna-virus_PerdictedHost-vertebrates	Togaviridae Pixuna-virus	GCF_002829905.1
Virus_Tolecusatellitidae Papaya-leaf-curl-China-betasatellite-_PerdictedHost-land-plants	100		✓	Virus_Tolecusatellitidae Papaya-leaf-curl-China-betasatellite-_PerdictedHost-land-plants	Tolecusatellitidae Papaya-leaf-curl-China-betasatellite-	GCF_002830145.1
Virus_Tombusviridae Clematis-chlorotic-mottle-virus_PerdictedHost-land-plants	100		✓	Virus_Tombusviridae Clematis-chlorotic-mottle-virus_PerdictedHost-land-plants	Tombusviridae Clematis-chlorotic-mottle-virus	GCF_002005705.1
Virus_Totiviridae Beauveria-bassiana-victorivirus-1_PerdictedHost-fungi	100		✓	Virus_Totiviridae Beauveria-bassiana-victorivirus-1_PerdictedHost-fungi	Totiviridae Beauveria-bassiana-victorivirus-1	GCF_002988055.1
Virus_Totiviridae Botryotinia-fuckeliana-totivirus-1_PerdictedHost-Undefined	100		✓	Virus_Totiviridae Botryotinia-fuckeliana-totivirus-1_PerdictedHost-Undefined	Totiviridae Botryotinia-fuckeliana-totivirus-1	GCF_000873065.1
Virus_Totiviridae Red-clover-powdery-mildew-associated-totivirus-2_PerdictedHost-fungi	100		✓	Virus_Totiviridae Red-clover-powdery-mildew-associated-totivirus-2_PerdictedHost-fungi	Totiviridae Red-clover-powdery-mildew-associated-totivirus-2	GCF_001461165.1
Virus_Virgaviridae Pepper-mild-mottle-virus_PerdictedHost-land-plants	100		✓	Virus_Virgaviridae Pepper-mild-mottle-virus_PerdictedHost-land-plants	Virgaviridae Pepper-mild-mottle-virus	GCF_000859645.1
Virus_Virgaviridae Tobacco-mild-green-mosaic-virus_PerdictedHost-land-plants	100		✓	Virus_Virgaviridae Tobacco-mild-green-mosaic-virus_PerdictedHost-land-plants	Virgaviridae Tobacco-mild-green-mosaic-virus	GCF_000847545.1
Eukaryota-Fungi_Aaosphaeria arxii	99		✓	Eukaryota-Fungi_Aaosphaeria arxii	Aaosphaeria arxii	GCA_010015735.1
Eukaryota-Fungi_Ambrosiozyma monospora	99		✓	Eukaryota-Fungi_Ambrosiozyma monospora	Ambrosiozyma monospora	GCA_001599995.1
Eukaryota-Fungi_Arthrobotrys flagrans	99		✓	Eukaryota-Fungi_Arthrobotrys flagrans	Arthrobotrys flagrans	GCA_004000055.1
Eukaryota-Fungi_Bipolaris sorokiniana	99		✓	Eukaryota-Fungi_Bipolaris sorokiniana	Bipolaris sorokiniana	GCA_000338995.1
Eukaryota-Fungi_Choanephora cucurbitarum	99		✓	Eukaryota-Fungi_Choanephora cucurbitarum	Choanephora cucurbitarum	GCA_001683725.1
Eukaryota-Fungi_Chrysosporium queenslandicum	99		✓	Eukaryota-Fungi_Chrysosporium queenslandicum	Chrysosporium queenslandicum	GCA_001430955.1
Eukaryota-Fungi_Cladonia uncialis	99		✓	Eukaryota-Fungi_Cladonia uncialis	Cladonia uncialis	GCA_002927785.1
Eukaryota-Fungi_Didymella exigua	99		✓	Eukaryota-Fungi_Didymella exigua	Didymella exigua	GCA_010094145.1
Eukaryota-Fungi_Eutypa lata	99		✓	Eukaryota-Fungi_Eutypa lata	Eutypa lata	GCA_000349385.1
Eukaryota-Fungi_Hawksworthiomyces lignivorus	99		✓	Eukaryota-Fungi_Hawksworthiomyces lignivorus	Hawksworthiomyces lignivorus	GCA_002917075.1
Eukaryota-Fungi_Hypomyces rosellus	99		✓	Eukaryota-Fungi_Hypomyces rosellus	Hypomyces rosellus	GCA_011799845.1
Eukaryota-Fungi_Kazachstania solicola	99		✓	Eukaryota-Fungi_Kazachstania solicola	Kazachstania solicola	GCA_003708835.2
Eukaryota-Fungi_Kluyveromyces nonfermentans	99		✓	Eukaryota-Fungi_Kluyveromyces nonfermentans	Kluyveromyces nonfermentans	GCA_003670155.1
Eukaryota-Fungi_Lactarius piperatus	99		✓	Eukaryota-Fungi_Lactarius piperatus	Lactarius piperatus	GCA_003315875.1
Eukaryota-Fungi_Lichtheimia corymbifera	99		✓	Eukaryota-Fungi_Lichtheimia corymbifera	Lichtheimia corymbifera	GCA_000723665.1
Eukaryota-Fungi_Metschnikowia aberdeeniae	99		✓	Eukaryota-Fungi_Metschnikowia aberdeeniae	Metschnikowia aberdeeniae	GCA_002370615.1
Eukaryota-Fungi_Neoscytalidium dimidiatum	99		✓	Eukaryota-Fungi_Neoscytalidium dimidiatum	Neoscytalidium dimidiatum	GCA_900092665.1
Eukaryota-Fungi_Ophiostoma ips	99		✓	Eukaryota-Fungi_Ophiostoma ips	Ophiostoma ips	GCA_002917055.1
Eukaryota-Fungi_Phaffia rhodozyma	99		✓	Eukaryota-Fungi_Phaffia rhodozyma	Phaffia rhodozyma	GCA_001007165.2
Eukaryota-Fungi_Phellinus lamaoensis	99		✓	Eukaryota-Fungi_Phellinus lamaoensis	Phellinus lamaoensis	GCA_002794735.1
Eukaryota-Fungi_Pichia norvegensis	99		✓	Eukaryota-Fungi_Pichia norvegensis	Pichia norvegensis	GCA_003705465.1
Eukaryota-Fungi_Priceomyces castillae	99		✓	Eukaryota-Fungi_Priceomyces castillae	Priceomyces castillae	GCA_003706855.2
Eukaryota-Fungi_Ramularia endophylla	99		✓	Eukaryota-Fungi_Ramularia endophylla	Ramularia endophylla	GCA_002116395.1
Eukaryota-Fungi_Rhizopus delemar	99		✓	Eukaryota-Fungi_Rhizopus delemar	Rhizopus delemar	GCA_000149305.1
Eukaryota-Fungi_Spathaspora hagerdaliae	99		✓	Eukaryota-Fungi_Spathaspora hagerdaliae	Spathaspora hagerdaliae	GCA_001655755.1
Eukaryota-Fungi_Spencermartinsiella europaea	99		✓	Eukaryota-Fungi_Spencermartinsiella europaea	Spencermartinsiella europaea	GCA_003705305.2
Eukaryota-Fungi_Sphaerulina musiva	99		✓	Eukaryota-Fungi_Sphaerulina musiva	Sphaerulina musiva	GCA_000320565.2
Eukaryota-Fungi_Sporopachydermia lactativora	99		✓	Eukaryota-Fungi_Sporopachydermia lactativora	Sporopachydermia lactativora	GCA_003705295.1
Eukaryota-Fungi_Stachybotrys chlorohalonata	99		✓	Eukaryota-Fungi_Stachybotrys chlorohalonata	Stachybotrys chlorohalonata	GCA_000732775.1
Eukaryota-Fungi_Suhomyces emberorum	99		✓	Eukaryota-Fungi_Suhomyces emberorum	Suhomyces emberorum	GCA_003707835.2
Eukaryota-Fungi_Trichoderma arundinaceum	99		✓	Eukaryota-Fungi_Trichoderma arundinaceum	Trichoderma arundinaceum	GCA_003012105.1
Eukaryota-Fungi_Tricholoma matsutake	99		✓	Eukaryota-Fungi_Tricholoma matsutake	Tricholoma matsutake	GCA_002939025.2
Eukaryota-Fungi_Yarrowia deformans	99		✓	Eukaryota-Fungi_Yarrowia deformans	Yarrowia deformans	GCA_900519085.1
Prokaryote_Acetanaerobacterium elongatum	99		✓	Prokaryote_Acetanaerobacterium elongatum	Acetanaerobacterium elongatum	GCF_900103835.1
Prokaryote_Acetobacter okinawensis	99		✓	Prokaryote_Acetobacter okinawensis	Acetobacter okinawensis	GCF_000613865.1
Prokaryote_Achromobacter pulmonis	99		✓	Prokaryote_Achromobacter pulmonis	Achromobacter pulmonis	GCF_902859765.1
Prokaryote_Acrocarpospora pleiomorpha	99		✓	Prokaryote_Acrocarpospora pleiomorpha	Acrocarpospora pleiomorpha	GCF_009687885.1
Prokaryote_Actinopolymorpha rutila	99		✓	Prokaryote_Actinopolymorpha rutila	Actinopolymorpha rutila	GCF_013407855.1
Prokaryote_Agromyces allii	99		✓	Prokaryote_Agromyces allii	Agromyces allii	GCF_009749385.1
Prokaryote_Alienimonas californiensis	99		✓	Prokaryote_Alienimonas californiensis	Alienimonas californiensis	GCF_007743815.1
Prokaryote_Aliivibrio finisterrensis	99		✓	Prokaryote_Aliivibrio finisterrensis	Aliivibrio finisterrensis	GCF_008933155.1
Prokaryote_Alteromonas flava	99		✓	Prokaryote_Alteromonas flava	Alteromonas flava	GCF_002807685.1
Prokaryote_Amantichitinum ursilacus	99		✓	Prokaryote_Amantichitinum ursilacus	Amantichitinum ursilacus	GCF_001294205.1
Prokaryote_Amphibacillus xylanus	99		✓	Prokaryote_Amphibacillus xylanus	Amphibacillus xylanus	GCF_000307165.1
Prokaryote_Anaerobacterium chartisolvens	99		✓	Prokaryote_Anaerobacterium chartisolvens	Anaerobacterium chartisolvens	GCF_003337415.1
Prokaryote_Anaerocolumna jejuensis	99		✓	Prokaryote_Anaerocolumna jejuensis	Anaerocolumna jejuensis	GCF_900142215.1
Prokaryote_Anaerovorax odorimutans	99		✓	Prokaryote_Anaerovorax odorimutans	Anaerovorax odorimutans	GCF_000426305.1
Prokaryote_Aquimarina brevivitae	99		✓	Prokaryote_Aquimarina brevivitae	Aquimarina brevivitae	GCF_004216895.1
Prokaryote_Archaeoglobus fulgidus	99		✓	Prokaryote_Archaeoglobus fulgidus	Archaeoglobus fulgidus	GCF_000008665.1
Prokaryote_Arsenophonus nasoniae	99		✓	Prokaryote_Arsenophonus nasoniae	Arsenophonus nasoniae	GCF_000429565.1
Prokaryote_Aureicoccus marinus	99		✓	Prokaryote_Aureicoccus marinus	Aureicoccus marinus	GCF_002954325.1
Prokaryote_Azoarcus olearius	99		✓	Prokaryote_Azoarcus olearius	Azoarcus olearius	GCF_001682385.1
Prokaryote_Azohydromonas lata	99		✓	Prokaryote_Azohydromonas lata	Azohydromonas lata	GCF_001571085.1
Prokaryote_Azospirillum thermophilum	99		✓	Prokaryote_Azospirillum thermophilum	Azospirillum thermophilum	GCF_003130795.1
Prokaryote_Bizionia echini	99		✓	Prokaryote_Bizionia echini	Bizionia echini	GCF_900115185.1
Prokaryote_Blastococcus colisei	99		✓	Prokaryote_Blastococcus colisei	Blastococcus colisei	GCF_006717095.1
Prokaryote_Bordetella hinzii	99		✓	Prokaryote_Bordetella hinzii	Bordetella hinzii	GCF_900637615.1
Prokaryote_Calderihabitans maritimus	99		✓	Prokaryote_Calderihabitans maritimus	Calderihabitans maritimus	GCF_002207765.1
Prokaryote_Caldisalinibacter kiritimatiensis	99		✓	Prokaryote_Caldisalinibacter kiritimatiensis	Caldisalinibacter kiritimatiensis	GCF_000387765.1
Prokaryote_Carboxydothermus ferrireducens	99		✓	Prokaryote_Carboxydothermus ferrireducens	Carboxydothermus ferrireducens	GCF_013409775.1
Prokaryote_Catellatospora methionotrophica	99		✓	Prokaryote_Catellatospora methionotrophica	Catellatospora methionotrophica	GCF_011297335.1
Prokaryote_Cellulomonas gilvus	99		✓	Prokaryote_Cellulomonas gilvus	Cellulomonas gilvus	GCF_000218545.1
Prokaryote_Chlorobaculum thiosulfatiphilum	99		✓	Prokaryote_Chlorobaculum thiosulfatiphilum	Chlorobaculum thiosulfatiphilum	GCF_006265165.1
Prokaryote_Chryseobacterium culicis	99		✓	Prokaryote_Chryseobacterium culicis	Chryseobacterium culicis	GCF_900108365.1
Prokaryote_Clostridiisalibacter paucivorans	99		✓	Prokaryote_Clostridiisalibacter paucivorans	Clostridiisalibacter paucivorans	GCF_000620125.1
Prokaryote_Clostridium fallax	99		✓	Prokaryote_Clostridium fallax	Clostridium fallax	GCF_900461065.1
Prokaryote_Corynebacterium mastitidis	99		✓	Prokaryote_Corynebacterium mastitidis	Corynebacterium mastitidis	GCF_000375365.1
Prokaryote_Croceivirga radicis	99		✓	Prokaryote_Croceivirga radicis	Croceivirga radicis	GCF_002072105.2
Prokaryote_Crocosphaera watsonii	99		✓	Prokaryote_Crocosphaera watsonii	Crocosphaera watsonii	GCF_000167195.1
Prokaryote_Dactylosporangium aurantiacum	99		✓	Prokaryote_Dactylosporangium aurantiacum	Dactylosporangium aurantiacum	GCF_000716715.1
Prokaryote_Dechlorosoma suillum	99		✓	Prokaryote_Dechlorosoma suillum	Dechlorosoma suillum	GCF_000236665.1
Prokaryote_Demequina subtropica	99		✓	Prokaryote_Demequina subtropica	Demequina subtropica	GCF_000971235.1
Prokaryote_Desulfomicrobium baculatum	99		✓	Prokaryote_Desulfomicrobium baculatum	Desulfomicrobium baculatum	GCF_000023225.1
Prokaryote_Dichotomicrobium thermohalophilum	99		✓	Prokaryote_Dichotomicrobium thermohalophilum	Dichotomicrobium thermohalophilum	GCF_003550175.1
Prokaryote_Dickeya paradisiaca	99		✓	Prokaryote_Dickeya paradisiaca	Dickeya paradisiaca	GCF_000400505.1
Prokaryote_Endobacter medicaginis	99		✓	Prokaryote_Endobacter medicaginis	Endobacter medicaginis	GCF_014192375.1
Prokaryote_Endozoicomonas atrinae	99		✓	Prokaryote_Endozoicomonas atrinae	Endozoicomonas atrinae	GCF_001647025.1
Prokaryote_Ensifer alkalisoli	99		✓	Prokaryote_Ensifer alkalisoli	Ensifer alkalisoli	GCF_008932245.1
Prokaryote_Enterocloster asparagiformis	99		✓	Prokaryote_Enterocloster asparagiformis	Enterocloster asparagiformis	GCF_000158075.1
Prokaryote_Eubacterium coprostanoligenes	99		✓	Prokaryote_Eubacterium coprostanoligenes	Eubacterium coprostanoligenes	GCF_900167205.1
Prokaryote_Frateuria aurantia	99		✓	Prokaryote_Frateuria aurantia	Frateuria aurantia	GCF_000242255.2
Prokaryote_Geobacter lovleyi	99		✓	Prokaryote_Geobacter lovleyi	Geobacter lovleyi	GCF_000020385.1
Prokaryote_Geofilum rhodophaeum	99		✓	Prokaryote_Geofilum rhodophaeum	Geofilum rhodophaeum	GCF_002210225.1
Prokaryote_Geomonas oryzae	99		✓	Prokaryote_Geomonas oryzae	Geomonas oryzae	GCF_004117875.1
Prokaryote_Gillisia mitskevichiae	99		✓	Prokaryote_Gillisia mitskevichiae	Gillisia mitskevichiae	GCF_003634585.1
Prokaryote_Gulosibacter faecalis	99		✓	Prokaryote_Gulosibacter faecalis	Gulosibacter faecalis	GCF_000381765.1
Prokaryote_Haemophilus parahaemolyticus	99		✓	Prokaryote_Haemophilus parahaemolyticus	Haemophilus parahaemolyticus	GCF_900450675.1
Prokaryote_Halanaerobium congolense	99		✓	Prokaryote_Halanaerobium congolense	Halanaerobium congolense	GCF_004366375.1
Prokaryote_Halobacillus trueperi	99		✓	Prokaryote_Halobacillus trueperi	Halobacillus trueperi	GCF_003382325.1
Prokaryote_Haloferax mucosum	99		✓	Prokaryote_Haloferax mucosum	Haloferax mucosum	GCF_000337815.1
Prokaryote_Halolactibacillus halophilus	99		✓	Prokaryote_Halolactibacillus halophilus	Halolactibacillus halophilus	GCF_900115605.1
Prokaryote_Halonotius pteroides	99		✓	Prokaryote_Halonotius pteroides	Halonotius pteroides	GCF_003605635.1
Prokaryote_Haloprofundus halophilus	99		✓	Prokaryote_Haloprofundus halophilus	Haloprofundus halophilus	GCF_003439925.1
Prokaryote_Halotalea alkalilenta	99		✓	Prokaryote_Halotalea alkalilenta	Halotalea alkalilenta	GCF_000621205.1
Prokaryote_Heliobacterium undosum	99		✓	Prokaryote_Heliobacterium undosum	Heliobacterium undosum	GCF_009877425.1
Prokaryote_Herbaspirillum lusitanum	99		✓	Prokaryote_Herbaspirillum lusitanum	Herbaspirillum lusitanum	GCF_000256565.1
Prokaryote_Herpetosiphon llansteffanensis	99		✓	Prokaryote_Herpetosiphon llansteffanensis	Herpetosiphon llansteffanensis	GCF_003205875.1
Prokaryote_Hirschia baltica	99		✓	Prokaryote_Hirschia baltica	Hirschia baltica	GCF_000023785.1
Prokaryote_Intrasporangium chromatireducens	99		✓	Prokaryote_Intrasporangium chromatireducens	Intrasporangium chromatireducens	GCF_000576575.1
Prokaryote_Kineosphaera limosa	99		✓	Prokaryote_Kineosphaera limosa	Kineosphaera limosa	GCF_000298215.1
Prokaryote_Kutzneria buriramensis	99		✓	Prokaryote_Kutzneria buriramensis	Kutzneria buriramensis	GCF_003387475.1
Prokaryote_Lautropia mirabilis	99		✓	Prokaryote_Lautropia mirabilis	Lautropia mirabilis	GCF_000186425.1
Prokaryote_Lentzea flaviverrucosa	99		✓	Prokaryote_Lentzea flaviverrucosa	Lentzea flaviverrucosa	GCF_003350445.1
Prokaryote_Leptospira barantonii	99		✓	Prokaryote_Leptospira barantonii	Leptospira barantonii	GCF_002811925.1
Prokaryote_Leuconostoc mesenteroides	99		✓	Prokaryote_Leuconostoc mesenteroides	Leuconostoc mesenteroides	GCF_007990145.1
Prokaryote_Limnohabitans parvus	99		✓	Prokaryote_Limnohabitans parvus	Limnohabitans parvus	GCF_003063455.1
Prokaryote_Listeria welshimeri	99		✓	Prokaryote_Listeria welshimeri	Listeria welshimeri	GCF_000060285.1
Prokaryote_Lutispora thermophila	99		✓	Prokaryote_Lutispora thermophila	Lutispora thermophila	GCF_900142105.1
Prokaryote_Magnetococcus marinus	99		✓	Prokaryote_Magnetococcus marinus	Magnetococcus marinus	GCF_000014865.1
Prokaryote_Marinicauda algicola	99		✓	Prokaryote_Marinicauda algicola	Marinicauda algicola	GCF_004793685.1
Prokaryote_Marinifilum fragile	99		✓	Prokaryote_Marinifilum fragile	Marinifilum fragile	GCF_001310955.1
Prokaryote_Marinitenerispora sediminis	99		✓	Prokaryote_Marinitenerispora sediminis	Marinitenerispora sediminis	GCF_003336425.1
Prokaryote_Martelella endophytica	99		✓	Prokaryote_Martelella endophytica	Martelella endophytica	GCF_000960975.1
Prokaryote_Massilia armeniaca	99		✓	Prokaryote_Massilia armeniaca	Massilia armeniaca	GCF_003028855.1
Prokaryote_Meiothermus rufus	99		✓	Prokaryote_Meiothermus rufus	Meiothermus rufus	GCF_000423425.1
Prokaryote_Methylacidimicrobium cyclopophantes	99		✓	Prokaryote_Methylacidimicrobium cyclopophantes	Methylacidimicrobium cyclopophantes	GCF_902143385.2
Prokaryote_Microbulbifer variabilis	99		✓	Prokaryote_Microbulbifer variabilis	Microbulbifer variabilis	GCF_000380565.1
Prokaryote_Micrococcus cohnii	99		✓	Prokaryote_Micrococcus cohnii	Micrococcus cohnii	GCF_014205175.1
Prokaryote_Micromonospora coxensis	99		✓	Prokaryote_Micromonospora coxensis	Micromonospora coxensis	GCF_900090295.1
Prokaryote_Microtetraspora fusca	99		✓	Prokaryote_Microtetraspora fusca	Microtetraspora fusca	GCF_001570365.1
Prokaryote_Mobilicoccus massiliensis	99		✓	Prokaryote_Mobilicoccus massiliensis	Mobilicoccus massiliensis	GCF_000826525.2
Prokaryote_Mycobacterium paraense	99		✓	Prokaryote_Mycobacterium paraense	Mycobacterium paraense	GCF_002101815.1
Prokaryote_Nannocystis exedens	99		✓	Prokaryote_Nannocystis exedens	Nannocystis exedens	GCF_002343915.1
Prokaryote_Neobacillus fumarioli	99		✓	Prokaryote_Neobacillus fumarioli	Neobacillus fumarioli	GCF_001591485.1
Prokaryote_Ochrovirga pacifica	99		✓	Prokaryote_Ochrovirga pacifica	Ochrovirga pacifica	GCF_000220525.1
Prokaryote_Oleiphilus messinensis	99		✓	Prokaryote_Oleiphilus messinensis	Oleiphilus messinensis	GCF_002162375.1
Prokaryote_Oxobacter pfennigii	99		✓	Prokaryote_Oxobacter pfennigii	Oxobacter pfennigii	GCF_001317355.1
Prokaryote_Paeniclostridium sordellii	99		✓	Prokaryote_Paeniclostridium sordellii	Paeniclostridium sordellii	GCF_001372415.1
Prokaryote_Palaeococcus pacificus	99		✓	Prokaryote_Palaeococcus pacificus	Palaeococcus pacificus	GCF_000725425.1
Prokaryote_Panacibacter ginsenosidivorans	99		✓	Prokaryote_Panacibacter ginsenosidivorans	Panacibacter ginsenosidivorans	GCF_007971225.1
Prokaryote_Pantoea septica	99		✓	Prokaryote_Pantoea septica	Pantoea septica	GCF_000738765.1
Prokaryote_Paucibacter aquatile	99		✓	Prokaryote_Paucibacter aquatile	Paucibacter aquatile	GCF_002885975.1
Prokaryote_Pectinatus brassicae	99		✓	Prokaryote_Pectinatus brassicae	Pectinatus brassicae	GCF_014201835.1
Prokaryote_Pelagivirga sediminicola	99		✓	Prokaryote_Pelagivirga sediminicola	Pelagivirga sediminicola	GCF_003072125.1
Prokaryote_Peptococcus niger	99		✓	Prokaryote_Peptococcus niger	Peptococcus niger	GCF_900101835.1
Prokaryote_Peptoniphilus urinimassiliensis	99		✓	Prokaryote_Peptoniphilus urinimassiliensis	Peptoniphilus urinimassiliensis	GCF_900155585.1
Prokaryote_Peptostreptococcus anaerobius	99		✓	Prokaryote_Peptostreptococcus anaerobius	Peptostreptococcus anaerobius	GCF_000318115.1
Prokaryote_Phocaeicola coprophilus	99		✓	Prokaryote_Phocaeicola coprophilus	Phocaeicola coprophilus	GCF_001315785.1
Prokaryote_Photobacterium aquae	99		✓	Prokaryote_Photobacterium aquae	Photobacterium aquae	GCF_001029445.1
Prokaryote_Piscirickettsia salmonis	99		✓	Prokaryote_Piscirickettsia salmonis	Piscirickettsia salmonis	GCF_009709495.1
Prokaryote_Planococcus versutus	99		✓	Prokaryote_Planococcus versutus	Planococcus versutus	GCF_001186155.3
Prokaryote_Pokkaliibacter plantistimulans	99		✓	Prokaryote_Pokkaliibacter plantistimulans	Pokkaliibacter plantistimulans	GCF_003194385.1
Prokaryote_Porphyromonas endodontalis	99		✓	Prokaryote_Porphyromonas endodontalis	Porphyromonas endodontalis	GCF_900454815.1
Prokaryote_Pseudochrobactrum saccharolyticum	99		✓	Prokaryote_Pseudochrobactrum saccharolyticum	Pseudochrobactrum saccharolyticum	GCF_000409565.1
Prokaryote_Pseudoduganella eburnea	99		✓	Prokaryote_Pseudoduganella eburnea	Pseudoduganella eburnea	GCF_009720745.1
Prokaryote_Pyrococcus abyssi	99		✓	Prokaryote_Pyrococcus abyssi	Pyrococcus abyssi	GCF_000195935.2
Prokaryote_Ramlibacter henchirensis	99		✓	Prokaryote_Ramlibacter henchirensis	Ramlibacter henchirensis	GCF_004682015.1
Prokaryote_Reichenbachiella agariperforans	99		✓	Prokaryote_Reichenbachiella agariperforans	Reichenbachiella agariperforans	GCF_003590315.1
Prokaryote_Rhodococcus corynebacterioides	99		✓	Prokaryote_Rhodococcus corynebacterioides	Rhodococcus corynebacterioides	GCF_001894765.1
Prokaryote_Rhodoplanes elegans	99		✓	Prokaryote_Rhodoplanes elegans	Rhodoplanes elegans	GCF_003258805.1
Prokaryote_Roseivirga ehrenbergii	99		✓	Prokaryote_Roseivirga ehrenbergii	Roseivirga ehrenbergii	GCF_004340805.1
Prokaryote_Roseomonas aerilata	99		✓	Prokaryote_Roseomonas aerilata	Roseomonas aerilata	GCF_000711725.1
Prokaryote_Rubrimonas cliftonensis	99		✓	Prokaryote_Rubrimonas cliftonensis	Rubrimonas cliftonensis	GCF_900107585.1
Prokaryote_Rudanella lutea	99		✓	Prokaryote_Rudanella lutea	Rudanella lutea	GCF_000383955.1
Prokaryote_Saccharothrix syringae	99		✓	Prokaryote_Saccharothrix syringae	Saccharothrix syringae	GCF_009498035.1
Prokaryote_Salicibibacter kimchii	99		✓	Prokaryote_Salicibibacter kimchii	Salicibibacter kimchii	GCF_003336365.1
Prokaryote_Sediminibacterium salmoneum	99		✓	Prokaryote_Sediminibacterium salmoneum	Sediminibacterium salmoneum	GCF_000511175.1
Prokaryote_Sharpea azabuensis	99		✓	Prokaryote_Sharpea azabuensis	Sharpea azabuensis	GCF_902757065.1
Prokaryote_Shewanella japonica	99		✓	Prokaryote_Shewanella japonica	Shewanella japonica	GCF_001675935.1
Prokaryote_Sphaerochaeta globosa	99		✓	Prokaryote_Sphaerochaeta globosa	Sphaerochaeta globosa	GCF_000190435.1
Prokaryote_Spiroplasma apis	99		✓	Prokaryote_Spiroplasma apis	Spiroplasma apis	GCF_000500935.1
Prokaryote_Spirulina major	99		✓	Prokaryote_Spirulina major	Spirulina major	GCF_001890765.1
Prokaryote_Stomatobaculum longum	99		✓	Prokaryote_Stomatobaculum longum	Stomatobaculum longum	GCF_000242235.1
Prokaryote_Streptobacillus hongkongensis	99		✓	Prokaryote_Streptobacillus hongkongensis	Streptobacillus hongkongensis	GCF_001559795.1
Prokaryote_Subtercola boreus	99		✓	Prokaryote_Subtercola boreus	Subtercola boreus	GCF_003399685.1
Prokaryote_Sulfurimonas autotrophica	99		✓	Prokaryote_Sulfurimonas autotrophica	Sulfurimonas autotrophica	GCF_000147355.1
Prokaryote_Syntrophus gentianae	99		✓	Prokaryote_Syntrophus gentianae	Syntrophus gentianae	GCF_900109885.1
Prokaryote_Thermoclostridium caenicola	99		✓	Prokaryote_Thermoclostridium caenicola	Thermoclostridium caenicola	GCF_900142095.1
Prokaryote_Thermococcus barophilus	99		✓	Prokaryote_Thermococcus barophilus	Thermococcus barophilus	GCF_001433455.1
Prokaryote_Thermocrinis ruber	99		✓	Prokaryote_Thermocrinis ruber	Thermocrinis ruber	GCF_000512735.1
Prokaryote_Thermorudis peleae	99		✓	Prokaryote_Thermorudis peleae	Thermorudis peleae	GCF_000744775.1
Prokaryote_Thermosinus carboxydivorans	99		✓	Prokaryote_Thermosinus carboxydivorans	Thermosinus carboxydivorans	GCF_000169155.1
Prokaryote_Ureaplasma canigenitalium	99		✓	Prokaryote_Ureaplasma canigenitalium	Ureaplasma canigenitalium	GCF_000712165.1
Prokaryote_Vallitalea okinawensis	99		✓	Prokaryote_Vallitalea okinawensis	Vallitalea okinawensis	GCF_002964605.1
Prokaryote_Vulcanisaeta thermophila	99		✓	Prokaryote_Vulcanisaeta thermophila	Vulcanisaeta thermophila	GCF_001748385.1
Prokaryote_Wohlfahrtiimonas populi	99		✓	Prokaryote_Wohlfahrtiimonas populi	Wohlfahrtiimonas populi	GCF_002006795.1
Prokaryote_Yoonia tamlensis	99		✓	Prokaryote_Yoonia tamlensis	Yoonia tamlensis	GCF_900115105.1
Virus_Bromoviridae Humulus-japonicus-latent-virus_PerdictedHost-Undefined	99		✓	Virus_Bromoviridae Humulus-japonicus-latent-virus_PerdictedHost-Undefined	Bromoviridae Humulus-japonicus-latent-virus	GCF_000856225.1
Virus_Circoviridae Circoviridae-11-LDMD-2013_PerdictedHost-Undefined	99		✓	Virus_Circoviridae Circoviridae-11-LDMD-2013_PerdictedHost-Undefined	Circoviridae Circoviridae-11-LDMD-2013	GCF_000927795.1
Virus_Circoviridae Circoviridae-7-LDMD-2013_PerdictedHost-Undefined	99		✓	Virus_Circoviridae Circoviridae-7-LDMD-2013_PerdictedHost-Undefined	Circoviridae Circoviridae-7-LDMD-2013	GCF_000927815.1
Virus_Coronaviridae Canada-goose-coronavirus_PerdictedHost-vertebrates	99		✓	Virus_Coronaviridae Canada-goose-coronavirus_PerdictedHost-vertebrates	Coronaviridae Canada-goose-coronavirus	GCF_012271745.1
Virus_Flaviviridae Aydin-like-pestivirus_PerdictedHost-vertebrates	99		✓	Virus_Flaviviridae Aydin-like-pestivirus_PerdictedHost-vertebrates	Flaviviridae Aydin-like-pestivirus	GCF_000899315.1
Virus_Lipothrixviridae Acidianus-filamentous-virus-7_PerdictedHost-archaea	99		✓	Virus_Lipothrixviridae Acidianus-filamentous-virus-7_PerdictedHost-archaea	Lipothrixviridae Acidianus-filamentous-virus-7	GCF_000872245.1
Virus_Mitoviridae Sclerotinia-sclerotiorum-mitovirus-1-HC025_PerdictedHost-fungi	99		✓	Virus_Mitoviridae Sclerotinia-sclerotiorum-mitovirus-1-HC025_PerdictedHost-fungi	Mitoviridae Sclerotinia-sclerotiorum-mitovirus-1-HC025	GCF_000943685.1
Virus_Phycodnaviridae Paramecium-bursaria-Chlorella-virus-1_PerdictedHost-eukaryotic-algae	99		✓	Virus_Phycodnaviridae Paramecium-bursaria-Chlorella-virus-1_PerdictedHost-eukaryotic-algae	Phycodnaviridae Paramecium-bursaria-Chlorella-virus-1	GCF_000847045.1
Virus_Secoviridae Aeonium-ringspot-virus_PerdictedHost-land-plants	99		✓	Virus_Secoviridae Aeonium-ringspot-virus_PerdictedHost-land-plants	Secoviridae Aeonium-ringspot-virus	GCF_002867145.1
Virus_Siphoviridae Croceibacter-phage-P2559S_PerdictedHost-bacteria	99		✓	Virus_Siphoviridae Croceibacter-phage-P2559S_PerdictedHost-bacteria	Siphoviridae Croceibacter-phage-P2559S	GCF_000897435.1
Virus_Siphoviridae Idiomarinaceae-phage-1N2-2_PerdictedHost-bacteria	99		✓	Virus_Siphoviridae Idiomarinaceae-phage-1N2-2_PerdictedHost-bacteria	Siphoviridae Idiomarinaceae-phage-1N2-2	GCF_000927495.1
Virus_Siphoviridae Microbacterium-phage-Pikmin_PerdictedHost-bacteria	99		✓	Virus_Siphoviridae Microbacterium-phage-Pikmin_PerdictedHost-bacteria	Siphoviridae Microbacterium-phage-Pikmin	GCF_002997715.1
Virus_Siphoviridae Mycobacterium-virus-Anaya_PerdictedHost-bacteria	99		✓	Virus_Siphoviridae Mycobacterium-virus-Anaya_PerdictedHost-bacteria	Siphoviridae Mycobacterium-virus-Anaya	GCF_002632985.1
Virus_Totiviridae Coniothyrium-minitans-RNA-virus_PerdictedHost-Undefined	99		✓	Virus_Totiviridae Coniothyrium-minitans-RNA-virus_PerdictedHost-Undefined	Totiviridae Coniothyrium-minitans-RNA-virus	GCF_000866765.1
Eukaryota-Fungi_Acaromyces ingoldii	98		✓	Eukaryota-Fungi_Acaromyces ingoldii	Acaromyces ingoldii	GCA_003144295.1
Eukaryota-Fungi_Amphirosellinia nigrospora	98		✓	Eukaryota-Fungi_Amphirosellinia nigrospora	Amphirosellinia nigrospora	GCA_004123355.1
Eukaryota-Fungi_Anncaliia algerae	98		✓	Eukaryota-Fungi_Anncaliia algerae	Anncaliia algerae	GCA_000385875.2
Eukaryota-Fungi_Botryotinia calthae	98		✓	Eukaryota-Fungi_Botryotinia calthae	Botryotinia calthae	GCA_004379285.1
Eukaryota-Fungi_Botrytis elliptica	98		✓	Eukaryota-Fungi_Botrytis elliptica	Botrytis elliptica	GCA_004786205.1
Eukaryota-Fungi_Chlorencoelia torta	98		✓	Eukaryota-Fungi_Chlorencoelia torta	Chlorencoelia torta	GCA_003988815.1
Eukaryota-Fungi_Corynespora cassiicola	98		✓	Eukaryota-Fungi_Corynespora cassiicola	Corynespora cassiicola	GCA_003016335.1
Eukaryota-Fungi_Cucurbitaria berberidis	98		✓	Eukaryota-Fungi_Cucurbitaria berberidis	Cucurbitaria berberidis	GCA_010015615.1
Eukaryota-Fungi_Dipodascus albidus	98		✓	Eukaryota-Fungi_Dipodascus albidus	Dipodascus albidus	GCA_003707475.1
Eukaryota-Fungi_Gliomastix tumulicola	98		✓	Eukaryota-Fungi_Gliomastix tumulicola	Gliomastix tumulicola	GCA_001599755.1
Eukaryota-Fungi_Lodderomyces elongisporus	98		✓	Eukaryota-Fungi_Lodderomyces elongisporus	Lodderomyces elongisporus	GCA_000149685.1
Eukaryota-Fungi_Saturnispora saitoi	98		✓	Eukaryota-Fungi_Saturnispora saitoi	Saturnispora saitoi	GCA_003707305.1
Eukaryota-Fungi_Smittium culicis	98		✓	Eukaryota-Fungi_Smittium culicis	Smittium culicis	GCA_001970855.1
Eukaryota-Fungi_Ustilaginoidea virens	98		✓	Eukaryota-Fungi_Ustilaginoidea virens	Ustilaginoidea virens	GCA_000687475.1
Prokaryote_Aggregatibacter segnis	98		✓	Prokaryote_Aggregatibacter segnis	Aggregatibacter segnis	GCF_000185305.1
Prokaryote_Allofrancisella guangzhouensis	98		✓	Prokaryote_Allofrancisella guangzhouensis	Allofrancisella guangzhouensis	GCF_000815225.1
Prokaryote_Angulomicrobium tetraedrale	98		✓	Prokaryote_Angulomicrobium tetraedrale	Angulomicrobium tetraedrale	GCF_014195655.1
Prokaryote_Anoxybacillus amylolyticus	98		✓	Prokaryote_Anoxybacillus amylolyticus	Anoxybacillus amylolyticus	GCF_001634285.1
Prokaryote_Arcobacter lanthieri	98		✓	Prokaryote_Arcobacter lanthieri	Arcobacter lanthieri	GCF_000585115.1
Prokaryote_Buttiauxella izardii	98		✓	Prokaryote_Buttiauxella izardii	Buttiauxella izardii	GCF_003601925.1
Prokaryote_Capnocytophaga felis	98		✓	Prokaryote_Capnocytophaga felis	Capnocytophaga felis	GCF_009684755.1
Prokaryote_Centipeda periodontii	98		✓	Prokaryote_Centipeda periodontii	Centipeda periodontii	GCF_000213975.1
Prokaryote_Congregibacter litoralis	98		✓	Prokaryote_Congregibacter litoralis	Congregibacter litoralis	GCF_000153125.2
Prokaryote_Coprobacter fastidiosus	98		✓	Prokaryote_Coprobacter fastidiosus	Coprobacter fastidiosus	GCF_000473955.1
Prokaryote_Corallococcus aberystwythensis	98		✓	Prokaryote_Corallococcus aberystwythensis	Corallococcus aberystwythensis	GCF_003612165.1
Prokaryote_Defluviimonas alba	98		✓	Prokaryote_Defluviimonas alba	Defluviimonas alba	GCF_001620265.1
Prokaryote_Elusimicrobium minutum	98		✓	Prokaryote_Elusimicrobium minutum	Elusimicrobium minutum	GCF_000020145.1
Prokaryote_Exiguobacterium undae	98		✓	Prokaryote_Exiguobacterium undae	Exiguobacterium undae	GCF_000620805.1
Prokaryote_Faecalimonas umbilicata	98		✓	Prokaryote_Faecalimonas umbilicata	Faecalimonas umbilicata	GCF_003402615.1
Prokaryote_Fervidobacterium gondwanense	98		✓	Prokaryote_Fervidobacterium gondwanense	Fervidobacterium gondwanense	GCF_900143265.1
Prokaryote_Fonticella tunisiensis	98		✓	Prokaryote_Fonticella tunisiensis	Fonticella tunisiensis	GCF_004364155.1
Prokaryote_Gracilibacillus saliphilus	98		✓	Prokaryote_Gracilibacillus saliphilus	Gracilibacillus saliphilus	GCF_010994085.1
Prokaryote_Jeotgalibaca porci	98		✓	Prokaryote_Jeotgalibaca porci	Jeotgalibaca porci	GCF_011299095.1
Prokaryote_Jeotgalicoccus halotolerans	98		✓	Prokaryote_Jeotgalicoccus halotolerans	Jeotgalicoccus halotolerans	GCF_003387165.1
Prokaryote_Jiangella alba	98		✓	Prokaryote_Jiangella alba	Jiangella alba	GCF_900106035.1
Prokaryote_Lachnoanaerobaculum saburreum	98		✓	Prokaryote_Lachnoanaerobaculum saburreum	Lachnoanaerobaculum saburreum	GCF_000185385.1
Prokaryote_Massilimaliae timonensis	98		✓	Prokaryote_Massilimaliae timonensis	Massilimaliae timonensis	GCF_900186585.1
Prokaryote_Methanocaldococcus bathoardescens	98		✓	Prokaryote_Methanocaldococcus bathoardescens	Methanocaldococcus bathoardescens	GCF_000739065.1
Prokaryote_Mogibacterium pumilum	98		✓	Prokaryote_Mogibacterium pumilum	Mogibacterium pumilum	GCF_002243385.1
Prokaryote_Natronorubrum sediminis	98		✓	Prokaryote_Natronorubrum sediminis	Natronorubrum sediminis	GCF_900108095.1
Prokaryote_Nocardia carnea	98		✓	Prokaryote_Nocardia carnea	Nocardia carnea	GCF_000308515.1
Prokaryote_Nonomuraea zeae	98		✓	Prokaryote_Nonomuraea zeae	Nonomuraea zeae	GCF_005889725.1
Prokaryote_Ochrobactrum rhizosphaerae	98		✓	Prokaryote_Ochrobactrum rhizosphaerae	Ochrobactrum rhizosphaerae	GCF_002252475.1
Prokaryote_Ornithinibacter aureus	98		✓	Prokaryote_Ornithinibacter aureus	Ornithinibacter aureus	GCF_009858245.1
Prokaryote_Ottowia thiooxydans	98		✓	Prokaryote_Ottowia thiooxydans	Ottowia thiooxydans	GCF_000422885.1
Prokaryote_Paenibacillus etheri	98		✓	Prokaryote_Paenibacillus etheri	Paenibacillus etheri	GCF_001012825.1
Prokaryote_Parageobacillus thermoglucosidasius	98		✓	Prokaryote_Parageobacillus thermoglucosidasius	Parageobacillus thermoglucosidasius	GCF_003865195.2
Prokaryote_Paraglaciecola polaris	98		✓	Prokaryote_Paraglaciecola polaris	Paraglaciecola polaris	GCF_000315055.1
Prokaryote_Pararhodospirillum oryzae	98		✓	Prokaryote_Pararhodospirillum oryzae	Pararhodospirillum oryzae	GCF_007992075.1
Prokaryote_Phaeobacter inhibens	98		✓	Prokaryote_Phaeobacter inhibens	Phaeobacter inhibens	GCF_001559785.1
Prokaryote_Phreatobacter stygius	98		✓	Prokaryote_Phreatobacter stygius	Phreatobacter stygius	GCF_005144885.1
Prokaryote_Plesiocystis pacifica	98		✓	Prokaryote_Plesiocystis pacifica	Plesiocystis pacifica	GCF_000170895.1
Prokaryote_Porphyrobacter donghaensis	98		✓	Prokaryote_Porphyrobacter donghaensis	Porphyrobacter donghaensis	GCF_002155425.1
Prokaryote_Propionispora vibrioides	98		✓	Prokaryote_Propionispora vibrioides	Propionispora vibrioides	GCF_900110485.1
Prokaryote_Pseudorivibacter rhizosphaerae	98		✓	Prokaryote_Pseudorivibacter rhizosphaerae	Pseudorivibacter rhizosphaerae	GCF_006386545.1
Prokaryote_Sphingorhabdus contaminans	98		✓	Prokaryote_Sphingorhabdus contaminans	Sphingorhabdus contaminans	GCF_007280415.1
Prokaryote_Tenacibaculum jejuense	98		✓	Prokaryote_Tenacibaculum jejuense	Tenacibaculum jejuense	GCF_900198195.1
Prokaryote_Thermodesulfobacterium geofontis	98		✓	Prokaryote_Thermodesulfobacterium geofontis	Thermodesulfobacterium geofontis	GCF_000215975.1
Prokaryote_Veillonella seminalis	98		✓	Prokaryote_Veillonella seminalis	Veillonella seminalis	GCF_003992065.1
Prokaryote_Vulcaniibacterium gelatinicum	98		✓	Prokaryote_Vulcaniibacterium gelatinicum	Vulcaniibacterium gelatinicum	GCF_008033445.1
Prokaryote_Xenorhabdus ishibashii	98		✓	Prokaryote_Xenorhabdus ishibashii	Xenorhabdus ishibashii	GCF_002632755.1
Prokaryote_Yersinia canariae	98		✓	Prokaryote_Yersinia canariae	Yersinia canariae	GCF_902170775.1
Virus_Caulimoviridae Pagoda-yellow-mosaic-associated-virus_PerdictedHost-land-plants	98		✓	Virus_Caulimoviridae Pagoda-yellow-mosaic-associated-virus_PerdictedHost-land-plants	Caulimoviridae Pagoda-yellow-mosaic-associated-virus	GCF_000923515.1
Virus_Iridoviridae Frog-virus-3_PerdictedHost-vertebrates	98		✓	Virus_Iridoviridae Frog-virus-3_PerdictedHost-vertebrates	Iridoviridae Frog-virus-3	GCF_000844425.1
Eukaryota-Fungi_Armillaria cepistipes	97		✓	Eukaryota-Fungi_Armillaria cepistipes	Armillaria cepistipes	GCA_900157415.1
Eukaryota-Fungi_Hanseniaspora guilliermondii	97		✓	Eukaryota-Fungi_Hanseniaspora guilliermondii	Hanseniaspora guilliermondii	GCA_004919775.1
Eukaryota-Fungi_Hypomontagnella submonticulosa	97		✓	Eukaryota-Fungi_Hypomontagnella submonticulosa	Hypomontagnella submonticulosa	GCA_902806495.1
Eukaryota-Fungi_Magnusiomyces capitatus	97		✓	Eukaryota-Fungi_Magnusiomyces capitatus	Magnusiomyces capitatus	GCA_000817185.1
Eukaryota-Fungi_Monascus ruber	97		✓	Eukaryota-Fungi_Monascus ruber	Monascus ruber	GCA_002976275.1
Eukaryota-Fungi_Paecilomyces penicillatus	97		✓	Eukaryota-Fungi_Paecilomyces penicillatus	Paecilomyces penicillatus	GCA_005765155.1
Eukaryota-Fungi_Pyricularia oryzae	97		✓	Eukaryota-Fungi_Pyricularia oryzae	Pyricularia oryzae	GCA_000002495.2
Eukaryota-Fungi_Saccharomycopsis fibuligera	97		✓	Eukaryota-Fungi_Saccharomycopsis fibuligera	Saccharomycopsis fibuligera	GCA_001936275.1
Eukaryota-Fungi_Sclerotium cepivorum	97		✓	Eukaryota-Fungi_Sclerotium cepivorum	Sclerotium cepivorum	GCA_002162485.1
Prokaryote_Allochromatium humboldtianum	97		✓	Prokaryote_Allochromatium humboldtianum	Allochromatium humboldtianum	GCF_013385175.1
Prokaryote_Bradyrhizobium amphicarpaeae	97		✓	Prokaryote_Bradyrhizobium amphicarpaeae	Bradyrhizobium amphicarpaeae	GCF_002266435.2
Prokaryote_Caballeronia arvi	97		✓	Prokaryote_Caballeronia arvi	Caballeronia arvi	GCF_001544695.2
Prokaryote_Caminibacter mediatlanticus	97		✓	Prokaryote_Caminibacter mediatlanticus	Caminibacter mediatlanticus	GCF_005843985.1
Prokaryote_Emergencia timonensis	97		✓	Prokaryote_Emergencia timonensis	Emergencia timonensis	GCF_900086585.1
Prokaryote_Halosimplex rubrum	97		✓	Prokaryote_Halosimplex rubrum	Halosimplex rubrum	GCF_013415885.1
Prokaryote_Klenkia taihuensis	97		✓	Prokaryote_Klenkia taihuensis	Klenkia taihuensis	GCF_900112525.1
Prokaryote_Litoreibacter halocynthiae	97		✓	Prokaryote_Litoreibacter halocynthiae	Litoreibacter halocynthiae	GCF_004365635.1
Prokaryote_Maribacter ulvicola	97		✓	Prokaryote_Maribacter ulvicola	Maribacter ulvicola	GCF_900155985.1
Prokaryote_Mesorhizobium wenxiniae	97		✓	Prokaryote_Mesorhizobium wenxiniae	Mesorhizobium wenxiniae	GCF_002284535.1
Prokaryote_Methanobrevibacter boviskoreani	97		✓	Prokaryote_Methanobrevibacter boviskoreani	Methanobrevibacter boviskoreani	GCF_000320505.1
Prokaryote_Pandoraea oxalativorans	97		✓	Prokaryote_Pandoraea oxalativorans	Pandoraea oxalativorans	GCF_000972785.3
Prokaryote_Parolsenella catena	97		✓	Prokaryote_Parolsenella catena	Parolsenella catena	GCF_003966955.1
Prokaryote_Photorhabdus thracensis	97		✓	Prokaryote_Photorhabdus thracensis	Photorhabdus thracensis	GCF_000447415.1
Prokaryote_Phyllobacterium trifolii	97		✓	Prokaryote_Phyllobacterium trifolii	Phyllobacterium trifolii	GCF_014192095.1
Prokaryote_Pseudokineococcus lusitanus	97		✓	Prokaryote_Pseudokineococcus lusitanus	Pseudokineococcus lusitanus	GCF_003751265.1
Prokaryote_Rhodopirellula europaea	97		✓	Prokaryote_Rhodopirellula europaea	Rhodopirellula europaea	GCF_000346315.1
Prokaryote_Saccharomonospora amisosensis	97		✓	Prokaryote_Saccharomonospora amisosensis	Saccharomonospora amisosensis	GCF_011761185.1
Prokaryote_Salegentibacter salinarum	97		✓	Prokaryote_Salegentibacter salinarum	Salegentibacter salinarum	GCF_002833365.1
Prokaryote_Tepidimonas charontis	97		✓	Prokaryote_Tepidimonas charontis	Tepidimonas charontis	GCF_007556685.1
Prokaryote_Zobellia laminariae	97		✓	Prokaryote_Zobellia laminariae	Zobellia laminariae	GCF_009725995.1
Virus_Geminiviridae Lisianthus-enation-leaf-curl-virus_PerdictedHost-land-plants	97		✓	Virus_Geminiviridae Lisianthus-enation-leaf-curl-virus_PerdictedHost-land-plants	Geminiviridae Lisianthus-enation-leaf-curl-virus	GCF_001806215.1
Eukaryota-Fungi_Edhazardia aedis	96		✓	Eukaryota-Fungi_Edhazardia aedis	Edhazardia aedis	GCA_000230595.3
Eukaryota-Fungi_Entonaema liquescens	96		✓	Eukaryota-Fungi_Entonaema liquescens	Entonaema liquescens	GCA_902805475.1
Eukaryota-Fungi_Karstenula rhodostoma	96		✓	Eukaryota-Fungi_Karstenula rhodostoma	Karstenula rhodostoma	GCA_010093485.1
Eukaryota-Fungi_Neurospora terricola	96		✓	Eukaryota-Fungi_Neurospora terricola	Neurospora terricola	GCA_000604245.2
Prokaryote_Actinopolyspora biskrensis	96		✓	Prokaryote_Actinopolyspora biskrensis	Actinopolyspora biskrensis	GCF_013408175.1
Prokaryote_Bacillus cytotoxicus	96		✓	Prokaryote_Bacillus cytotoxicus	Bacillus cytotoxicus	GCF_000017425.1
Prokaryote_Borreliella valaisiana	96		✓	Prokaryote_Borreliella valaisiana	Borreliella valaisiana	GCF_000170955.2
Prokaryote_Burkholderia anthina	96		✓	Prokaryote_Burkholderia anthina	Burkholderia anthina	GCF_902830395.1
Prokaryote_Edwardsiella anguillarum	96		✓	Prokaryote_Edwardsiella anguillarum	Edwardsiella anguillarum	GCF_008801815.1
Prokaryote_Entomoplasma melaleucae	96		✓	Prokaryote_Entomoplasma melaleucae	Entomoplasma melaleucae	GCF_002804105.1
Prokaryote_Fusobacterium periodonticum	96		✓	Prokaryote_Fusobacterium periodonticum	Fusobacterium periodonticum	GCF_000160475.1
Prokaryote_Leptotrichia buccalis	96		✓	Prokaryote_Leptotrichia buccalis	Leptotrichia buccalis	GCF_000023905.1
Prokaryote_Macrococcus bohemicus	96		✓	Prokaryote_Macrococcus bohemicus	Macrococcus bohemicus	GCF_003259675.1
Prokaryote_Muribaculum intestinale	96		✓	Prokaryote_Muribaculum intestinale	Muribaculum intestinale	GCF_001688845.2
Prokaryote_Pectobacterium actinidiae	96		✓	Prokaryote_Pectobacterium actinidiae	Pectobacterium actinidiae	GCF_007833835.1
Prokaryote_Serinicoccus marinus	96		✓	Prokaryote_Serinicoccus marinus	Serinicoccus marinus	GCF_008386315.1
Prokaryote_Sphingobacterium siyangense	96		✓	Prokaryote_Sphingobacterium siyangense	Sphingobacterium siyangense	GCF_003610905.1
Eukaryota-Fungi_Fusarium commune	95		✓	Eukaryota-Fungi_Fusarium commune	Fusarium commune	GCA_001599515.1
Eukaryota-Fungi_Lasiodiplodia theobromae	95		✓	Eukaryota-Fungi_Lasiodiplodia theobromae	Lasiodiplodia theobromae	GCA_012971845.1
Eukaryota-Fungi_Rhizophagus clarus	95		✓	Eukaryota-Fungi_Rhizophagus clarus	Rhizophagus clarus	GCA_003203555.1
Prokaryote_Bifidobacterium adolescentis	95		✓	Prokaryote_Bifidobacterium adolescentis	Bifidobacterium adolescentis	GCF_000741415.1
Prokaryote_Caldicellulosiruptor hydrothermalis	95		✓	Prokaryote_Caldicellulosiruptor hydrothermalis	Caldicellulosiruptor hydrothermalis	GCF_000166355.1
Prokaryote_Cellulophaga omnivescoria	95		✓	Prokaryote_Cellulophaga omnivescoria	Cellulophaga omnivescoria	GCF_001999725.1
Prokaryote_Curvibacter gracilis	95		✓	Prokaryote_Curvibacter gracilis	Curvibacter gracilis	GCF_000518645.1
Prokaryote_Eoetvoesia caeni	95		✓	Prokaryote_Eoetvoesia caeni	Eoetvoesia caeni	GCF_013416545.1
Prokaryote_Globicatella sulfidifaciens	95		✓	Prokaryote_Globicatella sulfidifaciens	Globicatella sulfidifaciens	GCF_900167405.1
Prokaryote_Halobiforma lacisalsi	95		✓	Prokaryote_Halobiforma lacisalsi	Halobiforma lacisalsi	GCF_000226975.2
Prokaryote_Intestinimonas massiliensis	95		✓	Prokaryote_Intestinimonas massiliensis	Intestinimonas massiliensis	GCF_001244995.1
Prokaryote_Labedella populi	95		✓	Prokaryote_Labedella populi	Labedella populi	GCF_004078655.1
Prokaryote_Mesoplasma entomophilum	95		✓	Prokaryote_Mesoplasma entomophilum	Mesoplasma entomophilum	GCF_002749675.1
Prokaryote_Methylophaga frappieri	95		✓	Prokaryote_Methylophaga frappieri	Methylophaga frappieri	GCF_000260965.1
Prokaryote_Pusillimonas soli	95		✓	Prokaryote_Pusillimonas soli	Pusillimonas soli	GCF_004153445.1
Prokaryote_Streptosporangium canum	95		✓	Prokaryote_Streptosporangium canum	Streptosporangium canum	GCF_000725815.1
Eukaryota-Fungi_Erysiphe necator	94		✓	Eukaryota-Fungi_Erysiphe necator	Erysiphe necator	GCA_000798715.1
Prokaryote_Janibacter hoylei	94		✓	Prokaryote_Janibacter hoylei	Janibacter hoylei	GCF_000297495.1
Prokaryote_Kitasatospora phosalacinea	94		✓	Prokaryote_Kitasatospora phosalacinea	Kitasatospora phosalacinea	GCF_000716545.1
Prokaryote_Leisingera daeponensis	94		✓	Prokaryote_Leisingera daeponensis	Leisingera daeponensis	GCF_000473145.1
Prokaryote_Rahnella bruchi	94		✓	Prokaryote_Rahnella bruchi	Rahnella bruchi	GCF_003614975.1
Prokaryote_Salinispora vitiensis	94		✓	Prokaryote_Salinispora vitiensis	Salinispora vitiensis	GCF_000378825.1
Prokaryote_Selenomonas bovis	94		✓	Prokaryote_Selenomonas bovis	Selenomonas bovis	GCF_000701885.1
Prokaryote_Thermosipho africanus	94		✓	Prokaryote_Thermosipho africanus	Thermosipho africanus	GCF_000300715.1
Prokaryote_Varibaculum cambriense	94		✓	Prokaryote_Varibaculum cambriense	Varibaculum cambriense	GCF_002871455.1
Prokaryote_Vibrio metschnikovii	94		✓	Prokaryote_Vibrio metschnikovii	Vibrio metschnikovii	GCF_014305065.1
Virus_Siphoviridae Mycobacterium-phage-CRB1_PerdictedHost-bacteria	94		✓	Virus_Siphoviridae Mycobacterium-phage-CRB1_PerdictedHost-bacteria	Siphoviridae Mycobacterium-phage-CRB1	GCF_000914655.1
Eukaryota-Fungi_Diversispora epigaea	93		✓	Eukaryota-Fungi_Diversispora epigaea	Diversispora epigaea	GCA_003547095.1
Prokaryote_Aequorivita vladivostokensis	93		✓	Prokaryote_Aequorivita vladivostokensis	Aequorivita vladivostokensis	GCF_000952855.1
Prokaryote_Aeromonas hydrophila	93		✓	Prokaryote_Aeromonas hydrophila	Aeromonas hydrophila	GCF_900445175.1
Prokaryote_Amycolatopsis keratiniphila	93		✓	Prokaryote_Amycolatopsis keratiniphila	Amycolatopsis keratiniphila	GCF_001953855.1
Prokaryote_Enterobacter roggenkampii	93		✓	Prokaryote_Enterobacter roggenkampii	Enterobacter roggenkampii	GCF_001729805.1
Prokaryote_Faecalibacillus faecis	93		✓	Prokaryote_Faecalibacillus faecis	Faecalibacillus faecis	GCF_003024675.1
Prokaryote_Parabacteroides bouchesdurhonensis	93		✓	Prokaryote_Parabacteroides bouchesdurhonensis	Parabacteroides bouchesdurhonensis	GCF_900186615.1
Prokaryote_Stigmatella erecta	93		✓	Prokaryote_Stigmatella erecta	Stigmatella erecta	GCF_900111745.1
Virus_Siphoviridae Lactococcus-phage-R31_PerdictedHost-bacteria	93		✓	Virus_Siphoviridae Lactococcus-phage-R31_PerdictedHost-bacteria	Siphoviridae Lactococcus-phage-R31	GCF_002620705.1
Eukaryota-Fungi_Esteya vermicola	92		✓	Eukaryota-Fungi_Esteya vermicola	Esteya vermicola	GCA_002778215.1
Prokaryote_Alistipes onderdonkii	92		✓	Prokaryote_Alistipes onderdonkii	Alistipes onderdonkii	GCF_006542645.1
Prokaryote_Angelakisella massiliensis	92		✓	Prokaryote_Angelakisella massiliensis	Angelakisella massiliensis	GCF_900104675.1
Prokaryote_Bacteroides mediterraneensis	92		✓	Prokaryote_Bacteroides mediterraneensis	Bacteroides mediterraneensis	GCF_900128455.1
Prokaryote_Brachyspira intermedia	92		✓	Prokaryote_Brachyspira intermedia	Brachyspira intermedia	GCF_000223215.1
Prokaryote_Finegoldia magna	92		✓	Prokaryote_Finegoldia magna	Finegoldia magna	GCF_003182075.1
Prokaryote_Hungateiclostridium clariflavum	92		✓	Prokaryote_Hungateiclostridium clariflavum	Hungateiclostridium clariflavum	GCF_000237085.1
Prokaryote_Neisseria elongata	92		✓	Prokaryote_Neisseria elongata	Neisseria elongata	GCF_001061435.1
Virus_Phycodnaviridae Orpheovirus-IHUMI-LCC2_PerdictedHost-Undefined	92		✓	Virus_Phycodnaviridae Orpheovirus-IHUMI-LCC2_PerdictedHost-Undefined	Phycodnaviridae Orpheovirus-IHUMI-LCC2	GCF_002892525.1
Virus_Tolecusatellitidae Tomato-leaf-curl-Java-virus-_PerdictedHost-land-plants	92		✓	Virus_Tolecusatellitidae Tomato-leaf-curl-Java-virus-_PerdictedHost-land-plants	Tolecusatellitidae Tomato-leaf-curl-Java-virus-	GCF_000844785.1
Prokaryote_Cytobacillus gottheilii	91		✓	Prokaryote_Cytobacillus gottheilii	Cytobacillus gottheilii	GCF_001636345.1
Prokaryote_Murdochiella vaginalis	91		✓	Prokaryote_Murdochiella vaginalis	Murdochiella vaginalis	GCF_900119705.1
Prokaryote_Streptomyces achromogenes	91		✓	Prokaryote_Streptomyces achromogenes	Streptomyces achromogenes	GCF_000720835.1
Eukaryota-Fungi_Apophysomyces variabilis	90		✓	Eukaryota-Fungi_Apophysomyces variabilis	Apophysomyces variabilis	GCA_002749535.1
Eukaryota-Fungi_Tilletia walkeri	90		✓	Eukaryota-Fungi_Tilletia walkeri	Tilletia walkeri	GCA_009428295.1
Prokaryote_Culturomica massiliensis	90		✓	Prokaryote_Culturomica massiliensis	Culturomica massiliensis	GCF_900091655.1
Virus_Autographiviridae Pseudomonas-phage-LUZ19_PerdictedHost-bacteria	90		✓	Virus_Autographiviridae Pseudomonas-phage-LUZ19_PerdictedHost-bacteria	Autographiviridae Pseudomonas-phage-LUZ19	GCF_000879115.1
Eukaryota-Fungi_Epichloe elymi	89		✓	Eukaryota-Fungi_Epichloe elymi	Epichloe elymi	GCA_002591845.1
Prokaryote_Elizabethkingia miricola	89		✓	Prokaryote_Elizabethkingia miricola	Elizabethkingia miricola	GCF_008124555.1
Prokaryote_Mediterraneibacter butyricigenes	89		✓	Prokaryote_Mediterraneibacter butyricigenes	Mediterraneibacter butyricigenes	GCF_003574295.1
Prokaryote_Thalassospira lohafexi	89		✓	Prokaryote_Thalassospira lohafexi	Thalassospira lohafexi	GCF_002844275.1
Prokaryote_Cronobacter universalis	88		✓	Prokaryote_Cronobacter universalis	Cronobacter universalis	GCF_001277175.1
Prokaryote_Actinosynnema mirum	86		✓	Prokaryote_Actinosynnema mirum	Actinosynnema mirum	GCF_000023245.1
Prokaryote_Chakrabartia godavariana	86		✓	Prokaryote_Chakrabartia godavariana	Chakrabartia godavariana	GCF_003602075.1
Prokaryote_Pasteurella bettyae	86		✓	Prokaryote_Pasteurella bettyae	Pasteurella bettyae	GCF_900454515.1
Virus_Ackermannviridae Stenotrophomonas-phage-Moby_PerdictedHost-bacteria	86		✓	Virus_Ackermannviridae Stenotrophomonas-phage-Moby_PerdictedHost-bacteria	Ackermannviridae Stenotrophomonas-phage-Moby	GCF_009388225.1
Eukaryota-Fungi_Alternaria gaisen	85		✓	Eukaryota-Fungi_Alternaria gaisen	Alternaria gaisen	GCA_004156025.2
Eukaryota-Fungi_Aspergillus arachidicola	85		✓	Eukaryota-Fungi_Aspergillus arachidicola	Aspergillus arachidicola	GCA_009193545.1
Eukaryota-Fungi_Rhynchosporium commune	85		✓	Eukaryota-Fungi_Rhynchosporium commune	Rhynchosporium commune	GCA_900074885.1
Prokaryote_Aestuariisphingobium litorale	85		✓	Prokaryote_Aestuariisphingobium litorale	Aestuariisphingobium litorale	GCF_005518185.1
Prokaryote_Coprococcus comes	84		✓	Prokaryote_Coprococcus comes	Coprococcus comes	GCF_000155875.1
Eukaryota-Fungi_Trametes coccinea	83		✓	Eukaryota-Fungi_Trametes coccinea	Trametes coccinea	GCA_002092935.1
Virus_Myoviridae Escherichia-virus-P2_PerdictedHost-bacteria	83		✓	Virus_Myoviridae Escherichia-virus-P2_PerdictedHost-bacteria	Myoviridae Escherichia-virus-P2	GCF_000836905.1
Eukaryota-Fungi_Coccidioides immitis	82		✓	Eukaryota-Fungi_Coccidioides immitis	Coccidioides immitis	GCA_000149335.2
Prokaryote_Dermabacter hominis	82		✓	Prokaryote_Dermabacter hominis	Dermabacter hominis	GCF_001570785.1
Prokaryote_Salinivibrio sharmensis	82		✓	Prokaryote_Salinivibrio sharmensis	Salinivibrio sharmensis	GCF_001995985.1
Prokaryote_Geobacillus thermocatenulatus	80		✓	Prokaryote_Geobacillus thermocatenulatus	Geobacillus thermocatenulatus	GCF_002217655.1
Virus_Herelleviridae Bacillus-phage-Hoody-T_PerdictedHost-Undefined	80		✓	Virus_Herelleviridae Bacillus-phage-Hoody-T_PerdictedHost-Undefined	Herelleviridae Bacillus-phage-Hoody-T	GCF_000920895.1
Eukaryota-Fungi_Juglanconis juglandina	78		✓	Eukaryota-Fungi_Juglanconis juglandina	Juglanconis juglandina	GCA_003012975.1
Prokaryote_Microbispora fusca	77		✓	Prokaryote_Microbispora fusca	Microbispora fusca	GCF_005864065.1
Prokaryote_Actinobacillus pleuropneumoniae	74		✓	Prokaryote_Actinobacillus pleuropneumoniae	Actinobacillus pleuropneumoniae	GCF_000178495.2
Virus_Siphoviridae Pseudomonas-phage-JBD44_PerdictedHost-bacteria	74		✓	Virus_Siphoviridae Pseudomonas-phage-JBD44_PerdictedHost-bacteria	Siphoviridae Pseudomonas-phage-JBD44	GCF_001737055.1
Virus_Myoviridae Klebsiella-phage-4-LV-2017_PerdictedHost-bacteria	73		✓	Virus_Myoviridae Klebsiella-phage-4-LV-2017_PerdictedHost-bacteria	Myoviridae Klebsiella-phage-4-LV-2017	GCF_002619645.1
Eukaryota-Fungi_Claviceps cf.	71		✓	Eukaryota-Fungi_Claviceps cf.	Claviceps cf.	GCA_004016475.1
Virus_Myoviridae Erwinia-phage-vB_EamM_Huxley_PerdictedHost-bacteria	71		✓	Virus_Myoviridae Erwinia-phage-vB_EamM_Huxley_PerdictedHost-bacteria	Myoviridae Erwinia-phage-Machina	GCF_002758035.1
Prokaryote_Nocardiopsis halophila	69		✓	Prokaryote_Nocardiopsis halophila	Nocardiopsis halophila	GCF_000341205.1
Prokaryote_Rickettsia rickettsii	69		✓	Prokaryote_Rickettsia rickettsii	Rickettsia rickettsii	GCF_001602635.1
Virus_Siphoviridae Pseudomonas-virus-MP29_PerdictedHost-bacteria	68		✓	Virus_Siphoviridae Pseudomonas-virus-MP29_PerdictedHost-bacteria	Siphoviridae Pseudomonas-virus-MP29	GCF_000883415.1
Virus_Siphoviridae Staphylococcus-virus-55_PerdictedHost-bacteria	68		✓	Virus_Siphoviridae Staphylococcus-virus-55_PerdictedHost-bacteria	Siphoviridae Staphylococcus-virus-55	GCF_000857685.1
Prokaryote_Polyangium unknown_species	67		✓	Prokaryote_Polyangium unknown_species	Polyangium spumosum	GCF_009649845.1
Prokaryote_Lechevalieria deserti	65		✓	Prokaryote_Lechevalieria deserti	Lechevalieria deserti	GCF_003269295.1
Eukaryota-Fungi_Pyrenophora graminea	64		✓	Eukaryota-Fungi_Pyrenophora graminea	Pyrenophora graminea	GCA_012365135.1
Prokaryote_Myroides odoratimimus	64		✓	Prokaryote_Myroides odoratimimus	Myroides odoratimimus	GCF_900453765.1
Prokaryote_Thermotoga naphthophila	64		✓	Prokaryote_Thermotoga naphthophila	Thermotoga naphthophila	GCF_000019625.1
Eukaryota-Fungi_Naganishia liquefaciens	63		✓	Eukaryota-Fungi_Naganishia liquefaciens	Naganishia liquefaciens	GCA_013423385.1
Prokaryote_Lysinibacillus varians	61		✓	Prokaryote_Lysinibacillus varians	Lysinibacillus varians	GCF_000600105.1
Virus_Myoviridae Aggregatibacter-phage-S1249_PerdictedHost-bacteria	59		✓	Virus_Myoviridae Aggregatibacter-phage-S1249_PerdictedHost-bacteria	Myoviridae Aggregatibacter-phage-S1249	GCF_001743535.1
Eukaryota-Fungi_Sistotremastrum niveocremeum	57		✓	Eukaryota-Fungi_Sistotremastrum niveocremeum	Sistotremastrum niveocremeum	GCA_001630475.1
Eukaryota-Fungi_Cordyceps farinosa	49		✓	Eukaryota-Fungi_Cordyceps farinosa	Cordyceps farinosa	GCA_003025275.1
Prokaryote_Thermus thermophilus	48		✓	Prokaryote_Thermus thermophilus	Thermus thermophilus	GCF_000214845.1
Eukaryota-Fungi_Geotrichum fermentans	45		✓	Eukaryota-Fungi_Geotrichum fermentans	Geotrichum fermentans	GCA_002233575.1
Virus_Demerecviridae Salmonella-phage-Sw2_PerdictedHost-bacteria	44		✓	Virus_Demerecviridae Salmonella-phage-Sw2_PerdictedHost-bacteria	Demerecviridae Salmonella-phage-Sw2	GCF_003575665.1
	97.99	Average

## Sheet: dataset_R1
Taxonomic profiling of artificial dataset R1 constituted by 10 bacterial species, each represented by 10,000 reads for a total of 100,000 reads.
Taxonomy Retrieved By METAnnotatorX2	Number of reads classified		Match	Expected Taxonomy	Species	Accession number of reference genome
Prokaryote_Bacteriovorax stolpii	9983		✓	Prokaryote_Bacteriovorax stolpii	Bacteriovorax stolpii	GCF_002872415.1
Prokaryote_Leeuwenhoekiella nanhaiensis	9975		✓	Prokaryote_Leeuwenhoekiella nanhaiensis	Leeuwenhoekiella nanhaiensis	GCF_002744755.1
Prokaryote_Ketobacter alkanivorans	9961		✓	Prokaryote_Ketobacter alkanivorans	Ketobacter alkanivorans	GCF_002863865.1
Prokaryote_Xenorhabdus ishibashii	9674		✓	Prokaryote_Xenorhabdus ishibashii	Xenorhabdus ishibashii	GCF_002632755.1
Prokaryote_Rickettsia rickettsii	7291		✓	Prokaryote_Rickettsia rickettsii	Rickettsia rickettsii	GCF_001602635.1
Prokaryote_Gillisia unknown_species	6417			None	Gillisia mitskevichiae	GCF_003634585.1
Prokaryote_Shewanella unknown_species	5659			None	Shewanella japonica	GCF_001675935.1
Eukaryota-Fungi_Geoglossum unknown_species	4859			None	Tardiphaga robiniae	GCF_900108575.1
Prokaryote_Tenacibaculum unknown_species	4626			None	Tenacibaculum jejuense	GCF_900198195.1
Prokaryote_Halonotius unknown_species	4571			None	Halonotius pteroides	GCF_003605635.1
Prokaryote_Bradyrhizobium unknown_species	984
Eukaryota-Fungi_Tympanopsis unknown_species	490
Eukaryota-Fungi_Echinosphaeria unknown_species	488
Prokaryote_Polaribacter unknown_species	435
Prokaryote_Halorubrum unknown_species	426
Expected taxa
Unespected taxa

## Sheet: dataset_R2
Taxonomic profiling of artificial dataset R2 constituted by 10 bacterial species, each represented by 10,000 reads for a total of 100,000 reads.
Taxonomy Retrieved By METAnnotatorX2	Number of reads classified		Match	Expected Taxonomy	Species	Accession number of reference genome
Prokaryote_Sulfurirhabdus autotrophica	9985		✓	Prokaryote_Sulfurirhabdus autotrophica	Sulfurirhabdus autotrophica	GCF_003864995.1
Prokaryote_Pseudorivibacter rhizosphaerae	9981		✓	Prokaryote_Pseudorivibacter rhizosphaerae	Pseudorivibacter rhizosphaerae	GCF_006386545.1
Prokaryote_Angulomicrobium tetraedrale	9962		✓	Prokaryote_Angulomicrobium tetraedrale	Angulomicrobium tetraedrale	GCF_014195655.1
Prokaryote_Caldisalinibacter kiritimatiensis	9960		✓	Prokaryote_Caldisalinibacter kiritimatiensis	Caldisalinibacter kiritimatiensis	GCF_000387765.1
Prokaryote_Selenomonas bovis	9505		✓	Prokaryote_Selenomonas bovis	Selenomonas bovis	GCF_000701885.1
Prokaryote_Paraglaciecola unknown_species	4687			None	Paraglaciecola polaris	GCF_000315055.1
Prokaryote_Sphingomonas unknown_species	2693			None	Sphingosinicella vermicomposti	GCF_003012815.1
Prokaryote_Lebetimonas unknown_species	1978			None	Caminibacter mediatlanticus	GCF_005843985.1
Prokaryote_Cetia unknown_species	1757			None	Gaiella occulta	GCF_003351045.1
Prokaryote_Nautilia unknown_species	1032			None	Dichotomicrobium thermohalophilum	GCF_003550175.1
Prokaryote_Sphingosinicella unknown_species	983
Prokaryote_Sphingobium unknown_species	543
Prokaryote_Arcobacter unknown_species	484
Eukaryota-Fungi_Geoglossum unknown_species	477
Expected taxa
Unespected taxa

## Sheet: dataset_R3
Taxonomic profiling of artificial dataset R3 constituted by 10 bacterial species, each represented by 10,000 reads for a total of 100,000 reads.
Taxonomy Retrieved By METAnnotatorX2	Number of reads classified		Match	Expected Taxonomy	Species	Accession number of reference genome
Prokaryote_Pyrobaculum aerophilum	9988		✓	Prokaryote_Pyrobaculum aerophilum	Pyrobaculum aerophilum	GCF_003400025.1
Prokaryote_Spirosoma radiotolerans	9984		✓	Prokaryote_Spirosoma radiotolerans	Spirosoma radiotolerans	GCF_000974425.1
Prokaryote_Virgibacillus subterraneus	9981		✓	Prokaryote_Virgibacillus subterraneus	Virgibacillus subterraneus	GCF_900102415.1
Prokaryote_Methylocapsa aurea	9978		✓	Prokaryote_Methylocapsa aurea	Methylocapsa aurea	GCF_000746085.1
Prokaryote_Hydrogenimonas thermophila	9932		✓	Prokaryote_Hydrogenimonas thermophila	Hydrogenimonas thermophila	GCF_900115615.1
Prokaryote_Zobellia unknown_species	6367			None	Zobellia laminariae	GCF_009725995.1
Prokaryote_Polynucleobacter unknown_species	5098			None	Polynucleobacter difficilis	GCF_003065365.1
Prokaryote_Lactobacillus unknown_species	3272			None	Lactobacillus bambusae	GCF_003124125.1
Prokaryote_Zobellia amurskyensis	688			None	Angelakisella massiliensis	GCF_900104675.1
Prokaryote_Maribacter unknown_species	583			None	Thorsellia anophelis	GCF_900111395.1
Expected taxa
Unespected taxa

## Sheet: dataset_R4
Taxonomic profiling of artificial dataset R4 constituted by 10 bacterial species, each represented by 10,000 reads for a total of 100,000 reads.
Taxonomy Retrieved By METAnnotatorX2	Number of reads classified		Match	Expected Taxonomy	Species	Accession number of reference genome
Prokaryote_Pseudomethylobacillus aquaticus	9985		✓	Prokaryote_Pseudomethylobacillus aquaticus	Pseudomethylobacillus aquaticus	GCF_003730115.1
Prokaryote_Devosia riboflavina	9978		✓	Prokaryote_Devosia riboflavina	Devosia riboflavina	GCF_000743575.1
Prokaryote_Leptospira barantonii	9947		✓	Prokaryote_Leptospira barantonii	Leptospira barantonii	GCF_002811925.1
Prokaryote_Limnohabitans parvus	9947		✓	Prokaryote_Limnohabitans parvus	Limnohabitans parvus	GCF_003063455.1
Prokaryote_Streptobacillus hongkongensis	9899		✓	Prokaryote_Streptobacillus hongkongensis	Streptobacillus hongkongensis	GCF_001559795.1
Prokaryote_Methanobrevibacter unknown_species	5694			None	Methanobrevibacter boviskoreani	GCF_000320505.1
Prokaryote_Steroidobacter unknown_species	5457			None	Steroidobacter soli	GCF_004138485.1
Prokaryote_Serratia unknown_species	4620			None	Serratia symbiotica	GCF_000821185.2
Prokaryote_Lysobacter unknown_species	4173			None	Lysobacter alkalisoli	GCF_006547045.1
Prokaryote_Oceanivirga unknown_species	1770			None	Oceanivirga miroungae	GCF_902505095.1
Prokaryote_Sneathia unknown_species	712
Prokaryote_Streptobacillus unknown_species	673
Prokaryote_Pseudoxanthomonas unknown_species	612
Prokaryote_Luteimonas unknown_species	584
Prokaryote_Caviibacter unknown_species	443
Expected taxa
Unespected taxa

## Sheet: dataset_R5
Taxonomic profiling of artificial dataset R5 constituted by 10 bacterial species, each represented by 10,000 reads for a total of 100,000 reads.
Taxonomy Retrieved By METAnnotatorX2	Number of reads classified		Match	Expected Taxonomy	Species	Accession number of reference genome
Prokaryote_Acidithrix ferrooxidans	9986		✓	Prokaryote_Acidithrix ferrooxidans	Acidithrix ferrooxidans	GCF_000949295.1
Prokaryote_Natrarchaeobius halalkaliphilus	9980		✓	Prokaryote_Natrarchaeobius halalkaliphilus	Natrarchaeobius halalkaliphilus	GCF_003841485.1
Prokaryote_Williamsia herbipolensis	9980		✓	Prokaryote_Williamsia herbipolensis	Williamsia herbipolensis	GCF_000964005.1
Prokaryote_Halalkalibacillus sediminis	9978		✓	Prokaryote_Halalkalibacillus sediminis	Halalkalibacillus sediminis	GCF_002844535.1
Prokaryote_Macrococcus bohemicus	9479		✓	Prokaryote_Macrococcus bohemicus	Macrococcus bohemicus	GCF_003259675.1
Prokaryote_Edwardsiella unknown_species	4020			None	Edwardsiella anguillarum	GCF_008801815.1
Prokaryote_Edwardsiella piscicida	3634			None	Pediococcus argentinicus	GCF_001437605.1
Prokaryote_Pediococcus unknown_species	3620			None	Aquabacter spiritensis	GCF_004346185.1
Prokaryote_Aquabacter unknown_species	1841			None	Ardenticatena maritima	GCF_001293545.1
Prokaryote_Lactobacillus unknown_species	1589			None	Anaerorhabdus furcosa	GCF_900167375.1
Prokaryote_Azorhizobium unknown_species	1129
Prokaryote_Xanthobacter unknown_species	1007
Prokaryote_Edwardsiella ictaluri	933
Expected taxa
Unespected taxa
