# Supplementary material for: METAnnotatorX2: a Comprehensive Tool for Deep and Shallow Metagenomic Data Set Analyses
Source: mSystems. 2021 Jun 29;6(3):e00583-21. doi: 10.1128/mSystems.00583-21 (PMC8269244; doi:10.1128/mSystems.00583-21)
Supplement: TABLE S3 [file msystems.00583-21-st003.xlsx]

## Sheet: Table S3
Table S3: Model-performance measures data of five datasets composed of 10 random bacterial species
	True Negative	False Negative	False Positive	True Positive	True Negative Rate	False Negative Rate	False Positive Rate	True Positive Rate
R1	50000	0	3116	46884	1	0	0.06232	0.93768
R2	50000	0	607	49393	1	0	0.01214	0.98786
R3	49312	688	137	49863	0.98624	0.01376	0.00274	0.99726
R4	50000	0	244	49756	1	0	0.00488	0.99512
R5	45433	4567	597	49403	0.90866	0.09134	0.01194	0.98806
	48949	1051	940.2	49059.8	0.97898	0.02102	0.018804	0.981196	Average
